# Supplementary material for: Extreme Wildlife Declines and Concurrent Increase in Livestock Numbers in Kenya: What Are the Causes?
Source: PLoS One. 2016 Sep 27;11(9):e0163249. doi: 10.1371/journal.pone.0163249 (PMC5039022; doi:10.1371/journal.pone.0163249)
Supplement: S1 Data — For completeness, surveys covering sections of counties conducted in Masai Mara Ecosystem, Athi-Kaputiei Ecosystem, Tsavo National Park, Tsavo Ecosystem, Taita Hills, Gala Ranch, and Northern Kenya are also provided. The Kitui 2011 survey represents merged 2011 and 2012 surveys. The Taita Hills Survey of 1981 covered parts of Tana Delta, Lamu, Garissa and Malindi regions. The Northern Kenya Survey of 1981 focused on Grevy's zebra in Baragoi, Marti, and South Horr regions. The Tsavo Ecosystem survey for 1986 covered only Tsavo East National Park. (XLSX) [file pone.0163249.s001.xlsx]

## Sheet: S1Data
	YEAR	NAROK	KAJIADO	MACHAKOS	KITUI	TAITA TAVETA	KWALE	KILIFI	TANA RIVER	LAMU	BARINGO	LAIKIPIA	SAMBURU	ISIOLO	GARISSA	WAJIR	MANDERA	MARSABIT	TURKANA	WEST POKOT	ELGEYO MARAKWET	NAKURU	MERU	MASAI MARA	ATHI-KAPUTIEI	Tsavo National Park	Tsavo Ecosystem	TAITA HILLS	GALANA RANCH	NORTHERN KENYA	TOTAL
	1977	1	1	0	1	1	1	1	1	1	1	2	1	1	1	1	1	1	1	1	0	0	0	2	1	1	1	0	0	0	24
	1978	1	1	0	1	1	1	1	1	1	0	0	1	1	1	1	1	1	0	0	0	0	0	2	1	1	1	0	0	0	19
	1979	0	0	0	0	0	0	0	0	0	0	0	0	0	0	0	0	0	0	0	0	0	0	11	0	0	0	0	0	0	11
	1980	1	1	0	1	0	0	0	0	0	1	0	1	0	0	0	0	0	0	0	0	0	0	1	1	0	0	0	0	0	7
	1981	0	1	0	0	0	0	0	0	1	2	1	0	0	0	0	0	1	1	0	0	0	0	4	1	0	0	1	1	1	15
	1982	0	1	0	0	0	0	0	0	0	2	0	0	0	0	0	0	0	1	0	0	0	0	4	1	0	0	0	0	0	9
	1983	1	1	0	1	2	1	1	0	1	1	1	0	0	1	0	0	0	0	0	0	0	0	4	0	0	0	0	0	0	15
	1984	0	0	0	0	0	0	1	0	1	0	0	0	0	0	0	0	0	0	0	0	0	0	2	0	0	0	0	0	0	4
	1985	2	0	1	1	1	0	0	1	0	1	1	1	1	1	1	1	1	1	1	0	1	1	2	0	0	0	0	0	0	20
	1986	3	1	0	0	1	1	1	0	1	1	0	0	0	0	0	0	0	0	0	1	1	0	3	1	1	0	0	0	0	16
	1987	1	1	0	0	0	0	0	0	0	2	1	1	0	0	0	0	1	1	1	2	0	0	1	1	0	0	0	0	0	13
	1988	0	0	0	0	0	0	1	1	1	0	0	0	1	1	1	1	0	0	0	0	0	0	0	0	0	0	0	0	0	7
	1989	1	0	0	1	1	1	1	1	1	1	0	0	0	0	0	0	0	0	0	1	0	0	1	0	1	1	0	0	0	12
	1990	1	1	1	0	0	0	0	0	0	1	1	1	1	0	1	1	1	1	1	0	1	0	1	1	0	0	0	0	0	15
	1991	2	2	0	0	2	0	0	0	0	1	1	0	0	0	0	0	0	0	0	0	0	0	2	2	2	2	0	0	0	16
	1992	2	1	0	0	1	0	0	0	0	0	1	1	0	0	0	0	0	0	0	0	0	0	2	3	0	0	0	0	0	11
	1993	1	0	0	1	0	1	1	1	1	0	0	1	1	0	0	0	1	1	0	0	0	0	1	2	0	0	0	0	0	13
	1994	1	1	0	0	2	0	0	0	0	1	1	1	1	0	0	1	1	1	1	0	0	0	1	1	1	1	0	0	0	16
	1995	0	0	0	0	0	0	0	0	0	0	0	0	0	0	1	0	0	0	0	0	0	0	0	0	0	0	0	0	0	1
	1996	1	0	1	0	0	1	1	1	1	0	0	1	0	1	0	0	0	0	0	0	0	0	1	1	0	0	0	0	0	10
	1997	2	0	0	0	1	0	0	0	0	0	2	0	0	0	0	0	0	0	0	0	0	0	1	1	0	0	0	0	0	7
	1998	0	1	0	0	0	0	0	0	0	0	0	0	0	0	0	0	0	0	0	0	0	0	0	1	0	0	0	0	0	2
	1999	0	0	0	0	0	0	0	0	0	0	1	0	0	0	0	0	0	0	0	0	0	0	0	1	0	0	0	0	0	2
	2000	1	1	0	0	0	0	0	0	0	0	0	0	0	0	0	0	0	0	0	0	0	0	1	1	0	0	0	0	0	4
	2001	0	0	0	0	0	0	0	0	1	0	1	1	1	1	1	0	0	0	0	0	0	0	1	0	0	0	0	0	0	7
	2002	1	0	0	0	0	0	1	1	0	0	0	0	0	0	0	0	0	0	0	0	0	0	0	1	0	0	0	0	0	4
	2003	0	0	0	0	0	0	0	0	0	0	1	0	0	0	0	0	0	0	0	0	0	0	0	0	0	0	0	0	0	1
	2004	1	0	0	0	1	1	0	0	0	0	1	0	0	0	0	0	0	0	0	0	0	0	1	0	0	0	0	0	0	5
	2005	2	0	0	0	0	0	0	0	0	1	1	0	1	0	0	0	0	0	0	0	0	0	2	0	0	0	0	0	0	7
	2006	0	1	0	0	0	1	1	0	1	0	1	0	0	0	0	0	0	0	0	0	0	0	0	1	0	0	0	0	0	6
	2007	1	1	0	0	0	0	0	0	0	0	1	0	0	0	0	0	0	0	0	0	0	0	1	1	0	0	0	0	0	5
	2008	1	0	0	0	1	0	0	0	0	0	1	0	0	0	0	0	0	0	0	0	0	0	1	0	0	0	0	0	0	4
	2009	1	0	0	0	0	0	0	0	0	0	1	0	0	0	0	0	1	0	0	0	0	0	1	0	0	0	0	0	0	4
	2010	1	0	0	0	0	0	0	1	0	0	1	1	0	0	0	0	0	1	0	0	0	0	1	0	0	0	0	0	0	6
	2011	1	1	1	1	1	0	0	0	0	0	0	0	1	1	1	1	0	0	0	0	0	0	1	1	0	0	0	0	0	11
	2012	1	0	0	0	0	1	1	0	1	1	1	0	0	0	0	0	0	0	1	1	0	0	1	0	0	0	0	0	0	9
	2013	1	0	0	0	0	0	0	0	0	0	0	1	1	0	0	0	0	1	0	0	0	0	1	0	0	0	0	0	0	5
	2014	1	1	0	0	1	0	0	1	0	0	0	0	0	0	0	0	1	0	0	0	0	0	1	1	0	0	0	0	0	7
	2015	0	0	1	1	0	0	0	0	0	0	1	1	1	0	0	0	0	0	0	0	0	0	1	0	0	0	0	0	0	6
	2016	1	0	0	0	0	1	1	0	0	0	1	0	0	0	0	0	0	0	0	0	0	0	1	0	0	0	0	0	0	5
	Total	35	19	5	9	17	11	13	10	13	17	25	14	12	8	8	7	10	10	6	5	3	1	61	26	7	6	1	1	1	361
