# Supplementary material for: Extreme Wildlife Declines and Concurrent Increase in Livestock Numbers in Kenya: What Are the Causes?
Source: PLoS One. 2016 Sep 27;11(9):e0163249. doi: 10.1371/journal.pone.0163249 (PMC5039022; doi:10.1371/journal.pone.0163249)
Supplement: S2 Data — (XLSX) [file pone.0163249.s002.xlsx]

## Sheet: S2Data
	Serial number	County / Ecosystem / Region	Survey ID	Date of survey	Start Date	End Date	Length of Sampling Unit (km)	Transect Spacing (km)	Transect strip width (m)	Population of Sampling Units	Number of Sampled units	Number of Transects Flown	Sampling fraction (%)	Total target area (km2)
	1	Narok	7701	1977-01-31	1977-01-27	1977-01-31	5	10	224	812	301	15	1.85	17831.8
	1	Narok	7706	1977-11-30	1977-11-25	1977-11-30	5	5	224	695	547	25	3.6	17831.8
	1	Narok	7801	1978-04-09	1978-03-15	1978-04-09	5	5	224	758	565	27	3.56	17831.8
	1	Narok	8015	1980-10-31	1980-10-27	1980-10-31	5	5	251	783	510	31	3.96	17831.8
	1	Narok	8301	1983-02-07	1983-02-03	1983-02-07	5	5	263	760	723	42	5.53	17831.8
	1	Narok	8505	1985-04-27	1985-04-24	1985-04-27	5	5	304	808	658	44	5.45	17831.8
	1	Narok	8512	1985-12-01	1985-11-28	1985-12-01	5	5	304	884	680	49	5.55	17831.8
	1	Narok	8607	1986-05-11	1986-05-08	1986-05-11	5	5	304	888	663	48	5.41	17831.8
	1	Narok	8608	1986-08-15	1986-08-10	1986-08-15	5	5	304	905	687	51	5.63	17831.8
	1	Narok	8615	1986-11-12	1986-11-08	1986-11-12	5	5	304	886	690	50	5.65	17831.8
	1	Narok	8706	1987-04-28	1987-04-24	1987-04-28	5	5	282	890	695	50	5.62	17831.8
	1	Narok	8902	1989-05-16	1989-05-12	1989-05-16	5	5	282	909	682	51	5.61	17831.8
	1	Narok	9003	1990-08-20	1990-08-13	1990-08-20	5	5	282	770	171	45	5.84	17831.8
	1	Narok	9102	1991-04-24	1991-04-20	1991-04-24	5	5	282	722	726	43	5.95	17831.8
	1	Narok	9103	1991-08-20	1991-08-12	1991-08-20	5	2.5	304	736	1360	83	11.27	17831.8
	1	Narok	9202	1992-03-25	1992-03-14	1992-03-25	5	2.5	304	697	1404	81	11.62	17831.8
	1	Narok	9204	1992-08-28	1992-08-19	1992-08-28	5	2.5	304	741	1424	83	11.21	17831.8
	1	Narok	9306	1993-11-12	1993-11-03	1993-11-12	5	2.5	282	700	1435	83	11.86	17831.8
	1	Narok	9402	1994-05-25	1994-05-15	1994-05-25	5	2.5	282	829	1374	84	10.13	17831.8
	1	Narok	9604	1996-08-08	1996-07-27	1996-08-08	5	5	282	719	1422	83	11.55	17831.8
	1	Narok	9703	1997-05-31	1997-05-28	1997-05-31	5	5	282	828	567	38	4.59	17831.8
	1	Narok	9706	1997-08-26	1997-08-19	1997-08-26	5	2.5	282	917	505	37	4.04	17831.8
	1	Narok	0004	2000-11-06	2000-10-21	2000-11-06	5	5	282	756	696	42	5.56	17831.8
	1	Narok	0204	2002-12-07	2002-12-01	2002-12-07	5	2.5	282	757	705	43	5.68	17831.8
	1	Narok	0403	2004-05-30	2004-05-18	2004-05-30	5	5	282	883	654	46	5.21	17831.8
	1	Narok	0502	2005-05-13	2005-05-01	2005-05-13	5	5	282	846	709	49	5.79	17831.8
	1	Narok	0503	2005-09-13	2005-09-02	2005-09-13	5	5	282	766	641	39	5.09	17831.8
	1	Narok	0702	2007-05-23	2007-05-17	2007-05-23	5	2.5	282	832	693	44	5.29	17831.8
	1	Narok	0803	2008-11-02	2008-10-23	2008-11-02	5	5	282	832	676	46	5.53	17831.8
	1	Narok	0903	2009-10-26	2009-10-17	2009-10-26	5	5	282	1077	882	76	7.06	17831.8
	1	Narok	1004	2010-10-25	2010-10-10	2010-10-25	5	5	282	846	661	44	5.2	17831.8
	1	Narok	1105	2011-10-13	2011-10-01	2011-10-13	5	5	282	801	924	61	7.61	17831.8
	1	Narok	1205	2012-11-01	2012-10-27	2012-11-01	2.5	5	282	777	639	41	5.28	17831.8
	1	Narok	1303	2013-11-30	2013-11-26	2013-11-30	2.5	5	282	811	901	62	7.64	17831.8
	1	Narok	1403	2014-09-15	2014-09-01	2014-09-15	2.5	5	282	770	940	60	7.79	17831.8
	1	Narok	1601	2016-01-16	2016-01-12	2016-01-16	2.5	5	282	792.92	917	60	7.57	17831.8
	2	Kajiado	7701	1977-02-05	1977-01-27	1977-02-05	5	10	224	1079	450	24	2.22	21851.6
	2	Kajiado	7801	1978-03-23	1978-01-25	1978-03-23	5	5	224	1075	881	47	4.37	21851.6
	2	Kajiado	8014	1980-10-17	1980-10-03	1980-10-17	5	5	250	1091	811	50	4.58	21851.6
	2	Kajiado	8111	1981-09-09	1981-11-02	1981-09-09	5	5	490	572	819	54	9.44	21851.6
	2	Kajiado	8203	1982-04-01	1982-03-25	1982-04-01	5	5	415	679	798	53	7.81	21851.6
	2	Kajiado	8301	1983-02-07	1983-02-02	1983-02-07	5	5	263			46		21851.6
	2	Kajiado	8606	1986-04-29	1986-04-23	1986-04-29	5	5	304	973	845	54	5.55	21851.6
	2	Kajiado	8703	1987-03-26	1987-03-12	1987-03-26	5	5	282	1008	828	54	5.36	21851.6
	2	Kajiado	9002	2042-05-04	1990-04-26	2042-05-04	5	5	304	836	874	49	5.86	21851.6
	2	Kajiado	9101	1991-03-24	1991-03-18	1991-03-24	5	5	304	984	807	52	5.28	21851.6
	2	Kajiado	9104	1991-10-07	1991-09-13	1991-10-07	5	2.5	282	847	1665	93	10.98	21851.6
	2	Kajiado	92M1	1992-11-18	1992-11-03	1992-11-18	5	2.5	282	846	777	43	5.08	21851.6
	2	Kajiado	9401	1994-04-26	1994-04-19	1994-04-26	5	5	282	786	883	45	5.72	21851.6
	2	Kajiado	9801	1998-03-31	1998-03-20	1998-03-31	5	5	282	769	866	43	5.59	21851.6
	2	Kajiado	0005	2005-12-04	2005-11-23	2005-12-04	5	5	282	773	852	42	5.43	21851.6
	2	Kajiado	0602	2006-03-06	2006-02-26	2006-03-06	5	5	282	779	836	42	5.39	21851.6
	2	Kajiado	0703	2007-12-09	2007-11-30	2007-12-09	5	5	282	775	836	42	5.42	21851.6
	2	Kajiado	1106	2011-11-28	2011-11-06	2011-11-28	5	5	282	1010	817	54	5.34	21851.6
	2	Kajiado	1401	2014-01-31	2014-01-21	2014-01-31	5	5	282	747	834	42	5.62	21851.6
	3	Machakos	8511	1985-11-20	1985-11-06	1985-11-20	5	5	305	609	578	34	5.58	14225.1
	3	Machakos	9002	1990-05-21	1990-04-26	1990-05-21	5	5	304	761	514	40	5.25	14225.1
	3	Machakos	9605	1996-10-24	1996-10-16	1996-10-24	5	5	282	694	573	41	5.91	14225.1
	3	Machakos	1112	2012-03-26	2011-11-06	2012-03-26	5	5	282	878	472	40	4.56	14225.1
	3	Machakos	1503	2015-09-10	2015-09-04	2015-09-10	5	5	282	612	522	34	5.55	14225.1
	4	Kitui	7701	1977-03-13	1977-02-02	1977-03-13	5	10	224	1661	566	33	1.99	30464.7
	4	Kitui	7801	1978-03-14	1978-01-28	1978-03-14	5	5	224	1658	1123	66	3.98	30464.7
	4	Kitui	80M5	1980-10-06	1980-07-15	1980-10-06	5	5	250	1496	1115	66	4.41	30464.7
	4	Kitui	8302	1983-02-24	1983-02-20	1983-02-24	5	5	263	1120	1081	53	4.73	30464.7
	4	Kitui	8511	1985-11-21	1985-11-04	1985-11-21	5	5	305	585	1208	33	5.64	30464.7
	4	Kitui	8990	1990-03-05	1989-11-12	1990-03-05	5	5	282	1001	1235	59	5.9	30464.7
	4	Kitui	9302	1993-03-22	1993-03-01	1993-03-22	5	5	282	976	1213	54	5.54	30464.7
	4	Kitui	1112	2012-03-21	2011-11-06	2012-03-21	5	5	282	537	1169	30	5.58	30464.7
	5	Kitui	1503	2015-09-10	2015-09-04	2015-09-10	5	5	282	534	1196	31	5.81	30464.7
	5	Taita Taveta	7701	1977-02-19	1977-02-01	1977-02-19	5	10	224	722	350	16	2.22	17150.7
	5	Taita Taveta	7801	1978-03-14	9178-01-15	1978-03-14	5	5	224	724	696	32	4.42	17150.7
	5	Taita Taveta	8303	1983-03-18	1983-03-05	1983-03-19	5	5	361	604	682	41	6.79	17150.7
	5	Taita Taveta	8314	1983-11-25	1983-11-18	1983-11-25	5	5	361	694	620	44	6.34	17150.7
	5	Taita Taveta	8511	1985-11-21	1985-11-10	1985-11-21	5	5	305	798	658	45	5.64	17150.7
	5	Taita Taveta	8613	1986-10-03	1986-09-26	1986-10-03	5	5	282	595	628	31	5.21	17150.7
	5	Taita Taveta	8904	1989-11-25	1989-11-17	1989-11-25	5	5	282	559	681	32	5.72	17150.7
	5	Taita Taveta	9101	1991-03-20	1991-03-16	1991-03-20	5	5	304	555	698	32	5.77	17150.7
	5	Taita Taveta	9104	1991-10-09	1991-09-01	1991-10-09	5	2.5	282	610	1353	69	11.31	17150.7
	5	Taita Taveta	9208	1992-12-01	1991-11-24	1992-12-01	5	5	282	568	697	32	5.63	17150.7
	5	Taita Taveta	9401	1994-04-21	1994-04-16	1994-04-21	5	5	282	609	707	35	5.75	17150.7
	5	Taita Taveta	9403	1994-08-31	1994-08-24	1994-08-31	5	5	282	594	700	33	5.56	17150.7
	5	Taita Taveta	9702	1997-03-07	1997-02-27	1997-03-07	5	5	282	620	708	36	5.81	17150.7
	5	Taita Taveta	0402	2004-04-13	2004-03-29	2004-04-13	5	5	282	694	656	36	5.19	17150.7
	5	Taita Taveta	0801	2008-02-22	2008-02-17	2008-02-22	5	5	282	672	657	36	5.35	17150.7
	5	Taita Taveta	1106	2011-11-29	2011-11-06	2011-11-29	5	5	282	874	673	48	5.49	17150.7
	5	Taita Taveta	1404	2014-12-11	2014-11-11	2014-12-11	5	5	282	581	660	32	5.51	17150.7
	6	Kwale	7701	1977-02-19	1977-02-16	1977-02-19	5	10	224	638	133	11	1.72	8243.24
	6	Kwale	7801	1978-01-19	1978-01-12	1978-01-19	5	5	224	670	266	23	3.43	8243.24
	6	Kwale	8303	1983-03-18	1983-03-08	1983-03-18	5	5	361	1116	53	9	0.81	8243.24
	6	Kwale	8408	1984-10-18	1984-09-10	1984-10-18	5	5	282	471	307	24	5.1	8243.24
	6	Kwale	8605	1986-04-13	1986-04-07	1986-04-13	5	5	304	459	332	25	5.45	8243.24
	6	Kwale	8904	1989-11-27	1989-11-21	1989-11-27	5	5	282	449	321	24	5.35	8243.24
	6	Kwale	9302	1993-03-14	1993-03-04	1993-03-14	5	5	282	433	330	24	5.55	8243.24
	6	Kwale	9603	1996-05-27	1996-05-15	1996-05-27	5	5	304	470	338	28	5.96	8243.24
	6	Kwale	0402	2004-04-13	2004-03-29	2004-04-13	5	5	282	479	331	26	5.43	8243.24
	6	Kwale	0604	2006-10-10	2006-10-06	2006-10-10	5	5	282	475	319	25	5.26	8243.24
	6	Kwale	1204	2012-09-09	2012-08-30	2012-09-09	5	5	282	459	316	25	5.44	8243.24
	6	Kwale	1604	2016-07-09	2016-07-07	2016-07-09	5	5	282	450	330	26	5.78	8243.24
	7	Kilifi	7701	1977-03-10	1977-02-15	1977-03-10	5	10	224	883	225	17	1.93	12478
	7	Kilifi	7801	1978-02-10	1978-01-16	1978-02-10	5	5	224	890	448	34	3.82	12478
	7	Kilifi	8303	1983-03-18	1983-03-08	1983-03-18	5	5	361	1116	53	9	0.81	12478
	7	Kilifi	8408	1984-10-18	1984-09-10	1984-10-18	5	5	282	678	495	37	5.46	12478
	7	Kilifi	8605	1986-04-15	1986-04-10	1986-04-15	5	5	304	662	442	33	4.99	12478
	7	Kilifi	8803	1988-04-26	1988-04-11	1988-04-26	5	5	282	413	514	24	5.82	12478
	7	Kilifi	8904	1989-11-24	1989-11-11	1989-11-24	5	5	282	681	523	40	5.87	12478
	7	Kilifi	9302	1993-03-08	1993-03-04	1993-03-08	5	5	282	647	516	37	5.72	12478
	7	Kilifi	9603	1996-05-17	1996-04-29	1996-05-17	5	2.5	304	415	510	24	5.78	12478
	7	Kilifi	0203	2002-05-22	2002-05-15	2002-05-22	5	5	282	503	508	28	5.56	12478
	7	Kilifi	0604	2006-10-10	2006-10-06	2006-10-10	5	5	282	719	469	37	5.15	12478
	7	Kilifi	1204	2012-09-09	2012-08-30	2012-09-09	5	5	282	424	500	24	5.66	12478
	7	Kilifi	1604	2016-07-10	2016-07-07	2016-07-10	5	5	282	418	503	24	5.75	12478
	8	Tana River	7701	1977-03-14	1977-02-08	1977-03-14	5	10	224	1502	797	33	2.2	39072.4
	8	Tana River	78M1	1978-03-11	1978-01-28	1978-03-11	5	5	282	1498	1508	62	4.14	39072.4
	8	Tana River	8510	1985-10-17	1985-10-07	1985-10-17	5	5	282	1070	1537	61	5.7	39072.4
	8	Tana River	88M1	1988-04-26	1988-03-22	1988-04-26	5	5	282	840	1523	47	5.87	39072.4
	8	Tana River	9001	1990-03-13	1989-11-09	1990-03-13	5	5	304	1316	1584	78	5.93	39072.4
	8	Tana River	9302	1993-03-19	1993-03-06	1993-03-19	5	5	282	1641	1571	94	5.73	39072.4
	9	Tana River	9601	1996-05-17	1996-03-31	1996-05-17	5	5	282	1814	1463	95	5.24	39072.4
	8	Tana River	0203	2002-06-05	2002-05-15	2002-06-05	5	5	282	892	1543	49	5.5	39072.4
	8	Tana River	1003	2010-06-04	2010-05-25	2010-06-04	5	5	282	1162	1527	65	5.6	39072.4
	8	Tana River	1404	2014-12-11	2014-11-11	2014-12-11	5	5	282	1235	1506	67	5.42	39072.4
	9	Lamu	7701	1977-02-24	1977-02-23	1977-02-24	5	10	224	398	123	8	2.01	6153.1
	9	Lamu	7801	1978-02-16	1978-02-09	1978-02-16	5	5	224	398	280	18	4.52	6153.1
	9	Lamu	8115	1981-11-15	1981-11-10	1981-11-15	5	5	400	233	255	18	7.72	6153.1
	9	Lamu	8304	1983-04-23	1983-04-19	1983-04-23	5	5	263	345	274	18	5.22	6153.1
	10	Lamu	8408	1984-09-18	1984-09-10	1984-09-18	5	5	282	320	255	17	5.31	6153.1
	9	Lamu	8605	1986-04-11	1986-04-07	1986-04-11	5	5	304	294	258	17	5.78	6153.1
	9	Lamu	8803	1988-04-22	1988-04-16	1988-04-22	5	5	282	519	282	30	5.78	6153.1
	9	Lamu	8904	1989-11-11	1989-11-09	1989-11-11	5	5	282	525	267	30	5.71	6153.1
	9	Lamu	9302	1993-03-16	1993-03-08	1993-03-16	5	5	282	653	273	37	5.66	6153.1
	9	Lamu	9601	1996-05-13	1996-05-09	1996-05-13	5	5	282	315	277	18	5.72	6153.1
	9	Lamu	0103	2001-06-09	2001-05-15	2001-06-09	5	5	282	551	264	30	5.44	6153.1
	9	Lamu	0604	2006-10-10	2006-10-06	2006-10-10	5	5	282	337	254	18	5.34	6153.1
	9	Lamu	1204	2012-09-09	2012-08-30	2012-09-09	5	5	282	305	260	17	5.57	6153.1
	10	Baringo	7705	1977-09-30	1977-09-23	1977-09-30	5	10	224	936	185	18	2.03	10731.6
	10	Baringo	8016	1980-11-17	1980-11-14	1980-11-17	5	5	415	220	441	19	8.6	10731.6
	10	Baringo	8106	1981-04-02	1981-03-25	1981-04-02	5	5	400	517	395	38	7.34	10731.6
	10	Baringo	8109	1981-08-17	1981-08-15	1981-08-17	5	5	400	232	440	20	8.58	10731.6
	10	Baringo	8202	1982-03-17	1982-03-14	1982-03-17	5	5	420	211	440	19	8.98	10731.6
	10	Baringo	8208	1982-09-20	1982-09-14	1982-09-20	5	5	364	269	415	19	7.05	10731.6
	10	Baringo	8310	1983-09-15	1983-09-08	1983-09-15	5	5	361	245	413	18	7.35	10731.6
	10	Baringo	8503	1985-03-29	1985-03-28	1985-03-29	5	5	282	447	293	18	4.02	10731.6
	10	Baringo	8604	1986-04-02	1986-03-19	1986-04-02	5	5	282	357	435	20	5.61	10731.6
	10	Baringo	8705	1987-04-10	1987-04-06	1987-04-10	5	5	304	565	266	20	3.54	10731.6
	10	Baringo	8708	1987-09-16	1987-09-03	1987-09-16	5	5	304	331	455	20	6.05	10731.6
	10	Baringo	8901	1989-02-11	1989-02-02	1989-02-11	5	5	304	317	459	20	6.32	10731.6
	10	Baringo	9004	1990-09-06	1990-08-28	1990-09-06	5	5	282	357	455	21	5.88	10731.6
	10	Baringo	9105	1991-11-28	1991-11-18	1991-11-28	5	2.5	282	418	813	46	10.99	10731.6
	10	Baringo	9404	1994-11-20	1994-10-20	1994-11-20	5	5	282	356	459	21	5.9	10731.6
	10	Baringo	0504	2005-09-15	2005-09-13	2005-09-15	5	5	282	335	422	19	5.67	10731.6
	10	Baringo	1203	2012-05-24	2012-05-21	2012-05-24	5	5	282	367	406	19	5.17	10731.6
	11	Laikipia	7702	1977-04-29	1977-04-21	1977-04-29	5	10	224	733	151	12	1.64	9666.45
	11	Laikipia	7705	1977-09-26	1977-09-23	1977-09-26	5	10	224	686	169	12	1.75	9666.45
	11	Laikipia	8112	1981-09-15	1981-09-12	1981-09-15	5	5	400	301	272	17	5.65	9666.45
	11	Laikipia	8205	1982-05-14	1982-05-08	1982-05-14	5	10	282	312	273	18	5.76	9666.45
	12	Laikipia	8313	1983-11-10	1983-11-03	1983-11-10	5	2.5	361	445	457	37	8.32	9666.45
	11	Laikipia	8504	1985-04-19	1985-03-28	1985-04-19	5	5	304	489	367	27	5.52	9666.45
	11	Laikipia	8708	1987-09-19	1987-09-15	1987-09-19	5	5	304	457	375	26	5.69	9666.45
	11	Laikipia	9004	1990-09-06	1990-09-01	1990-09-06	5	5	282	485	392	27	5.57	9666.45
	11	Laikipia	9105	1991-11-24	1991-11-18	1991-11-24	5	2.5	282	473	746	52	10.99	9666.45
	11	Laikipia	9205	1991-10-08	1991-10-03	1991-10-08	5	5	282	811	397	43	5.31	9666.45
	11	Laikipia	9404	1994-11-23	1994-11-20	1994-11-23	5	5	282	491	384	27	5.5	9666.45
	11	Laikipia	9701	1997-02-10	1997-02-06	1997-02-10	5	2.5	282	462	787	53	11.47	9666.45
	11	Laikipia	9704	1997-06-09	1997-06-05	1997-06-09	5	2.5	304	456	859	53	11.61	9666.45
	11	Laikipia	9902	1999-02-21	1999-02-16	1999-02-21	5	2.5	282	478	756	53	11.08	9666.45
	11	Laikipia	0102	2001-02-23	2001-02-10	2001-02-23	5	2.5	282	488	789	54	11.04	9666.45
	11	Laikipia	0301	2003-02-20	2003-02-09	2003-02-20	5	2.5	282	495	748	51	10.71	9666.45
	11	Laikipia	0401	2004-03-01	2004-02-20	2004-03-01	5	2.5	282	495	767	54	10.9	9666.45
	11	Laikipia	0501	2005-02-14	2005-02-09	2005-02-14	5	2.5	282	488	763	53	10.87	9666.45
	11	Laikipia	0601	2006-02-22	2006-02-15	2006-02-22	5	2.5	282	498	764	54	10.87	9666.45
	11	Laikipia	0701	2007-02-14	2007-02-08	2007-02-14	5	2.5	282	534	705	54	10.11	9666.45
	11	Laikipia	0801	2008-03-10	2008-03-06	2008-03-10	5	2.5	282	484	766	53	10.95	9666.45
	11	Laikipia	0902	2009-05-19	2009-05-15	2009-05-19	5	2.5	282	512	732	54	10.55	9666.45
	11	Laikipia	1001	2010-02-26	2010-02-16	2010-02-26	5	2.5	282	497	767	54	10.86	9666.45
	11	Laikipia	1201	2012-03-09	2012-03-04	2012-03-09	5	2.5	282	488	725	51	10.46	9666.45
	11	Laikipia	1501	2015-03-12	2014-02-17	2015-03-12	5	2.5	282	480	758	53	11.04	9666.45
	11	Laikipia	1602	2016-04-19	2016-04-14	2016-04-19	5	2.5	282	512	735	54	10.54	9666.45
	12	Samburu	7705	1977-10-09	1977-09-24	1977-10-09	5	10	224	832	434	20	2.4	21095.5
	12	Samburu	7803	1978-10-01	1978-09-23	1978-10-01	5	5	224	1241	284	18	1.45	21095.5
	12	Samburu	8005	1980-05-15	1980-05-13	1980-05-15	5	5	300	1857	166	20	1.08	21095.5
	12	Samburu	85M1	1985-04-19	1985-03-28	1985-04-19	5	5	304	819	566	32	3.91	21095.5
	12	Samburu	8709	1987-11-22	1987-10-18	1987-11-22	5	5	304	655	852	39	5.95	21095.5
	12	Samburu	90M2	1990-11-26	1990-09-02	1990-11-26	5	5	282	661	874	40	6.05	21095.5
	12	Samburu	9205	1992-10-13	1992-10-04	1992-10-13	5	5	282	857	817	47	5.48	21095.5
	12	Samburu	9303	1993-09-25	1993-09-10	1993-09-25	5	10	282	860	434	24	2.79	21095.5
	12	Samburu	9404	1994-11-23	1994-10-22	1994-11-23	5	5	282	710	864	40	5.63	21095.5
	12	Samburu	9606	1996-11-19	1996-11-15	1996-11-19	5	5	282	713	805	39	5.47	21095.5
	12	Samburu	0102	2001-03-07	2001-02-24	2001-03-07	5	5	282	765	773	40	5.22	21095.5
	12	Samburu	10M1	2010-04-29	2010-02-21	2010-04-29	5	5	282	768	713	37	4.82	21095.5
	12	Samburu	1301	2013-03-26	2013-03-21	2013-03-26	5	5	282	800	690	40	5	21095.5
	12	Samburu	1501	2015-02-28	2014-12-31	2015-02-28	5	2.5	282	733	678	37	5.05	21095.5
	13	Isiolo	77M1	1977-09-26	1977-08-14	1977-09-26	5	10	224	1035	540	23	2.22	25321.7
	13	Isiolo	78M2	1978-10-23	1978-07-23	1978-10-23	5	5	224	1077	1058	47	4.36	25321.7
	13	Isiolo	85M1	1985-04-15	1985-03-09	1985-04-15			304					25321.7
	13	Isiolo	88M1	1988-04-06	1988-02-02	1988-04-06	5	5	282	1472	1037	82	5.57	25321.7
	13	Isiolo	90M1	1990-11-27	1990-09-05	1990-11-27	5	5	282	1351	1051	78	5.78	25321.7
	13	Isiolo	9303	1993-09-25	1993-09-13	1993-09-25	5	10	282	1099	515	30	2.73	25321.7
	13	Isiolo	9404	1994-09-28	1994-11-03	1994-09-28	5	10	282	1387	1023	76	5.48	25321.7
	13	Isiolo	0101	2001-03-02	2001-01-22	2001-03-02	5	5	282	1056	997	57	5.4	25321.7
	13	Isiolo	0504	2005-11-20	2005-11-09	2005-11-20	5	5	282	956	957	50	5.23	25321.7
	13	Isiolo	1103	2011-05-29	2011-05-19	2011-05-29	5	5	282	1317	899	65	4.94	25321.7
	13	Isiolo	1301	2013-03-26	2013-03-21	2013-03-26	5	5	282	1083	906	56	5.17	25321.7
	13	Isiolo	1502	2015-07-17	2015-07-12	2015-07-17	5	5	282	1030.58	981	57	5.53	25321.7
	14	Garissa	77M3	1977-08-31	1977-02-24	1977-08-31	5	10	224	1660	845	33	1.99	43623.2
	14	Garissa	78M4	1978-09-24	1978-02-15	1978-09-24	5	5	224	1841	1493	66	3.59	43623.2
	14	Garissa	83M1	1983-05-30	1983-04-05	1983-05-30	5	5	263	1386	1581	63	4.54	43623.2
	14	Garissa	85M1	1985-03-19	1985-03-14	1985-03-19			282					43623.2
	14	Garissa	88M4	1988-04-22	1988-02-17	1988-04-22	5	5	282	1345	1768	76	5.65	43623.2
	14	Garissa	96M1	1996-05-12	1996-03-28	1996-05-12	5	5	282	1416	1690	75	5.3	43623.2
	14	Garissa	0103	2001-06-09	2001-05-15	2001-06-09	5	5	282	1161	1703	63	5.42	43623.2
	14	Garissa	1101	2011-01-30	2011-01-18	2011-01-30	5	5	282	1686	1596	89	5.28	43623.2
	15	Wajir	7704	1977-08-28	1977-08-11	1977-08-28	5	10	224	1752	1118	38	2.17	56714.1
	15	Wajir	78M3	1978-09-24	1978-07-27	1978-09-24	5	5	282	1869	2136	77	4.12	56714.1
	15	Wajir	85M1	1985-03-13	1985-03-09	1985-03-13			282					56714.1
	15	Wajir	88M2	1988-03-31	1988-01-14	1988-03-31	5	5	282	1636	2252	91	5.56	56714.1
	15	Wajir	90M3	1990-11-27	1990-10-31	1990-11-27	5	5	282	1317	2297	76	5.77	56714.1
	15	Wajir	9501	1995-12-11	1995-11-24	1995-12-11	5	5	282	1379	2207	75	5.44	56714.1
	15	Wajir	0104	2001-11-01	2001-10-12	2001-11-01	5	5	282	1316	2123	69	5.24	56714.1
	15	Wajir	1102	2011-03-30	2011-03-01	2011-03-30	5	5	282	875	2030	44	5.03	56714.1
	16	Mandera	7704	1977-08-25	1977-08-15	1977-08-25	5	10	224	1096	463	22	2.01	25965.3
	16	Mandera	78M2	1978-09-09	1978-06-27	1978-09-09	5	5	224	1146	822	40	3.49	25965.3
	16	Mandera	85M1	1985-02-28	1985-02-09	1985-02-28			282					25965.3
	16	Mandera	8801	1988-01-21	1988-01-12	1988-01-21	5	5	304	833	926	43	5.16	25965.3
	16	Mandera	9006	1990-11-11	1990-10-29	1990-11-11	5	5	282	777	1013	44	5.66	25965.3
	16	Mandera	9404	1994-12-03	1994-10-11	1994-12-03	5	5	282	858	963	45	5.24	25965.3
	16	Mandera	1102	2011-03-30	2011-03-01	2011-03-30	5	5	282	716	912	44	6.15	25965.3
	17	Marsabit	7802	1978-08-02	1978-07-12	1978-08-02	5	5	224	1598	2671	67	4.19	75971.8
	17	Marsabit	8103	1981-02-27	1981-02-10	1981-02-27	5	5	400	946	2447	65	6.87	75971.8
	17	Marsabit	85M1	1985-02-28	1985-02-09	1985-02-28	5	10	282	2372	781	37	1.56	75971.8
	17	Marsabit	8709	1987-11-22	1987-10-03	1987-11-22	5	5	304	1563	2776	92	5.89	75971.8
	17	Marsabit	90M1	1990-11-22	1990-09-04	1990-11-22	5	5	282	1812	2687	99	5.46	75971.8
	17	Marsabit	9303	1993-09-23	1993-09-09	1993-09-23	5	10	282	1636	1368	44	2.69	75971.8
	17	Marsabit	9404	1994-11-26	1994-10-11	1994-11-26	5	5	282	1675	2827	94	5.53	75971.8
	17	Marsabit	77M1	1977-10-10	1977-08-06	1977-10-10	5	10	224	1579	1367	34	2.15	75971.8
	17	Marsabit	0901	2009-03-13	2009-01-11	2009-03-13	5	5	282	1793	2530	91	5.08	75971.8
	17	Marsabit	1402	2014-05-15	2014-04-25	2014-05-15	5	5	282	900	2475	69	7.67	75971.8
	18	Turkana	7705	1977-10-14	1977-09-27	1977-10-14	5	10	224	2029	1194	44	2.17	63920.5
	18	Turkana	8107	1981-04-24	1981-04-11	1981-04-24	5	5	400			88		63920.5
	18	Turkana	8210	1982-11-26	1982-10-29	1982-11-26	5	5	364	1306	2242	85	6.5	63920.5
	18	Turkana	85M1	1985-09-10	1985-09-03	1985-09-10			282					63920.5
	18	Turkana	8708	1987-09-20	1987-08-06	1987-09-20	5	5	304	1117	2295	58	5.19	63920.5
	18	Turkana	90M2	1990-09-26	1990-08-28	1990-09-26	5	5	282	1136	2306	58	5.11	63920.5
	18	Turkana	9303	1993-09-12	1993-08-27	1993-09-12	5	10	282	1163	1180	30	2.58	63920.5
	18	Turkana	9404	1994-11-20	1994-10-09	1994-11-20	5	5	282	1124	2380	59	5.25	63920.5
	18	Turkana	1002	2010-05-14	2010-04-19	2010-05-14	5	5	282	1183	2180	59	4.99	63920.5
	18	Turkana	1302	2013-10-05	2013-09-23	2013-10-05	5	5	282	1473	1632	57	3.87	63920.5
	19	West Pokot	7705	1977-10-09	1977-09-28	1977-10-09	5	10	224	543	176	16	2.95	9305.01
	19	West Pokot	85M1	1985-04-18	1985-03-30	1985-04-18			282					9305.01
	19	West Pokot	8708	1987-09-20	1987-08-18	1987-09-20	5	5	304	347	367	22	6.34	9305.01
	19	West Pokot	9004	1990-08-31	1990-08-28	1990-08-31	5	5	282	377	347	21	5.56	9305.01
	19	West Pokot	9404	1994-12-20	1994-10-12	1994-12-20	5	5	282	397	370	22	5.53	9305.01
	19	West Pokot	1203	2012-03-26	2012-03-21	2012-03-26	5	5	282	244	122	13	3.06	9305.01
	20	Elgeyo Marakwet	8604	1986-03-21	1986-03-19	1986-03-21	5	5	282	205	117	11	5.36	2800.79
	20	Elgeyo Marakwet	8705	1987-04-10	1987-04-08	1987-04-10	5	5	304	228	118	12	5.27	2800.79
	20	Elgeyo Marakwet	8708	1987-09-09	1987-08-31	1987-09-09	5	5	304	198	131	13	6.56	2800.79
	20	Elgeyo Marakwet	8901	1989-02-11	1989-02-06	1989-02-11	5	5	304	202	132	13	6.42	2800.79
	20	Elgeyo Marakwet	1203	2012-03-26	2012-03-21	2012-03-26	5	5	282	244	122	13	5.32	2800.79		5.69538
	21	Masai Mara Ecosystem	7701	1977-01-29	1977-01-27	1977-01-29	5	10	224	398	134	9	2.26	6665.61		2.27273
	21	Masai Mara Ecosystem	7706	1977-11-30	1977-11-25	1977-11-30	5	5	224	414	263	19	4.59	6665.61		11.86
	21	Masai Mara Ecosystem	7801	1978-04-08	1978-03-15	1978-04-08	5	5	224	424	263	19	4.48	6665.61		0.81
	21	Masai Mara Ecosystem	7806	1978-12-11	1978-12-11	1978-12-11	5	5	224	472	239	19	4.02	6665.61
	21	Masai Mara Ecosystem	7901	1979-01-26	1979-01-23	1979-01-26	5	5	224	481	235	19	3.95	6665.61		1.85
	21	Masai Mara Ecosystem	7904	1979-02-28	1979-02-26	1979-02-28	5	5	224	505	211	18	3.56	6665.61
	21	Masai Mara Ecosystem	7906	1979-03-30	1979-03-28	1979-03-30	5	5	224	479	234	19	3.97	6665.61		0
	21	Masai Mara Ecosystem	7908	1979-04-28	1979-04-26	1979-04-28	5	5	224	467	242	19	4.07	6665.61
	21	Masai Mara Ecosystem	7909	1979-06-07	1979-06-06	1979-06-07	5	5	224	482	233	19	3.94	6665.61
	21	Masai Mara Ecosystem	7910	1979-07-05	1979-07-02	1979-07-05	5	5	224	469	240	19	4.05	6665.61
	21	Masai Mara Ecosystem	7912	1979-08-03	1979-07-30	1979-08-03	5	5	224	468	240	19	4.06	6665.61
	21	Masai Mara Ecosystem	7913	1979-08-28	1979-08-26	1979-08-28	5	5	224	502	223	19	3.78	6665.61
	21	Masai Mara Ecosystem	7917	1979-10-09	1979-10-05	1979-10-09	5	5	224	504	223	19	3.77	6665.61
	21	Masai Mara Ecosystem	7919	1979-11-02	1979-10-30	1979-11-02	5	5	224	505	223	19	3.76	6665.61
	21	Masai Mara Ecosystem	7920	1979-11-22	1979-11-19	1979-11-22	5	5	224	501	223	19	3.79	6665.61
	21	Masai Mara Ecosystem	8015	1980-10-31	1980-10-27	1980-10-31	5	5	251	507	246	24	4.73	6665.61
	21	Masai Mara Ecosystem	8101	1981-01-16	1981-01-15	1981-01-16	5	5	250	411	248	19	4.63	6665.61
	21	Masai Mara Ecosystem	8114	1981-10-29	1981-10-27	1981-10-29	5	5	250	393	248	19	4.83	6665.61
	21	Masai Mara Ecosystem	8116	1981-11-28	1981-11-25	1981-11-28	5	5	250	386	248	19	4.91	6665.61
	21	Masai Mara Ecosystem	8110	1981-08-29	1981-08-27	1981-08-29	5	5	282	411	248	19	4.63	6665.61
	21	Masai Mara Ecosystem	8201	1982-02-22	1982-02-21	1982-02-22	5	5	243	420	234	19	4.52	6665.61
	21	Masai Mara Ecosystem	8206	1982-05-25	1982-05-24	1982-05-25	5	5	243	444	231	19	4.28	6665.61
	21	Masai Mara Ecosystem	8207	1982-09-01	1982-08-30	1982-09-01	5	5	243	448	231	19	4.24	6665.61
	21	Masai Mara Ecosystem	8209	1982-12-09	1982-12-06	1982-12-09	5	5	255	429	231	19	4.43	6665.61
	21	Masai Mara Ecosystem	8301	1983-02-14	1983-02-03	1983-02-14	5	5	263	457	262	24	5.24	6665.61
	21	Masai Mara Ecosystem	8307	1983-08-01	1983-07-29	1983-08-01	5	5	263	410	234	19	4.63	6665.61
	21	Masai Mara Ecosystem	8311	1983-10-03	1983-09-30	1983-10-03	5	5	263	404	232	19	4.7	6665.61
	21	Masai Mara Ecosystem	8315	1983-12-04	1983-12-01	1983-12-04	5	5	263	406	234	19	4.68	6665.61
	21	Masai Mara Ecosystem	8401	1984-01-23	1984-01-21	1984-01-23	5	5	265	543	232	19	3.5	6665.61
	21	Masai Mara Ecosystem	8408	1984-08-16	1984-08-15	1984-08-16	5	5	366	383	229	19	4.95	6665.61
	21	Masai Mara Ecosystem	8505	1985-04-26	1985-04-24	1985-04-26	5	5	304	479	263	28	5.84	6665.61
	21	Masai Mara Ecosystem	8512	1985-12-01	1985-11-28	1985-12-01	5	5	304	475	258	27	5.67	66665.1
	21	Masai Mara Ecosystem	8607	1986-05-08	1986-05-08	1986-05-08	5	5	304	449	262	26	5.79	6665.61
	21	Masai Mara Ecosystem	8608	1986-08-15	1986-08-10	1986-08-15	5	5	304	476	263	28	5.87	6665.61
	21	Masai Mara Ecosystem	8615	1986-11-12	1986-11-08	1986-11-12	5	5	304	479	263	28	5.84	6665.61
	21	Masai Mara Ecosystem	8706	1987-04-28	1987-04-24	1987-04-28	5	5	282	481	263	28	5.81	6665.61
	21	Masai Mara Ecosystem	8902	1989-05-15	1989-05-12	1989-05-15	5	5	282	504	254	28	5.55	6665.61
	21	Masai Mara Ecosystem	9003	1990-08-16	1990-08-13	1990-08-16	5	5	282	477	263	28	5.86	6665.61
	21	Masai Mara Ecosystem	9102	1991-04-21	1991-04-20	1991-04-21	5	5	282	480	263	28	5.83	6665.61
	21	Masai Mara Ecosystem	9103	1991-08-20	1991-08-12	1991-08-20	5	5	304	461	263	27	5.86	6665.61
	21	Masai Mara Ecosystem	9202	1992-03-23	1992-03-14	1992-03-23	5	5	304	467	263	27	5.78	6665.61
	21	Masai Mara Ecosystem	9204	1992-08-24	1992-08-19	1992-08-24	5	5	304	472	263	27	5.72	6665.61
	21	Masai Mara Ecosystem	9306	1993-11-12	1993-11-03	1993-11-12	5	5	282	459	263	27	5.88	6665.61
	21	Masai Mara Ecosystem	9402	1994-05-25	1994-05-15	1994-05-25	5	5	282	484	263	27	5.57	6665.61
	21	Masai Mara Ecosystem	9604	1996-08-08	1996-07-27	1996-08-08	5	5	282	477	263	27	5.66	6665.61
	21	Masai Mara Ecosystem	9703	1997-05-31	1997-05-28	1997-05-31	5	5	282	357	233	18	5.03	6665.61
	21	Masai Mara Ecosystem	9706	1997-08-26	1997-08-19	1997-08-26	5	5	282	334	252	18	5.38	6665.61
	21	Masai Mara Ecosystem	0004	2000-11-06	2000-10-21	2000-11-06	5	5	282	504	317	34	6.74	6665.61
	21	Masai Mara Ecosystem	0204	2002-12-07	2002-12-01	2002-12-07	5	5	282	464	313	31	6.67	6665.61
	21	Masai Mara Ecosystem	0403	2004-05-30	2004-05-18	2004-05-30	5	5	282	453	302	29	6.4	6665.61
	21	Masai Mara Ecosystem	0502	2005-05-13	2005-05-01	2005-05-13	5	5	282	400	262	23	5.74	6665.61
	21	Masai Mara Ecosystem	0503	2005-09-13	2005-09-02	2005-09-13	5	5	282	395	238	20	5.05	6665.61
	21	Masai Mara Ecosystem	0702	2007-05-23	2007-05-17	2007-05-23	5	5	282	408	247	21	5.14	6665.61
	21	Masai Mara Ecosystem	0803	2008-11-02	2008-10-23	2008-11-02	5	5	282	443	262	25	5.63	6665.61
	21	Masai Mara Ecosystem	0903	2009-10-26	2009-10-17	2009-10-26	5	5	282	343	257	19	5.53	6665.61
	21	Masai Mara Ecosystem	1004	2010-10-25	2010-10-10	2010-10-25	5	5	282	517	288	32	6.18	6665.61
	21	Masai Mara Ecosystem	1105	2011-10-13	2011-10-01	2011-10-13	5	5	282	467	306	31	6.63	6665.61
	21	Masai Mara Ecosystem	1205	2012-11-01	2012-10-27	2012-11-01	5	5	282	450	308	30	6.66	6665.61
	21	Masai Mara Ecosystem	1303	2013-11-30	2013-11-26	2013-11-30	5	5	282	477	289	31	6.5	6665.61
	21	Masai Mara Ecosystem	1403	2014-09-15	2014-09-01	2014-09-15	5	5	282	457	305	31	6.78	6665.61
	21	Masai Mara Ecosystem	1601	2016-01-15	2016-01-12	2016-01-15	2.5	5	282	422	254	24	5.68	6689.13
	22	Athi-Kaputiei Ecosystem	7701	1977-02-05	1977-01-27	1977-02-05	5	10	224	258	46	6	2.32	2197.9
	22	Athi-Kaputiei Ecosystem	7801	1978-03-23	1978-01-25	1978-03-23	5	5	224	257	101	13	5.04	2197.9
	22	Athi-Kaputiei Ecosystem	8014	1980-10-17	1980-10-03	1980-10-17	5	5	250	249	101	14	5.62	2197.9
	22	Athi-Kaputiei Ecosystem	8111	1981-09-09	1981-11-02	1981-09-09	5	5	490	117	95	13	11.02	2197.9
	22	Athi-Kaputiei Ecosystem	8203	1982-04-01	1982-03-25	1982-04-01	5	5	415	145	94	13	8.94	2197.9
	22	Athi-Kaputiei Ecosystem	8606	1986-04-29	1986-04-23	1986-04-29	5	5	304	213	95	13	6.1	2197.9
	22	Athi-Kaputiei Ecosystem	8703	1987-03-26	1987-03-12	1987-03-26	5	5	282	226	87	13	5.74	2197.9
	22	Athi-Kaputiei Ecosystem	9002	2042-05-04	1990-04-26	2042-05-04	5	5	304	274	92	17	6.19	2197.9
	22	Athi-Kaputiei Ecosystem	9101	1991-03-24	1991-03-18	1991-03-24	5	5	304	358	51	12	3.35	2197.9
	22	Athi-Kaputiei Ecosystem	9104	1991-10-07	1991-09-13	1991-10-07	5	5	282	352	51	12	3.41	2197.9
	22	Athi-Kaputiei Ecosystem	9201	1992-03-06	1992-03-04	1992-03-06	5	5	282	227	91	13	5.73	2197.9
	22	Athi-Kaputiei Ecosystem	9203	1992-06-03	1992-06-02	1992-06-03	5	5	282	233	87	13	5.58	2197.9
	22	Athi-Kaputiei Ecosystem	9207	1992-11-18	1992-11-03	1992-11-18	5	5	282	222	101	14	6.3	2197.9
	22	Athi-Kaputiei Ecosystem	9301	1993-01-19	1993-01-14	1993-01-19	5	5	282	222	91	13	5.83	2197.9
	22	Athi-Kaputiei Ecosystem	9304	1993-10-14	1993-10-13	1993-10-14	5	5	282	218	91	13	5.94	2197.9
	22	Athi-Kaputiei Ecosystem	9401	1994-04-26	1994-04-19	1994-04-26	5	5	282	215	101	14	6.49	2197.9
	22	Athi-Kaputiei Ecosystem	9603	1996-06-06	1996-06-04	1996-06-06	5	5	304	227	112	17	7.48	2197.9
	22	Athi-Kaputiei Ecosystem	9705	1997-07-19	1997-07-17	1997-07-19	5	5	282	204	91	12	5.87	2197.9
	22	Athi-Kaputiei Ecosystem	9801	1998-03-31	1998-03-20	1998-03-31	5	5	282	190	99	12	6.29	2197.9
	22	Athi-Kaputiei Ecosystem	9901	1999-02-03	1999-02-01	1999-02-03	5	5	304	170	114	12	7.05	2197.9
	22	Athi-Kaputiei Ecosystem	0005	2000-12-04	2000-11-23	2000-12-04	5	5	282	196	99	12	6.12	2197.9
	22	Athi-Kaputiei Ecosystem	0201	2002-04-07	2002-04-05	2002-04-07	5	5	282	221	91	13	5.88	2197.9
	22	Athi-Kaputiei Ecosystem	0602	2006-03-06	2006-02-26	2006-03-06	5	5	282	196	94	12	6.12	2197.9
	22	Athi-Kaputiei Ecosystem	0703	2007-12-09	2007-11-30	2007-12-09	5	5	282	207	90	12	5.79	2197.9
	22	Athi-Kaputiei Ecosystem	1106	2011-11-28	2011-11-06	2011-11-28	5	5	282	219	83	12	5.47	2197.9
	22	Athi-Kaputiei Ecosystem	1401	2014-01-31	2014-01-21	2014-01-31	5	5	282	172	96	11	6.36	2197.9
	23	Galana Ranch	8102	1981-01-28	1981-01-24	1981-01-28	5	5	282					6450
	24	Tana Delta, Lamu, Garissa, Malindi	8115	1981-11-18	1981-11-10	1981-11-18	5	5	282
	25	Meru	8505	1985-04-27	1985-04-24	1985-04-27	5	5	361			13		9922
	26	Tsavo National Park	7701	1977-02-20	1977-02-01	1977-02-20	5	10	224	1063.19	437	24	2.26	20439
	26	Tsavo National Park	7801	1978-03-14	1978-01-15	1978-03-14	5	5	224	1075.22	866	48	4.46	20439
	26	Tsavo East National Park	8601	1986-01-28	1986-01-22	1986-01-28	5	5	282
	26	Tsavo National Park	8904	1989-11-25	1989-11-12	1989-11-25	5	5	282	829.48	829	47	5.67	20439
	26	Tsavo National Park	9101	1991-03-21	1991-03-16	1991-03-21	5	5	304	830.34	861	48	5.78	20439
	26	Tsavo National Park	9104	1991-10-13	1991-09-01	1991-10-13	5	2.5	282	865.33	1701	100	11.56	20439
	26	Tsavo National Park	9208	1992-12-02	1992-11-24	1992-12-02	5	5	282	854.24	827	47	5.5	20439
	26	Tsavo Ecosystem	7701	1977-02-23	1977-02-01	1977-02-23	5	10	224	1324.08	823	30	2.27	40571.6
	26	Tsavo Ecosystem	7801	1978-03-14	1978-01-12	1978-03-14	5	5	224	1313.14	1634	59	4.49	40571.6
	26	Tsavo Ecosystem	8904	1989-11-27	1989-11-12	1989-11-27	5	5	282	1045.47	1514	57	5.45	40571.6
	26	Tsavo Ecosystem	9101	1991-03-21	1991-03-16	1991-03-21	5	5	304	1186.72	1174	50	4.21	40571.6
	26	Tsavo Ecosystem	9104	1991-10-13	1991-09-01	1991-10-13	5	2.5	282	1330.13	2237	108	8.12	40571.6
	26	Tsavo Ecosystem	9401	1994-04-21	1994-04-13	1994-04-21	5	5	282	733.55	1614	42	5.73	40571.6
