# Supplementary material for: Extreme Wildlife Declines and Concurrent Increase in Livestock Numbers in Kenya: What Are the Causes?
Source: PLoS One. 2016 Sep 27;11(9):e0163249. doi: 10.1371/journal.pone.0163249 (PMC5039022; doi:10.1371/journal.pone.0163249)
Supplement: S4 Data — Population estimates for Kwale and Kilifi 1983 were not included in model fitting because the survey covered only 0.81% of each of the two counties. (XLSX) [file pone.0163249.s004.xlsx]

## Sheet: #LN00093
	County	County number	Area of County (Km2)	Survey Code	End Date of survey	Species	Species number	Actual number counted	Population size estimated from survey	Standard Error estimated from survey	Population estimate with 22 outliers removed	Overall Mean population size	Logarithm of mean population size	Population size estimate from model	Lower 95% Prediction Limit for population size estimate	Upper 95% Prediction Limit for population size estimate
			Area of County (Km2)		Date of survey			Actual number counted	Population size estimated from survey	Standard Error estimated from survey	Population estimate with 22 outliers removed	Overall Mean	Logmean	Population size estimate from model
	Narok	1	17831	7706	1977-11-30	Sheep and goats	1	17582	488695	73090	488695	628883	13.3517	479592	381267	603274
	Narok	1	17831	7801	1978-04-09	Sheep and goats	1	17854	501226	72890	501226	628883	13.3517	468855	378212	581223
	Narok	1	17831		1979-06-01	Sheep and goats	1	.	.	.	.	628883	13.3517	439645	366758	527017
	Narok	1	17831	8015	1980-10-31	Sheep and goats	1	12839	324444	64847	324444	628883	13.3517	413246	352857	483970
	Narok	1	17831		1981-06-01	Sheep and goats	1	.	.	.	.	628883	13.3517	405096	348256	471213
	Narok	1	17831		1982-06-01	Sheep and goats	1	.	.	.	.	628883	13.3517	394264	342493	453862
	Narok	1	17831	8301	1983-02-07	Sheep and goats	1	23578	426442	57386	426442	628883	13.3517	388825	340091	444543
	Narok	1	17831		1984-06-01	Sheep and goats	1	.	.	.	.	628883	13.3517	382195	338512	431516
	Narok	1	17831	8505	1985-04-27	Sheep and goats	1	24482	449362	37821	449362	628883	13.3517	379992	339103	425811
	Narok	1	17831	8512	1985-12-01	Sheep and goats	1	22523	406169	51003	406169	628883	13.3517	379390	339966	423387
	Narok	1	17831	8607	1986-05-11	Sheep and goats	1	21086	390070	55116	390070	628883	13.3517	379322	340761	422247
	Narok	1	17831	8608	1986-08-15	Sheep and goats	1	21820	387232	37236	387232	628883	13.3517	379418	341283	421814
	Narok	1	17831	8615	1986-11-12	Sheep and goats	1	20572	364355	43516	364355	628883	13.3517	379591	341792	421569
	Narok	1	17831	8706	1987-04-28	Sheep and goats	1	24355	433288	42456	433288	628883	13.3517	380116	342803	421490
	Narok	1	17831		1988-06-01	Sheep and goats	1	.	.	.	.	628883	13.3517	382281	345466	423020
	Narok	1	17831	8902	1989-05-16	Sheep and goats	1	22016	392438	54639	392438	628883	13.3517	385040	348100	425900
	Narok	1	17831	9003	1990-08-20	Sheep and goats	1	24966	427345	55923	427345	628883	13.3517	389859	352264	431466
	Narok	1	17831	9102	1991-04-24	Sheep and goats	1	18877	317083	36002	317083	628883	13.3517	393100	354967	435329
	Narok	1	17831	9103	1991-08-20	Sheep and goats	1	37340	331242	22448	331242	628883	13.3517	394850	356413	437432
	Narok	1	17831	9202	1992-03-25	Sheep and goats	1	33050	284518	21513	284518	628883	13.3517	398487	359395	441831
	Narok	1	17831	9204	1992-08-28	Sheep and goats	1	45659	407480	33429	407480	628883	13.3517	401460	361816	445448
	Narok	1	17831	9306	1993-11-12	Sheep and goats	1	57447	486828	35243	486828	628883	13.3517	411943	370322	458242
	Narok	1	17831	9402	1994-05-25	Sheep and goats	1	40195	396836	37082	396836	628883	13.3517	417741	375036	465308
	Narok	1	17831		1995-06-01	Sheep and goats	1	.	.	.	.	628883	13.3517	431418	386239	481882
	Narok	1	17831	9604	1996-08-08	Sheep and goats	1	48041	415908	28771	415908	628883	13.3517	452598	403855	507224
	Narok	1	17831	9703	1997-05-31	Sheep and goats	1	19428	423250	49249	423250	628883	13.3517	470924	419333	528864
	Narok	1	17831	9706	1997-08-26	Sheep and goats	1	19873	492444	66036	492444	628883	13.3517	476976	424486	535958
	Narok	1	17831		1998-06-01	Sheep and goats	1	.	.	.	.	628883	13.3517	498560	443022	561059
	Narok	1	17831		1999-06-01	Sheep and goats	1	.	.	.	.	628883	13.3517	531997	472164	599413
	Narok	1	17831	4	2000-11-06	Sheep and goats	1	33094	595588	49815	595588	628883	13.3517	590439	524101	665174
	Narok	1	17831		2001-06-01	Sheep and goats	1	.	.	.	.	628883	13.3517	616755	547808	694379
	Narok	1	17831	204	2002-12-07	Sheep and goats	1	42919	755350	53155	755350	628883	13.3517	694786	618831	780063
	Narok	1	17831		2003-06-01	Sheep and goats	1	.	.	.	.	628883	13.3517	721405	643183	809140
	Narok	1	17831	403	2004-05-30	Sheep and goats	1	37316	716657	52231	716657	628883	13.3517	778121	695023	871155
	Narok	1	17831	502	2005-05-13	Sheep and goats	1	46562	804163	95351	804163	628883	13.3517	833027	744872	931616
	Narok	1	17831	503	2005-09-13	Sheep and goats	1	42499	834785	78576	834785	628883	13.3517	852248	762190	952947
	Narok	1	17831		2006-06-01	Sheep and goats	1	.	.	.	.	628883	13.3517	892151	797856	997590
	Narok	1	17831	702	2007-05-23	Sheep and goats	1	55655	1052000	89259	1052000	628883	13.3517	943367	842966	1.05573e+06
	Narok	1	17831	803	2008-11-02	Sheep and goats	1	54121	979137	62456	979137	628883	13.3517	1.00878e+06	899218	1.1317e+06
	Narok	1	17831	903	2009-10-26	Sheep and goats	1	59555	1150066	122963	1150066	628883	13.3517	1.04371e+06	928268	1.1735e+06
	Narok	1	17831	1004	2010-10-25	Sheep and goats	1	53375	1075303	80987	1075303	628883	13.3517	1.07061e+06	949387	1.20731e+06
	Narok	1	17831	1105	2011-10-13	Sheep and goats	1	64171	1151309	109967	1151309	628883	13.3517	1.08853e+06	961096	1.23286e+06
	Narok	1	17831	1205	2012-11-01	Sheep and goats	1	44639	845580	82365	845580	628883	13.3517	1.09986e+06	963162	1.25595e+06
	Narok	1	17831		2013-06-01	Sheep and goats	1	.	.	.	.	628883	13.3517	1.10302e+06	959228	1.26836e+06
	Narok	1	17831	1303	2013-11-30	Sheep and goats	1	97451	1274719	90635	1274719	628883	13.3517	1.10431e+06	952942	1.27973e+06
	Narok	1	17831	1403	2014-09-15	Sheep and goats	1	92810	1192048	99029	1192048	628883	13.3517	1.10429e+06	937723	1.30043e+06
	Narok	1	17831		2015-06-01	Sheep and goats	1	.	.	.	.	628883	13.3517	1.10279e+06	919425	1.32272e+06
	Narok	1	17831	1601	2016-01-16	Sheep and goats	1	78512	1037559	81792	1037559	628883	13.3517	1.1009e+06	900651	1.34568e+06
	Narok	1	17831	7706	1977-11-30	Donkey	3	454	12619	2126	12619	12530.1	9.4359	15657.4	12445.4	19698.5
	Narok	1	17831	7801	1978-04-09	Donkey	3	848	23806	3573	23806	12530.1	9.4359	15367.2	12394.4	19053.2
	Narok	1	17831		1979-06-01	Donkey	3	.	.	.	.	12530.1	9.4359	14560.4	12144.7	17456.6
	Narok	1	17831	8015	1980-10-31	Donkey	3	296	7479	1875	7479	12530.1	9.4359	13797.5	11779.7	16160.8
	Narok	1	17831		1981-06-01	Donkey	3	.	.	.	.	12530.1	9.4359	13549.7	11647.2	15763
	Narok	1	17831		1982-06-01	Donkey	3	.	.	.	.	12530.1	9.4359	13200.6	11466	15197.6
	Narok	1	17831	8301	1983-02-07	Donkey	3	758	13709	1879	13709	12530.1	9.4359	13007.5	11376.1	14872.9
	Narok	1	17831		1984-06-01	Donkey	3	.	.	.	.	12530.1	9.4359	12720.9	11265.9	14363.7
	Narok	1	17831	8505	1985-04-27	Donkey	3	618	11343	1757	11343	12530.1	9.4359	12569.9	11216.4	14086.8
	Narok	1	17831	8512	1985-12-01	Donkey	3	691	12461	1996	12461	12530.1	9.4359	12484.2	11185.9	13933.1
	Narok	1	17831	8607	1986-05-11	Donkey	3	606	11210	2498	11210	12530.1	9.4359	12425.9	11161.8	13833.2
	Narok	1	17831	8608	1986-08-15	Donkey	3	566	10044	1327	10044	12530.1	9.4359	12392.7	11146.2	13778.7
	Narok	1	17831	8615	1986-11-12	Donkey	3	588	10414	1653	10414	12530.1	9.4359	12362.7	11130.7	13731
	Narok	1	17831	8706	1987-04-28	Donkey	3	773	13752	2011	13752	12530.1	9.4359	12307.8	11098.7	13648.6
	Narok	1	17831		1988-06-01	Donkey	3	.	.	.	.	12530.1	9.4359	12178.1	11004.4	13477.1
	Narok	1	17831	8902	1989-05-16	Donkey	3	1078	19215	2825	19215	12530.1	9.4359	12061.1	10903	13342.1
	Narok	1	17831	9003	1990-08-20	Donkey	3	393	6727	1054	6727	12530.1	9.4359	11898	10749.7	13168.9
	Narok	1	17831	9102	1991-04-24	Donkey	3	843	14160	1879	14160	12530.1	9.4359	11809.5	10663	13079.3
	Narok	1	17831	9103	1991-08-20	Donkey	3	1333	11825	1554	11825	12530.1	9.4359	11768.1	10621.5	13038.4
	Narok	1	17831	9202	1992-03-25	Donkey	3	1549	13334	1433	13334	12530.1	9.4359	11694.5	10546.3	12967.7
	Narok	1	17831	9204	1992-08-28	Donkey	3	1504	13422	1424	13422	12530.1	9.4359	11645.4	10494.5	12922.5
	Narok	1	17831	9306	1993-11-12	Donkey	3	1280	10847	1283	10847	12530.1	9.4359	11532.2	10366.1	12829.5
	Narok	1	17831	9402	1994-05-25	Donkey	3	1501	14819	1860	14819	12530.1	9.4359	11499	10322.6	12809.6
	Narok	1	17831		1995-06-01	Donkey	3	.	.	.	.	12530.1	9.4359	11474.2	10271.6	12817.5
	Narok	1	17831	9604	1996-08-08	Donkey	3	1437	12440	1167	12440	12530.1	9.4359	11525.5	10283.3	12917.6
	Narok	1	17831	9703	1997-05-31	Donkey	3	265	5773	1115	5773	12530.1	9.4359	11618.4	10344.6	13048.9
	Narok	1	17831	9706	1997-08-26	Donkey	3	302	7483	1417	7483	12530.1	9.4359	11655.1	10371.6	13097.4
	Narok	1	17831		1998-06-01	Donkey	3	.	.	.	.	12530.1	9.4359	11801.9	10486.3	13282.4
	Narok	1	17831		1999-06-01	Donkey	3	.	.	.	.	12530.1	9.4359	12056.1	10699.3	13585
	Narok	1	17831	4	2000-11-06	Donkey	3	828	14901	1601	14901	12530.1	9.4359	12519.2	11111.8	14104.9
	Narok	1	17831		2001-06-01	Donkey	3	.	.	.	.	12530.1	9.4359	12722.2	11299.1	14324.5
	Narok	1	17831	204	2002-12-07	Donkey	3	881	15505	2226	15505	12530.1	9.4359	13270.9	11819.2	14900.8
	Narok	1	17831		2003-06-01	Donkey	3	.	.	.	.	12530.1	9.4359	13434	11976.4	15068.8
	Narok	1	17831	403	2004-05-30	Donkey	3	927	17803	3152	17803	12530.1	9.4359	13730.2	12263	15373
	Narok	1	17831	502	2005-05-13	Donkey	3	663	11450	1875	11450	12530.1	9.4359	13938.3	12462.4	15589.1
	Narok	1	17831	503	2005-09-13	Donkey	3	423	8308	1473	8308	12530.1	9.4359	13989.5	12510.4	15643.6
	Narok	1	17831		2006-06-01	Donkey	3	.	.	.	.	12530.1	9.4359	14053.2	12566.9	15715.2
	Narok	1	17831	702	2007-05-23	Donkey	3	1083	20471	3378	20471	12530.1	9.4359	14030.2	12536	15702.5
	Narok	1	17831	803	2008-11-02	Donkey	3	678	12266	2305	12266	12530.1	9.4359	13742.9	12249.1	15418.7
	Narok	1	17831	903	2009-10-26	Donkey	3	770	14869	2229	14869	12530.1	9.4359	13380	11899	15045.4
	Narok	1	17831	1004	2010-10-25	Donkey	3	731	14726	2075	14726	12530.1	9.4359	12889.4	11428.7	14536.9
	Narok	1	17831	1105	2011-10-13	Donkey	3	741	13294	2107	13294	12530.1	9.4359	12320.8	10877	13956.2
	Narok	1	17831	1205	2012-11-01	Donkey	3	579	10967	2295	10967	12530.1	9.4359	11630	10183	13282.5
	Narok	1	17831		2013-06-01	Donkey	3	.	.	.	.	12530.1	9.4359	11231.4	9765.75	12917
	Narok	1	17831	1303	2013-11-30	Donkey	3	586	7665	1203	7665	12530.1	9.4359	10884.8	9391.3	12615.9
	Narok	1	17831	1403	2014-09-15	Donkey	3	759	9748	1382	9748	12530.1	9.4359	10335.1	8774.7	12172.9
	Narok	1	17831		2015-06-01	Donkey	3	.	.	.	.	12530.1	9.4359	9851.63	8212.15	11818.4
	Narok	1	17831	1601	2016-01-16	Donkey	3	734	9700	1406	9700	12530.1	9.4359	9437.84	7719.74	11538.3
	Narok	1	17831	7706	1977-11-30	Cattle	4	23368	649518	101991	649518	633711	13.3593	658542	523478	828453
	Narok	1	17831	7801	1978-04-09	Cattle	4	22231	624105	78469	624105	633711	13.3593	649984	524273	805839
	Narok	1	17831		1979-06-01	Cattle	4	.	.	.	.	633711	13.3593	626756	522804	751377
	Narok	1	17831	8015	1980-10-31	Cattle	4	21971	555211	75675	555211	633711	13.3593	606256	517635	710050
	Narok	1	17831		1981-06-01	Cattle	4	.	.	.	.	633711	13.3593	600201	515967	698186
	Narok	1	17831		1982-06-01	Cattle	4	.	.	.	.	633711	13.3593	592592	514776	682171
	Narok	1	17831	8301	1983-02-07	Cattle	4	34800	629408	55889	629408	633711	13.3593	589095	515270	673496
	Narok	1	17831		1984-06-01	Cattle	4	.	.	.	.	633711	13.3593	585428	518547	660935
	Narok	1	17831	8505	1985-04-27	Cattle	4	39037	716516	60488	716516	633711	13.3593	584542	521678	654980
	Narok	1	17831	8512	1985-12-01	Cattle	4	28375	511701	67694	511701	633711	13.3593	584414	523716	652146
	Narok	1	17831	8607	1986-05-11	Cattle	4	29505	545813	55109	545813	633711	13.3593	584464	525071	650575
	Narok	1	17831	8608	1986-08-15	Cattle	4	28323	502638	70561	502638	633711	13.3593	584529	525792	649827
	Narok	1	17831	8615	1986-11-12	Cattle	4	28626	507001	58302	507001	633711	13.3593	584602	526394	649248
	Narok	1	17831	8706	1987-04-28	Cattle	4	31863	566860	80992	566860	633711	13.3593	584746	527324	648420
	Narok	1	17831		1988-06-01	Cattle	4	.	.	.	.	633711	13.3593	584872	528419	647358
	Narok	1	17831	8902	1989-05-16	Cattle	4	44656	796000	106642	796000	633711	13.3593	584450	528099	646815
	Narok	1	17831	9003	1990-08-20	Cattle	4	39494	676021	60398	676021	633711	13.3593	583010	526211	645940
	Narok	1	17831	9102	1991-04-24	Cattle	4	33845	568506	69655	568506	633711	13.3593	581977	524741	645455
	Narok	1	17831	9103	1991-08-20	Cattle	4	64866	575426	43102	575426	633711	13.3593	581473	523981	645273
	Narok	1	17831	9202	1992-03-25	Cattle	4	56946	490232	35674	490232	633711	13.3593	580611	522555	645117
	Narok	1	17831	9204	1992-08-28	Cattle	4	71573	638747	51219	638747	633711	13.3593	580111	521569	645223
	Narok	1	17831	9306	1993-11-12	Cattle	4	79504	673747	48634	673747	633711	13.3593	579729	519443	647013
	Narok	1	17831	9402	1994-05-25	Cattle	4	57720	569856	40299	569856	633711	13.3593	580294	519066	648745
	Narok	1	17831		1995-06-01	Cattle	4	.	.	.	.	633711	13.3593	583197	519885	654220
	Narok	1	17831	9604	1996-08-08	Cattle	4	60629	524886	37426	524886	633711	13.3593	590508	524387	664966
	Narok	1	17831	9703	1997-05-31	Cattle	4	25939	565096	53999	565096	633711	13.3593	598410	530211	675381
	Narok	1	17831		1998-06-01	Cattle	4	.	.	.	.	633711	13.3593	611719	540891	691821
	Narok	1	17831		1999-06-01	Cattle	4	.	.	.	.	633711	13.3593	628750	555412	711771
	Narok	1	17831	4	2000-11-06	Cattle	4	31075	559252	72302	559252	633711	13.3593	658537	582182	744907
	Narok	1	17831		2001-06-01	Cattle	4	.	.	.	.	633711	13.3593	671459	594177	758792
	Narok	1	17831	204	2002-12-07	Cattle	4	41267	726276	53512	726276	633711	13.3593	706659	627679	795576
	Narok	1	17831		2003-06-01	Cattle	4	.	.	.	.	633711	13.3593	717352	638020	806548
	Narok	1	17831	403	2004-05-30	Cattle	4	40332	774580	80511	774580	633711	13.3593	737435	657510	827075
	Narok	1	17831	502	2005-05-13	Cattle	4	41538	717394	64873	717394	633711	13.3593	752782	672295	842905
	Narok	1	17831	503	2005-09-13	Cattle	4	41437	813925	72084	813925	633711	13.3593	757037	676331	847373
	Narok	1	17831		2006-06-01	Cattle	4	.	.	.	.	633711	13.3593	763674	682467	854544
	Narok	1	17831	702	2007-05-23	Cattle	4	42206	797785	71816	797785	633711	13.3593	766828	684959	858484
	Narok	1	17831	803	2008-11-02	Cattle	4	42885	775859	67022	775859	633711	13.3593	757647	675308	850025
	Narok	1	17831	903	2009-10-26	Cattle	4	33164	640430	74763	640430	633711	13.3593	742030	659970	834292
	Narok	1	17831	1004	2010-10-25	Cattle	4	38218	769947	91104	769947	633711	13.3593	719189	637787	810979
	Narok	1	17831	1105	2011-10-13	Cattle	4	36446	653887	56274	653887	633711	13.3593	691570	610632	783236
	Narok	1	17831	1205	2012-11-01	Cattle	4	32266	611203	71665	611203	633711	13.3593	657085	575428	750329
	Narok	1	17831		2013-06-01	Cattle	4	.	.	.	.	633711	13.3593	636873	553852	732338
	Narok	1	17831	1303	2013-11-30	Cattle	4	52721	689623	65693	689623	633711	13.3593	619152	534280	717505
	Narok	1	17831	1403	2014-09-15	Cattle	4	48680	625244	65329	625244	633711	13.3593	590809	501690	695758
	Narok	1	17831		2015-06-01	Cattle	4	.	.	.	.	633711	13.3593	565692	471629	678516
	Narok	1	17831	1601	2016-01-16	Cattle	4	38098	503476	50816	503476	633711	13.3593	544077	445109	665050
	Narok	1	17831	7706	1977-11-30	Burchell's zebra	5	1564	43471	11411	43471	62011.3	11.0351	66757.9	35062.8	127104
	Narok	1	17831	7801	1978-04-09	Burchell's zebra	5	3376	94776	22580	94776	62011.3	11.0351	68523.2	37031	126797
	Narok	1	17831		1979-06-01	Burchell's zebra	5	.	.	.	.	62011.3	11.0351	67867.2	39306.6	117180
	Narok	1	17831	8015	1980-10-31	Burchell's zebra	5	3691	93272	25855	93272	62011.3	11.0351	72219	44244.7	117880
	Narok	1	17831		1981-06-01	Burchell's zebra	5	.	.	.	.	62011.3	11.0351	66622.8	42654.3	104060
	Narok	1	17831		1982-06-01	Burchell's zebra	5	.	.	.	.	62011.3	11.0351	65957	43955.2	98971.8
	Narok	1	17831	8301	1983-02-07	Burchell's zebra	5	2948	53318	11949	53318	62011.3	11.0351	65482.7	44688.1	95953.5
	Narok	1	17831		1984-06-01	Burchell's zebra	5	.	.	.	.	62011.3	11.0351	64539.2	45705.1	91134.6
	Narok	1	17831	8505	1985-04-27	Burchell's zebra	5	4252	78044	22429	78044	62011.3	11.0351	63863.7	46111.2	88450.9
	Narok	1	17831	8512	1985-12-01	Burchell's zebra	5	3206	57815	10201	57815	62011.3	11.0351	63405.7	46253.9	86917.7
	Narok	1	17831	8607	1986-05-11	Burchell's zebra	5	2845	52629	11185	52629	62011.3	11.0351	63061.5	46298.8	85893.2
	Narok	1	17831	8608	1986-08-15	Burchell's zebra	5	4467	79274	19163	79274	62011.3	11.0351	79592.1	56629.5	111866
	Narok	1	17831	8615	1986-11-12	Burchell's zebra	5	1766	31278	7504	31278	62011.3	11.0351	79781.9	56910.5	111845
	Narok	1	17831	8706	1987-04-28	Burchell's zebra	5	3241	57659	12613	57659	62011.3	11.0351	62291.7	46233.1	83928.1
	Narok	1	17831		1988-06-01	Burchell's zebra	5	.	.	.	.	62011.3	11.0351	61388.4	45922.3	82063.3
	Narok	1	17831	8902	1989-05-16	Burchell's zebra	5	3325	59268	17307	59268	62011.3	11.0351	60575.8	45487.6	80668.6
	Narok	1	17831	9003	1990-08-20	Burchell's zebra	5	5055	86526	19680	86526	62011.3	11.0351	81327.1	59100.4	111913
	Narok	1	17831	9102	1991-04-24	Burchell's zebra	5	2688	45151	10242	45151	62011.3	11.0351	58857.5	44285	78225.2
	Narok	1	17831	9103	1991-08-20	Burchell's zebra	5	9701	86057	20450	86057	62011.3	11.0351	81287.2	59135.3	111737
	Narok	1	17831	9202	1992-03-25	Burchell's zebra	5	6360	54751	9382	54751	62011.3	11.0351	58009.8	43618	77150.1
	Narok	1	17831	9204	1992-08-28	Burchell's zebra	5	11787	105192	21462	105192	62011.3	11.0351	81049.8	58997	111346
	Narok	1	17831	9306	1993-11-12	Burchell's zebra	5	5062	42897	7627	42897	62011.3	11.0351	80517.5	58643	110551
	Narok	1	17831	9402	1994-05-25	Burchell's zebra	5	5142	50765	7900	50765	62011.3	11.0351	55934.1	41921.4	74630.7
	Narok	1	17831		1995-06-01	Burchell's zebra	5	.	.	.	.	62011.3	11.0351	54920.6	41086.1	73413.6
	Narok	1	17831	9604	1996-08-08	Burchell's zebra	5	8356	72340	13375	72340	62011.3	11.0351	78342.7	57230.1	107244
	Narok	1	17831	9703	1997-05-31	Burchell's zebra	5	3469	75574	14693	75574	62011.3	11.0351	52868.3	39390.7	70957.1
	Narok	1	17831	9706	1997-08-26	Burchell's zebra	5	7752	192091	31539	192091	62011.3	11.0351	77179.3	56501.1	105425
	Narok	1	17831		1998-06-01	Burchell's zebra	5	.	.	.	.	62011.3	11.0351	51811	38506.1	69713.2
	Narok	1	17831		1999-06-01	Burchell's zebra	5	.	.	.	.	62011.3	11.0351	50741	37592.3	68488.7
	Narok	1	17831	4	2000-11-06	Burchell's zebra	5	2424	43624	13295	43624	62011.3	11.0351	49183	36209.2	66805.4
	Narok	1	17831		2001-06-01	Burchell's zebra	5	.	.	.	.	62011.3	11.0351	48562.2	35635	66179.1
	Narok	1	17831	204	2002-12-07	Burchell's zebra	5	1765	31063	7626	31063	62011.3	11.0351	46892	34007.8	64657.5
	Narok	1	17831		2003-06-01	Burchell's zebra	5	.	.	.	.	62011.3	11.0351	46360	33461.4	64230.9
	Narok	1	17831	403	2004-05-30	Burchell's zebra	5	2785	53486	16938	53486	62011.3	11.0351	45260.2	32284.7	63450.7
	Narok	1	17831	502	2005-05-13	Burchell's zebra	5	2493	43056	13490	43056	62011.3	11.0351	44211.5	31102.3	62846.1
	Narok	1	17831	503	2005-09-13	Burchell's zebra	5	3207	62993	19412	62993	62011.3	11.0351	63991.4	47476.8	86250.6
	Narok	1	17831		2006-06-01	Burchell's zebra	5	.	.	.	.	62011.3	11.0351	43060.8	29738.1	62352.2
	Narok	1	17831	702	2007-05-23	Burchell's zebra	5	2353	44476	14694	44476	62011.3	11.0351	42002.9	28426.1	62064.1
	Narok	1	17831		2008-06-01	Burchell's zebra	5	.	.	.	.	62011.3	11.0351	40900.5	27007.4	61940.3
	Narok	1	17831	803	2008-11-02	Burchell's zebra	5	2074	37522	9257	37522	62011.3	11.0351	57892	41851.8	80080
	Narok	1	17831		2009-06-01	Burchell's zebra	5	.	.	.	.	62011.3	11.0351	39841.8	25604.3	61996.3
	Narok	1	17831	903	2009-10-26	Burchell's zebra	5	2600	50208	17525	50208	62011.3	11.0351	55991.5	39858.2	78655
	Narok	1	17831		2010-06-01	Burchell's zebra	5	.	.	.	.	62011.3	11.0351	38799.4	24193.8	62222.3
	Narok	1	17831	1004	2010-10-25	Burchell's zebra	5	2293	46195	15530	46195	62011.3	11.0351	54079.9	37753.9	77465.9
	Narok	1	17831		2011-06-01	Burchell's zebra	5	.	.	.	.	62011.3	11.0351	37775.3	22790.6	62612.4
	Narok	1	17831	1105	2011-10-13	Burchell's zebra	5	2467	44261	12119	44261	62011.3	11.0351	52254.9	35668.5	76554.4
	Narok	1	17831		2012-06-01	Burchell's zebra	5	.	.	.	.	62011.3	11.0351	36768.4	21404.6	63160.1
	Narok	1	17831	1205	2012-11-01	Burchell's zebra	5	2500	47356	15613	47356	62011.3	11.0351	50305.4	33380.1	75812.7
	Narok	1	17831		2013-06-01	Burchell's zebra	5	.	.	.	.	62011.3	11.0351	35785.6	20055.7	63852.7
	Narok	1	17831	1303	2013-11-30	Burchell's zebra	5	4185	54742	13391	54742	62011.3	11.0351	48362.7	31062.1	75299.3
	Narok	1	17831	1403	2014-09-15	Burchell's zebra	5	9636	123764	60110	.	62011.3	11.0351	46975.7	29398.7	75061.7
	Narok	1	17831		2015-06-01	Burchell's zebra	5	.	.	.	.	62011.3	11.0351	33888.4	17498.9	65628.5
	Narok	1	17831	1601	2016-01-16	Burchell's zebra	5	2819	37253	7647	37253	62011.3	11.0351	33313.1	16743.9	66278.5
	Narok	1	17831	7706	1977-11-30	Buffalo	6	979	27211	8498	27211	13822.5	9.5341	39056.3	23694.7	64377
	Narok	1	17831	7801	1978-04-09	Buffalo	6	2477	69538	25278	69538	13822.5	9.5341	37286.3	23099.8	60185.2
	Narok	1	17831		1979-06-01	Buffalo	6	.	.	.	.	13822.5	9.5341	32287.1	21274.8	48999.5
	Narok	1	17831	8015	1980-10-31	Buffalo	6	699	17663	6984	17663	13822.5	9.5341	27308.7	19190	38862.2
	Narok	1	17831		1981-06-01	Buffalo	6	.	.	.	.	13822.5	9.5341	25581.2	18386.5	35591.3
	Narok	1	17831		1982-06-01	Buffalo	6	.	.	.	.	13822.5	9.5341	22980	17078.7	30920.5
	Narok	1	17831	8301	1983-02-07	Buffalo	6	1402	25357	9833	25357	13822.5	9.5341	21420.8	16228.8	28273.8
	Narok	1	17831		1984-06-01	Buffalo	6	.	.	.	.	13822.5	9.5341	18875.5	14713.8	24214.3
	Narok	1	17831	8505	1985-04-27	Buffalo	6	1135	20832	11904	20832	13822.5	9.5341	17407	13756.6	22025.9
	Narok	1	17831	8512	1985-12-01	Buffalo	6	1043	18808	8448	18808	13822.5	9.5341	16544	13162.8	20793.7
	Narok	1	17831	8607	1986-05-11	Buffalo	6	895	16556	7002	16556	13822.5	9.5341	15955.8	12744.2	19976.7
	Narok	1	17831	8608	1986-08-15	Buffalo	6	320	5678	1746	5678	13822.5	9.5341	15623.6	12502.8	19523.3
	Narok	1	17831	8615	1986-11-12	Buffalo	6	412	7297	1930	7297	13822.5	9.5341	15327.3	12284.5	19123.8
	Narok	1	17831	8706	1987-04-28	Buffalo	6	853	15175	5541	15175	13822.5	9.5341	14800.4	11889.1	18424.5
	Narok	1	17831		1988-06-01	Buffalo	6	.	.	.	.	13822.5	9.5341	13678.4	11018.4	16980.5
	Narok	1	17831	8902	1989-05-16	Buffalo	6	856	15258	10451	15258	13822.5	9.5341	12841.6	10345.5	15940
	Narok	1	17831	9003	1990-08-20	Buffalo	6	739	12649	6486	12649	13822.5	9.5341	11908.7	9575.74	14810.1
	Narok	1	17831	9102	1991-04-24	Buffalo	6	734	12329	7408	12329	13822.5	9.5341	11479.3	9216.09	14298.3
	Narok	1	17831	9103	1991-08-20	Buffalo	6	1402	12437	3820	12437	13822.5	9.5341	11289.7	9056.58	14073.5
	Narok	1	17831	9202	1992-03-25	Buffalo	6	1497	12887	5436	12887	13822.5	9.5341	10964.3	8781.93	13688.9
	Narok	1	17831	9204	1992-08-28	Buffalo	6	1863	16626	6500	16626	13822.5	9.5341	10750	8600.76	13436.2
	Narok	1	17831	9306	1993-11-12	Buffalo	6	893	7567	2126	7567	13822.5	9.5341	10220.5	8153.43	12811.7
	Narok	1	17831	9402	1994-05-25	Buffalo	6	569	5617	1815	5617	13822.5	9.5341	10020.4	7985.01	12574.7
	Narok	1	17831		1995-06-01	Buffalo	6	.	.	.	.	13822.5	9.5341	9687.19	7706.53	12176.9
	Narok	1	17831	9604	1996-08-08	Buffalo	6	495	4285	1896	4285	13822.5	9.5341	9374.4	7449.43	11796.8
	Narok	1	17831	9703	1997-05-31	Buffalo	6	245	5337	3111	5337	13822.5	9.5341	9203.48	7312.23	11583.9
	Narok	1	17831	9706	1997-08-26	Buffalo	6	693	17172	10356	17172	13822.5	9.5341	9159.33	7277.39	11527.9
	Narok	1	17831		1998-06-01	Buffalo	6	.	.	.	.	13822.5	9.5341	9035.44	7181.65	11367.8
	Narok	1	17831		1999-06-01	Buffalo	6	.	.	.	.	13822.5	9.5341	8911.89	7090.98	11200.4
	Narok	1	17831	4	2000-11-06	Buffalo	6	263	4733	3888	4733	13822.5	9.5341	8804.89	7022.96	11038.9
	Narok	1	17831		2001-06-01	Buffalo	6	.	.	.	.	13822.5	9.5341	8783.93	7014.35	10999.9
	Narok	1	17831	204	2002-12-07	Buffalo	6	318	5596	3291	5596	13822.5	9.5341	8783.08	7035.63	10964.6
	Narok	1	17831		2003-06-01	Buffalo	6	.	.	.	.	13822.5	9.5341	8798.88	7054.26	10975
	Narok	1	17831	403	2004-05-30	Buffalo	6	1025	19685	10245	19685	13822.5	9.5341	8854.94	7107.74	11031.6
	Narok	1	17831	502	2005-05-13	Buffalo	6	772	13333	9136	13333	13822.5	9.5341	8937	7173.86	11133.5
	Narok	1	17831	503	2005-09-13	Buffalo	6	511	10037	6880	10037	13822.5	9.5341	8972.46	7199.84	11181.5
	Narok	1	17831		2006-06-01	Buffalo	6	.	.	.	.	13822.5	9.5341	9058.61	7257.97	11306
	Narok	1	17831	702	2007-05-23	Buffalo	6	394	7447	6752	7447	13822.5	9.5341	9199.43	7340.49	11529.1
	Narok	1	17831	803	2008-11-02	Buffalo	6	368	6657	4717	6657	13822.5	9.5341	9456.64	7459.04	11989.2
	Narok	1	17831	903	2009-10-26	Buffalo	6	435	8400	5728	8400	13822.5	9.5341	9661.9	7529.44	12398.3
	Narok	1	17831	1004	2010-10-25	Buffalo	6	266	5358	3335	5358	13822.5	9.5341	9895.12	7588.37	12903.1
	Narok	1	17831	1105	2011-10-13	Buffalo	6	218	3911	2548	3911	13822.5	9.5341	10143.6	7631.07	13483.5
	Narok	1	17831	1205	2012-11-01	Buffalo	6	322	6099	4737	6099	13822.5	9.5341	10438	7660.17	14223.1
	Narok	1	17831		2013-06-01	Buffalo	6	.	.	.	.	13822.5	9.5341	10609.6	7668.36	14679
	Narok	1	17831	1303	2013-11-30	Buffalo	6	228	2982	1579	2982	13822.5	9.5341	10761.9	7671.04	15098.2
	Narok	1	17831	1403	2014-09-15	Buffalo	6	1197	15374	5000	15374	13822.5	9.5341	11012.3	7667.38	15816.4
	Narok	1	17831		2015-06-01	Buffalo	6	.	.	.	.	13822.5	9.5341	11244.5	7656.33	16514.4
	Narok	1	17831	1601	2016-01-16	Buffalo	6	2111	27897	11842	27897	13822.5	9.5341	11455.1	7640.96	17173.2
	Narok	1	17831	7706	1977-11-30	Elephant	7	94	2612	1243	2612	2149.34	7.6729	1755.52	1064.51	2895.07
	Narok	1	17831	7801	1978-04-09	Elephant	7	80	2245	1262	2245	2149.34	7.6729	1766.25	1093.71	2852.33
	Narok	1	17831		1979-06-01	Elephant	7	.	.	.	.	2149.34	7.6729	1801.13	1186.31	2734.61
	Narok	1	17831	8015	1980-10-31	Elephant	7	67	1693	963	1693	2149.34	7.6729	1845.19	1296.15	2626.81
	Narok	1	17831		1981-06-01	Elephant	7	.	.	.	.	2149.34	7.6729	1863.57	1338.97	2593.7
	Narok	1	17831		1982-06-01	Elephant	7	.	.	.	.	2149.34	7.6729	1895.39	1408.21	2551.12
	Narok	1	17831	8301	1983-02-07	Elephant	7	98	1772	859	1772	2149.34	7.6729	1917.51	1452.33	2531.7
	Narok	1	17831		1984-06-01	Elephant	7	.	.	.	.	2149.34	7.6729	1960.26	1527.68	2515.33
	Narok	1	17831	8505	1985-04-27	Elephant	7	111	2037	844	2037	2149.34	7.6729	1989.91	1572.26	2518.51
	Narok	1	17831	8512	1985-12-01	Elephant	7	85	1532	717	1532	2149.34	7.6729	2009.57	1598.52	2526.31
	Narok	1	17831	8607	1986-05-11	Elephant	7	138	2552	990	2552	2149.34	7.6729	2024.09	1616.35	2534.69
	Narok	1	17831	8608	1986-08-15	Elephant	7	29	514	231	514	2149.34	7.6729	2032.75	1626.39	2540.65
	Narok	1	17831	8615	1986-11-12	Elephant	7	66	1168	561	1168	2149.34	7.6729	2040.77	1635.31	2546.77
	Narok	1	17831	8706	1987-04-28	Elephant	7	84	1494	611	1494	2149.34	7.6729	2055.8	1651.11	2559.69
	Narok	1	17831		1988-06-01	Elephant	7	.	.	.	.	2149.34	7.6729	2091.56	1684.52	2596.95
	Narok	1	17831	8902	1989-05-16	Elephant	7	76	1354	663	1354	2149.34	7.6729	2122.24	1709.43	2634.74
	Narok	1	17831	9003	1990-08-20	Elephant	7	99	1694	626	1694	2149.34	7.6729	2161.56	1737.8	2688.65
	Narok	1	17831	9102	1991-04-24	Elephant	7	42	705	295	705	2149.34	7.6729	2181.83	1751.37	2718.08
	Narok	1	17831	9103	1991-08-20	Elephant	7	228	2022	676	2022	2149.34	7.6729	2191.27	1757.53	2732.05
	Narok	1	17831	9202	1992-03-25	Elephant	7	515	4433	1309	4433	2149.34	7.6729	2208.24	1768.42	2757.47
	Narok	1	17831	9204	1992-08-28	Elephant	7	158	1410	368	1410	2149.34	7.6729	2219.97	1775.84	2775.18
	Narok	1	17831	9306	1993-11-12	Elephant	7	48	406	142	406	2149.34	7.6729	2250.95	1795.39	2822.1
	Narok	1	17831	9402	1994-05-25	Elephant	7	183	1806	624	1806	2149.34	7.6729	2263.41	1803.35	2840.85
	Narok	1	17831		1995-06-01	Elephant	7	.	.	.	.	2149.34	7.6729	2285.04	1817.53	2872.8
	Narok	1	17831	9604	1996-08-08	Elephant	7	240	2077	633	2077	2149.34	7.6729	2306.04	1832.21	2902.42
	Narok	1	17831	9703	1997-05-31	Elephant	7	333	7254	1853	7254	2149.34	7.6729	2317.51	1840.97	2917.39
	Narok	1	17831	9706	1997-08-26	Elephant	7	283	7012	1410	7012	2149.34	7.6729	2320.41	1843.34	2920.95
	Narok	1	17831		1998-06-01	Elephant	7	.	.	.	.	2149.34	7.6729	2328.25	1850.27	2929.72
	Narok	1	17831		1999-06-01	Elephant	7	.	.	.	.	2149.34	7.6729	2335.07	1857.67	2935.17
	Narok	1	17831	4	2000-11-06	Elephant	7	55	989	348	989	2149.34	7.6729	2337.99	1864.54	2931.65
	Narok	1	17831		2001-06-01	Elephant	7	.	.	.	.	2149.34	7.6729	2336.95	1865.87	2926.95
	Narok	1	17831	204	2002-12-07	Elephant	7	96	1689	716	1689	2149.34	7.6729	2328.31	1864.79	2907.03
	Narok	1	17831		2003-06-01	Elephant	7	.	.	.	.	2149.34	7.6729	2323.87	1862.82	2899.03
	Narok	1	17831	403	2004-05-30	Elephant	7	229	4397	1504	4397	2149.34	7.6729	2312.3	1855.77	2881.13
	Narok	1	17831	502	2005-05-13	Elephant	7	116	2003	632	2003	2149.34	7.6729	2298.45	1844.72	2863.79
	Narok	1	17831	503	2005-09-13	Elephant	7	102	2003	904	2003	2149.34	7.6729	2292.96	1839.67	2857.94
	Narok	1	17831		2006-06-01	Elephant	7	.	.	.	.	2149.34	7.6729	2280.37	1826.79	2846.56
	Narok	1	17831	702	2007-05-23	Elephant	7	75	1417	564	1417	2149.34	7.6729	2261.32	1804.07	2834.47
	Narok	1	17831	803	2008-11-02	Elephant	7	73	1320	462	1320	2149.34	7.6729	2229.71	1758.39	2827.36
	Narok	1	17831	903	2009-10-26	Elephant	7	97	1873	566	1873	2149.34	7.6729	2206.54	1719.2	2832.02
	Narok	1	17831	1004	2010-10-25	Elephant	7	14	282	127	282	2149.34	7.6729	2181.88	1672.89	2845.74
	Narok	1	17831	1105	2011-10-13	Elephant	7	156	2798	996	2798	2149.34	7.6729	2157.19	1622.48	2868.11
	Narok	1	17831	1205	2012-11-01	Elephant	7	72	1363	468	1363	2149.34	7.6729	2129.67	1562.52	2902.67
	Narok	1	17831		2013-06-01	Elephant	7	.	.	.	.	2149.34	7.6729	2114.36	1527.81	2926.08
	Narok	1	17831	1303	2013-11-30	Elephant	7	146	1909	752	1909	2149.34	7.6729	2101.16	1497.3	2948.56
	Narok	1	17831	1403	2014-09-15	Elephant	7	138	1772	583	1772	2149.34	7.6729	2080.19	1447.94	2988.52
	Narok	1	17831		2015-06-01	Elephant	7	.	.	.	.	2149.34	7.6729	2061.44	1403.21	3028.45
	Narok	1	17831	1601	2016-01-16	Elephant	7	274	3620	1001	3620	2149.34	7.6729	2044.96	1363.65	3066.68
	Narok	1	17831	7706	1977-11-30	Ostrich	8	18	500	168	500	681.6	6.5244	438.24	265.35	723.76
	Narok	1	17831	7801	1978-04-09	Ostrich	8	11	308	211	308	681.6	6.5244	448.79	277.51	725.76
	Narok	1	17831		1979-06-01	Ostrich	8	.	.	.	.	681.6	6.5244	482.9	317.66	734.08
	Narok	1	17831	8015	1980-10-31	Ostrich	8	24	606	226	606	681.6	6.5244	525.18	368.52	748.43
	Narok	1	17831		1981-06-01	Ostrich	8	.	.	.	.	681.6	6.5244	542.43	389.35	755.69
	Narok	1	17831		1982-06-01	Ostrich	8	.	.	.	.	681.6	6.5244	571.62	424.33	770.04
	Narok	1	17831	8301	1983-02-07	Ostrich	8	33	596	205	596	681.6	6.5244	591.31	447.5	781.32
	Narok	1	17831		1984-06-01	Ostrich	8	.	.	.	.	681.6	6.5244	627.75	488.9	806.04
	Narok	1	17831	8505	1985-04-27	Ostrich	8	29	532	213	532	681.6	6.5244	651.65	514.58	825.24
	Narok	1	17831	8512	1985-12-01	Ostrich	8	23	414	141	414	681.6	6.5244	666.82	530.14	838.74
	Narok	1	17831	8607	1986-05-11	Ostrich	8	58	1072	495	1072	681.6	6.5244	677.67	540.88	849.06
	Narok	1	17831	8608	1986-08-15	Ostrich	8	23	408	121	408	681.6	6.5244	683.99	546.98	855.31
	Narok	1	17831	8615	1986-11-12	Ostrich	8	36	637	247	637	681.6	6.5244	689.73	552.43	861.17
	Narok	1	17831	8706	1987-04-28	Ostrich	8	49	871	315	871	681.6	6.5244	700.23	562.13	872.27
	Narok	1	17831		1988-06-01	Ostrich	8	.	.	.	.	681.6	6.5244	723.75	582.65	899.02
	Narok	1	17831	8902	1989-05-16	Ostrich	8	37	659	263	659	681.6	6.5244	742.21	597.59	921.83
	Narok	1	17831	9003	1990-08-20	Ostrich	8	40	684	195	684	681.6	6.5244	763.37	613.47	949.91
	Narok	1	17831	9102	1991-04-24	Ostrich	8	56	940	347	940	681.6	6.5244	773.11	620.33	963.51
	Narok	1	17831	9103	1991-08-20	Ostrich	8	49	434	78	434	681.6	6.5244	777.34	623.22	969.57
	Narok	1	17831	9202	1992-03-25	Ostrich	8	134	1153	298	1153	681.6	6.5244	784.45	627.95	979.96
	Narok	1	17831	9204	1992-08-28	Ostrich	8	80	713	237	713	681.6	6.5244	788.96	630.86	986.68
	Narok	1	17831	9306	1993-11-12	Ostrich	8	89	754	144	754	681.6	6.5244	799.03	637.06	1002.19
	Narok	1	17831	9402	1994-05-25	Ostrich	8	73	720	165	720	681.6	6.5244	802.2	638.88	1007.27
	Narok	1	17831		1995-06-01	Ostrich	8	.	.	.	.	681.6	6.5244	806.1	640.91	1013.87
	Narok	1	17831	9604	1996-08-08	Ostrich	8	108	934	315	934	681.6	6.5244	807.08	640.97	1016.22
	Narok	1	17831	9703	1997-05-31	Ostrich	8	47	1023	272	1023	681.6	6.5244	805.58	639.67	1014.53
	Narok	1	17831	9706	1997-08-26	Ostrich	8	54	1338	288	1338	681.6	6.5244	804.82	639.08	1013.53
	Narok	1	17831		1998-06-01	Ostrich	8	.	.	.	.	681.6	6.5244	801.4	636.61	1008.85
	Narok	1	17831		1999-06-01	Ostrich	8	.	.	.	.	681.6	6.5244	794.79	632.03	999.46
	Narok	1	17831	4	2000-11-06	Ostrich	8	32	575	183	575	681.6	6.5244	781.36	622.88	980.17
	Narok	1	17831		2001-06-01	Ostrich	8	.	.	.	.	681.6	6.5244	774.88	618.43	970.92
	Narok	1	17831	204	2002-12-07	Ostrich	8	38	668	268	668	681.6	6.5244	754.68	604.19	942.66
	Narok	1	17831		2003-06-01	Ostrich	8	.	.	.	.	681.6	6.5244	747.48	598.93	932.88
	Narok	1	17831	403	2004-05-30	Ostrich	8	52	998	349	998	681.6	6.5244	731.55	586.86	911.92
	Narok	1	17831	502	2005-05-13	Ostrich	8	14	241	112	241	681.6	6.5244	715.19	573.74	891.51
	Narok	1	17831	503	2005-09-13	Ostrich	8	21	412	151	412	681.6	6.5244	709.18	568.72	884.34
	Narok	1	17831		2006-06-01	Ostrich	8	.	.	.	.	681.6	6.5244	696.1	557.37	869.36
	Narok	1	17831	702	2007-05-23	Ostrich	8	63	1190	619	1190	681.6	6.5244	677.64	540.33	849.84
	Narok	1	17831	803	2008-11-02	Ostrich	8	69	1248	642	1248	681.6	6.5244	649.27	511.72	823.8
	Narok	1	17831	903	2009-10-26	Ostrich	8	30	579	169	579	681.6	6.5244	629.72	490.32	808.76
	Narok	1	17831	1004	2010-10-25	Ostrich	8	16	322	110	322	681.6	6.5244	609.74	467.17	795.83
	Narok	1	17831	1105	2011-10-13	Ostrich	8	13	233	121	233	681.6	6.5244	590.43	443.74	785.63
	Narok	1	17831	1205	2012-11-01	Ostrich	8	10	189	61	189	681.6	6.5244	569.6	417.56	777
	Narok	1	17831		2013-06-01	Ostrich	8	.	.	.	.	681.6	6.5244	558.29	403.06	773.3
	Narok	1	17831	1303	2013-11-30	Ostrich	8	43	562	117	562	681.6	6.5244	548.68	390.64	770.66
	Narok	1	17831	1403	2014-09-15	Ostrich	8	46	590	221	590	681.6	6.5244	533.67	371.11	767.43
	Narok	1	17831		2015-06-01	Ostrich	8	.	.	.	.	681.6	6.5244	520.5	353.95	765.42
	Narok	1	17831	1601	2016-01-16	Ostrich	8	57	753	204	753	681.6	6.5244	509.1	339.13	764.24
	Narok	1	17831	7706	1977-11-30	Wildebeest	9	5743	159627	49714	159627	203992	12.2258	542826	285108	1.0335e+06
	Narok	1	17831	7801	1978-04-09	Wildebeest	9	6586	184893	62142	184893	203992	12.2258	98647.3	53356	182384
	Narok	1	17831		1979-06-01	Wildebeest	9	.	.	.	.	203992	12.2258	91305.4	52916.1	157545
	Narok	1	17831	8015	1980-10-31	Wildebeest	9	45934	1160761	325141	1160761	203992	12.2258	480065	294179	783409
	Narok	1	17831		1981-06-01	Wildebeest	9	.	.	.	.	203992	12.2258	80541.5	51584.1	125754
	Narok	1	17831		1982-06-01	Wildebeest	9	.	.	.	.	203992	12.2258	76006	50664.2	114024
	Narok	1	17831	8301	1983-02-07	Wildebeest	9	3012	54476	17628	54476	203992	12.2258	73168	49941.2	107197
	Narok	1	17831		1984-06-01	Wildebeest	9	.	.	.	.	203992	12.2258	68310.6	48378.8	96454.1
	Narok	1	17831	8505	1985-04-27	Wildebeest	9	3395	62314	15575	62314	203992	12.2258	65361	47193.2	90522.9
	Narok	1	17831	8512	1985-12-01	Wildebeest	9	3172	57202	15486	57202	203992	12.2258	63569.6	46373.7	87141.9
	Narok	1	17831	8607	1986-05-11	Wildebeest	9	2104	38921	10276	38921	203992	12.2258	62321.3	45755.4	84885
	Narok	1	17831	8608	1986-08-15	Wildebeest	9	13686	242880	93196	242880	203992	12.2258	395796	281921	555669
	Narok	1	17831	8615	1986-11-12	Wildebeest	9	2898	51327	15223	51327	203992	12.2258	393166	280772	550553
	Narok	1	17831	8706	1987-04-28	Wildebeest	9	2463	43818	14043	43818	203992	12.2258	59798	44382.7	80567.5
	Narok	1	17831		1988-06-01	Wildebeest	9	.	.	.	.	203992	12.2258	57243.8	42823.8	76519.5
	Narok	1	17831	8902	1989-05-16	Wildebeest	9	2722	48520	16790	48520	203992	12.2258	55259.3	41499	73582.1
	Narok	1	17831	9003	1990-08-20	Wildebeest	9	25617	438488	148367	438488	203992	12.2258	359666	261601	494491
	Narok	1	17831	9102	1991-04-24	Wildebeest	9	1882	31612	7727	31612	203992	12.2258	51838	39011.3	68882.1
	Narok	1	17831	9103	1991-08-20	Wildebeest	9	32770	290702	78175	290702	203992	12.2258	352735	256792	484524
	Narok	1	17831	9202	1992-03-25	Wildebeest	9	4112	35399	8442	35399	203992	12.2258	50460.8	37951.4	67093.4
	Narok	1	17831	9204	1992-08-28	Wildebeest	9	53290	475582	131528	475582	203992	12.2258	346335	252230	475551
	Narok	1	17831	9306	1993-11-12	Wildebeest	9	17586	149030	38886	149030	203992	12.2258	339604	247412	466149
	Narok	1	17831	9402	1994-05-25	Wildebeest	9	3258	32165	5066	32165	203992	12.2258	47737.5	35790.7	63672.2
	Narok	1	17831		1995-06-01	Wildebeest	9	.	.	.	.	203992	12.2258	46672.2	34928.4	62364.7
	Narok	1	17831	9604	1996-08-08	Wildebeest	9	34400	297813	66266	297813	203992	12.2258	327062	238923	447713
	Narok	1	17831	9703	1997-05-31	Wildebeest	9	3795	82676	19000	82676	203992	12.2258	44909	33472.9	60252.1
	Narok	1	17831	9706	1997-08-26	Wildebeest	9	28153	697619	135247	697619	203992	12.2258	323078	236541	441273
	Narok	1	17831		1998-06-01	Wildebeest	9	.	.	.	.	203992	12.2258	44164	32834.3	59403.1
	Narok	1	17831		1999-06-01	Wildebeest	9	.	.	.	.	203992	12.2258	43500	32237.8	58696.6
	Narok	1	17831	4	2000-11-06	Wildebeest	9	4904	88256	25952	88256	203992	12.2258	42667.3	31419.8	57941.2
	Narok	1	17831		2001-06-01	Wildebeest	9	.	.	.	.	203992	12.2258	42373.3	31100	57733
	Narok	1	17831	204	2002-12-07	Wildebeest	9	1881	33104	12398	33104	203992	12.2258	41671.8	30225.5	57452.7
	Narok	1	17831		2003-06-01	Wildebeest	9	.	.	.	.	203992	12.2258	41472.6	29936.5	57454.2
	Narok	1	17831	403	2004-05-30	Wildebeest	9	1596	30651	10247	30651	203992	12.2258	41093.2	29313.6	57606.4
	Narok	1	17831	502	2005-05-13	Wildebeest	9	2258	38997	15372	38997	203992	12.2258	40767.9	28680.1	57950.3
	Narok	1	17831	503	2005-09-13	Wildebeest	9	19319	379473	154069	379473	203992	12.2258	302042	226690	402441
	Narok	1	17831		2006-06-01	Wildebeest	9	.	.	.	.	203992	12.2258	40447.1	27933	58567.5
	Narok	1	17831	702	2007-05-23	Wildebeest	9	2113	39940	16215	39940	203992	12.2258	40181.5	27193.8	59372.2
	Narok	1	17831		2008-06-01	Wildebeest	9	.	.	.	.	203992	12.2258	39931.2	26368.7	60469.3
	Narok	1	17831	803	2008-11-02	Wildebeest	9	5043	91236	30723	91236	203992	12.2258	296774	219629	401018
	Narok	1	17831		2009-06-01	Wildebeest	9	.	.	.	.	203992	12.2258	39712.9	25524.4	61788.5
	Narok	1	17831	903	2009-10-26	Wildebeest	9	13920	268809	87348	268809	203992	12.2258	295343	216117	403611
	Narok	1	17831		2010-06-01	Wildebeest	9	.	.	.	.	203992	12.2258	39516.3	24646	63358.8
	Narok	1	17831	1004	2010-10-25	Wildebeest	9	14727	296693	112414	296693	203992	12.2258	293971	211845	407935
	Narok	1	17831		2011-06-01	Wildebeest	9	.	.	.	.	203992	12.2258	39338.1	23741.2	65181.5
	Narok	1	17831	1105	2011-10-13	Wildebeest	9	11581	207777	66365	207777	203992	12.2258	292710	207060	413788
	Narok	1	17831		2012-06-01	Wildebeest	9	.	.	.	.	203992	12.2258	39174.6	22815.9	67262.3
	Narok	1	17831	1205	2012-11-01	Wildebeest	9	18203	344812	142344	344812	203992	12.2258	291398	201206	422019
	Narok	1	17831		2013-06-01	Wildebeest	9	.	.	.	.	203992	12.2258	39023.4	21883.8	69587
	Narok	1	17831	1303	2013-11-30	Wildebeest	9	15499	202736	52682	202736	203992	12.2258	290109	194658	432365
	Narok	1	17831	1403	2014-09-15	Wildebeest	9	34752	446353	103632	446353	203992	12.2258	289188	189586	441119
	Narok	1	17831		2015-06-01	Wildebeest	9	.	.	.	.	203992	12.2258	38743.9	20025.4	74959.1
	Narok	1	17831	1601	2016-01-16	Wildebeest	9	2654	35073	9299	35073	203992	12.2258	38659.4	19452.1	76832.1
	Narok	1	17831	7706	1977-11-30	Giraffe	10	302	8394	1889	8394	3344.2	8.115	8914.01	5407.34	14694.7
	Narok	1	17831	7801	1978-04-09	Giraffe	10	354	9938	1841	9938	3344.2	8.115	8610.39	5333.77	13899.9
	Narok	1	17831		1979-06-01	Giraffe	10	.	.	.	.	3344.2	8.115	7724.45	5089.35	11723.9
	Narok	1	17831	8015	1980-10-31	Giraffe	10	211	5332	1384	5332	3344.2	8.115	6792.77	4772.92	9667.41
	Narok	1	17831		1981-06-01	Giraffe	10	.	.	.	.	3344.2	8.115	6455.56	4639.54	8982.4
	Narok	1	17831		1982-06-01	Giraffe	10	.	.	.	.	3344.2	8.115	5931.68	4408.07	7981.92
	Narok	1	17831	8301	1983-02-07	Giraffe	10	364	6583	1286	6583	3344.2	8.115	5607.07	4247.7	7401.47
	Narok	1	17831		1984-06-01	Giraffe	10	.	.	.	.	3344.2	8.115	5056.9	3941.65	6487.71
	Narok	1	17831	8505	1985-04-27	Giraffe	10	283	5194	1070	5194	3344.2	8.115	4725.95	3734.6	5980.46
	Narok	1	17831	8512	1985-12-01	Giraffe	10	314	5662	1061	5662	3344.2	8.115	4525.99	3600.7	5689.07
	Narok	1	17831	8607	1986-05-11	Giraffe	10	268	4957	967	4957	3344.2	8.115	4387.09	3503.77	5493.09
	Narok	1	17831	8608	1986-08-15	Giraffe	10	249	4418	776	4418	3344.2	8.115	4307.61	3446.89	5383.27
	Narok	1	17831	8615	1986-11-12	Giraffe	10	195	3453	885	3453	3344.2	8.115	4236.08	3394.83	5285.8
	Narok	1	17831	8706	1987-04-28	Giraffe	10	289	5141	974	5141	3344.2	8.115	4107.23	3299.05	5113.39
	Narok	1	17831		1988-06-01	Giraffe	10	.	.	.	.	3344.2	8.115	3825.03	3080.91	4748.88
	Narok	1	17831	8902	1989-05-16	Giraffe	10	174	3101	827	3101	3344.2	8.115	3606.32	2905.05	4476.88
	Narok	1	17831	9003	1990-08-20	Giraffe	10	139	2379	563	2379	3344.2	8.115	3351.82	2694.9	4168.89
	Narok	1	17831	9102	1991-04-24	Giraffe	10	151	2536	568	2536	3344.2	8.115	3229.84	2592.78	4023.43
	Narok	1	17831	9103	1991-08-20	Giraffe	10	408	3619	631	3619	3344.2	8.115	3174.8	2546.53	3958.08
	Narok	1	17831	9202	1992-03-25	Giraffe	10	414	3564	701	3564	3344.2	8.115	3078.3	2465.32	3843.7
	Narok	1	17831	9204	1992-08-28	Giraffe	10	234	2088	310	2088	3344.2	8.115	3013.17	2410.48	3766.54
	Narok	1	17831	9306	1993-11-12	Giraffe	10	285	2415	442	2415	3344.2	8.115	2845.3	2269.57	3567.07
	Narok	1	17831	9402	1994-05-25	Giraffe	10	244	2408	476	2408	3344.2	8.115	2778.47	2213.82	3487.13
	Narok	1	17831		1995-06-01	Giraffe	10	.	.	.	.	3344.2	8.115	2661.15	2116.79	3345.5
	Narok	1	17831	9604	1996-08-08	Giraffe	10	156	1350	277	1350	3344.2	8.115	2540.58	2018.64	3197.47
	Narok	1	17831	9703	1997-05-31	Giraffe	10	166	3616	724	3616	3344.2	8.115	2467.37	1960.1	3105.93
	Narok	1	17831	9706	1997-08-26	Giraffe	10	142	3518	687	3518	3344.2	8.115	2447.15	1944.1	3080.36
	Narok	1	17831		1998-06-01	Giraffe	10	.	.	.	.	3344.2	8.115	2385.97	1896.21	3002.23
	Narok	1	17831		1999-06-01	Giraffe	10	.	.	.	.	3344.2	8.115	2313.89	1840.87	2908.45
	Narok	1	17831	4	2000-11-06	Giraffe	10	123	2213	566	2213	3344.2	8.115	2224.55	1774.12	2789.34
	Narok	1	17831		2001-06-01	Giraffe	10	.	.	.	.	3344.2	8.115	2193.41	1751.31	2747.12
	Narok	1	17831	204	2002-12-07	Giraffe	10	150	2639	843	2639	3344.2	8.115	2120.38	1698.28	2647.38
	Narok	1	17831		2003-06-01	Giraffe	10	.	.	.	.	3344.2	8.115	2100.06	1683.43	2619.8
	Narok	1	17831	403	2004-05-30	Giraffe	10	131	2515	866	2515	3344.2	8.115	2062.03	1654.92	2569.29
	Narok	1	17831	502	2005-05-13	Giraffe	10	102	1761	509	1761	3344.2	8.115	2030.3	1629.5	2529.69
	Narok	1	17831	503	2005-09-13	Giraffe	10	67	1316	445	1316	3344.2	8.115	2020.09	1620.74	2517.85
	Narok	1	17831		2006-06-01	Giraffe	10	.	.	.	.	3344.2	8.115	2000.04	1602.2	2496.65
	Narok	1	17831	702	2007-05-23	Giraffe	10	71	1342	391	1342	3344.2	8.115	1975.95	1576.38	2476.81
	Narok	1	17831	803	2008-11-02	Giraffe	10	63	1139	408	1139	3344.2	8.115	1946.32	1534.86	2468.07
	Narok	1	17831	903	2009-10-26	Giraffe	10	63	1216	418	1216	3344.2	8.115	1929.84	1503.57	2476.96
	Narok	1	17831	1004	2010-10-25	Giraffe	10	61	1228	443	1228	3344.2	8.115	1915.57	1468.65	2498.48
	Narok	1	17831	1105	2011-10-13	Giraffe	10	137	2457	890	2457	3344.2	8.115	1903.72	1431.79	2531.19
	Narok	1	17831	1205	2012-11-01	Giraffe	10	257	4868	2810	4868	3344.2	8.115	1892.57	1388.52	2579.61
	Narok	1	17831		2013-06-01	Giraffe	10	.	.	.	.	3344.2	8.115	1887.07	1363.53	2611.63
	Narok	1	17831	1303	2013-11-30	Giraffe	10	88	1151	320	1151	3344.2	8.115	1882.62	1341.52	2641.97
	Narok	1	17831	1403	2014-09-15	Giraffe	10	154	1977	727	1977	3344.2	8.115	1875.97	1305.75	2695.21
	Narok	1	17831		2015-06-01	Giraffe	10	.	.	.	.	3344.2	8.115	1870.3	1273.06	2747.72
	Narok	1	17831	1601	2016-01-16	Giraffe	10	118	1559	444	1559	3344.2	8.115	1865.4	1243.87	2797.49
	Narok	1	17831	7706	1977-11-30	Grant's gazelle	12	1204	33465	5065	33465	14021.6	9.5484	24521.7	14856.1	40475.6
	Narok	1	17831	7801	1978-04-09	Grant's gazelle	12	1322	37113	7510	37113	14021.6	9.5484	24105.9	14916.1	38957.5
	Narok	1	17831		1979-06-01	Grant's gazelle	12	.	.	.	.	14021.6	9.5484	22852.9	15047.9	34706.2
	Narok	1	17831	8015	1980-10-31	Grant's gazelle	12	602	15212	3109	15212	14021.6	9.5484	21463	15078.9	30550.2
	Narok	1	17831		1981-06-01	Grant's gazelle	12	.	.	.	.	14021.6	9.5484	20939.1	15048.5	29135.7
	Narok	1	17831		1982-06-01	Grant's gazelle	12	.	.	.	.	14021.6	9.5484	20100.3	14938.5	27045.8
	Narok	1	17831	8301	1983-02-07	Grant's gazelle	12	821	14848	3385	14848	14021.6	9.5484	19563.8	14821.4	25823.8
	Narok	1	17831		1984-06-01	Grant's gazelle	12	.	.	.	.	14021.6	9.5484	18621.5	14510.6	23897
	Narok	1	17831	8505	1985-04-27	Grant's gazelle	12	676	12407	2375	12407	14021.6	9.5484	18031.8	14239.6	22834
	Narok	1	17831	8512	1985-12-01	Grant's gazelle	12	999	18015	3561	18015	14021.6	9.5484	17666	14040	22228.5
	Narok	1	17831	8607	1986-05-11	Grant's gazelle	12	632	11691	2319	11691	14021.6	9.5484	17407.2	13884.2	21824.1
	Narok	1	17831	8608	1986-08-15	Grant's gazelle	12	873	15492	2998	15492	14021.6	9.5484	17257.2	13788.5	21598.6
	Narok	1	17831	8615	1986-11-12	Grant's gazelle	12	971	17197	4126	17197	14021.6	9.5484	17121.1	13698.3	21399.2
	Narok	1	17831	8706	1987-04-28	Grant's gazelle	12	958	17043	4955	17043	14021.6	9.5484	16872.7	13525.7	21047.9
	Narok	1	17831		1988-06-01	Grant's gazelle	12	.	.	.	.	14021.6	9.5484	16313.2	13102.5	20310.7
	Narok	1	17831	8902	1989-05-16	Grant's gazelle	12	1039	18520	4755	18520	14021.6	9.5484	15862.2	12732.2	19761.7
	Narok	1	17831	9003	1990-08-20	Grant's gazelle	12	734	12563	2679	12563	14021.6	9.5484	15312.8	12256.5	19131.4
	Narok	1	17831	9102	1991-04-24	Grant's gazelle	12	796	13370	2459	13370	14021.6	9.5484	15037.7	12012	18825.5
	Narok	1	17831	9103	1991-08-20	Grant's gazelle	12	1223	10849	1726	10849	14021.6	9.5484	14910.5	11898.3	18685.2
	Narok	1	17831	9202	1992-03-25	Grant's gazelle	12	1337	11509	1585	11509	14021.6	9.5484	14682.2	11693.9	18434.2
	Narok	1	17831	9204	1992-08-28	Grant's gazelle	12	1312	11708	1819	11708	14021.6	9.5484	14523.8	11552.2	18259.8
	Narok	1	17831	9306	1993-11-12	Grant's gazelle	12	1222	10355	1440	10355	14021.6	9.5484	14095.8	11172.7	17783.6
	Narok	1	17831	9402	1994-05-25	Grant's gazelle	12	1102	10879	1453	10879	14021.6	9.5484	13915.7	11015.5	17579.3
	Narok	1	17831		1995-06-01	Grant's gazelle	12	.	.	.	.	14021.6	9.5484	13581.9	10730	17191.8
	Narok	1	17831	9604	1996-08-08	Grant's gazelle	12	2159	18691	2329	18691	14021.6	9.5484	13208.4	10421.1	16741.2
	Narok	1	17831	9703	1997-05-31	Grant's gazelle	12	1029	22417	3647	22417	14021.6	9.5484	12961.3	10223.6	16432
	Narok	1	17831		1998-06-01	Grant's gazelle	12	.	.	.	.	14021.6	9.5484	12662.3	9992.24	16045.9
	Narok	1	17831		1999-06-01	Grant's gazelle	12	.	.	.	.	14021.6	9.5484	12369.5	9773.08	15655.8
	Narok	1	17831	4	2000-11-06	Grant's gazelle	12	742	13353	3352	13353	14021.6	9.5484	11955.6	9473.09	15088.6
	Narok	1	17831		2001-06-01	Grant's gazelle	12	.	.	.	.	14021.6	9.5484	11793.5	9357.59	14863.5
	Narok	1	17831	204	2002-12-07	Grant's gazelle	12	1018	17916	5028	17916	14021.6	9.5484	11362.1	9050.48	14264.2
	Narok	1	17831		2003-06-01	Grant's gazelle	12	.	.	.	.	14021.6	9.5484	11225.6	8951.95	14076.8
	Narok	1	17831	403	2004-05-30	Grant's gazelle	12	1008	19358	5840	19358	14021.6	9.5484	10944.1	8743.67	13698.4
	Narok	1	17831	502	2005-05-13	Grant's gazelle	12	639	11036	2442	11036	14021.6	9.5484	10676	8535.59	13353.2
	Narok	1	17831	503	2005-09-13	Grant's gazelle	12	584	11471	2660	11471	14021.6	9.5484	10581.5	8459.24	13236.3
	Narok	1	17831		2006-06-01	Grant's gazelle	12	.	.	.	.	14021.6	9.5484	10381.6	8291.32	12998.9
	Narok	1	17831	702	2007-05-23	Grant's gazelle	12	540	10207	2727	10207	14021.6	9.5484	10110.5	8047.4	12702.4
	Narok	1	17831	803	2008-11-02	Grant's gazelle	12	404	7309	1652	7309	14021.6	9.5484	9711.98	7648.97	12331.4
	Narok	1	17831	903	2009-10-26	Grant's gazelle	12	312	6025	2091	6025	14021.6	9.5484	9446.18	7354.36	12133
	Narok	1	17831	1004	2010-10-25	Grant's gazelle	12	345	6950	2401	6950	14021.6	9.5484	9179.87	7036.24	11976.6
	Narok	1	17831	1105	2011-10-13	Grant's gazelle	12	343	6153	1532	6153	14021.6	9.5484	8925.97	6713.49	11867.6
	Narok	1	17831	1205	2012-11-01	Grant's gazelle	12	385	7292	2304	7292	14021.6	9.5484	8654.58	6351.03	11793.6
	Narok	1	17831		2013-06-01	Grant's gazelle	12	.	.	.	.	14021.6	9.5484	8507.81	6149.12	11771.2
	Narok	1	17831	1303	2013-11-30	Grant's gazelle	12	854	11170	5606	11170	14021.6	9.5484	8383.41	5975.57	11761.5
	Narok	1	17831	1403	2014-09-15	Grant's gazelle	12	726	9324	1999	9324	14021.6	9.5484	8189.05	5701.34	11762.2
	Narok	1	17831		2015-06-01	Grant's gazelle	12	.	.	.	.	14021.6	9.5484	8018.32	5458.85	11777.9
	Narok	1	17831	1601	2016-01-16	Grant's gazelle	12	441	5827	2810	5827	14021.6	9.5484	7870.2	5248.43	11801.6
	Narok	1	17831	7706	1977-11-30	Warthog	13	354	9839	1965	9839	2712.76	7.9057	8640.35	5233.98	14263.6
	Narok	1	17831	7801	1978-04-09	Warthog	13	359	10078	1795	10078	2712.76	7.9057	8238.85	5097.36	13316.4
	Narok	1	17831		1979-06-01	Warthog	13	.	.	.	.	2712.76	7.9057	7103.44	4676.87	10789
	Narok	1	17831	8015	1980-10-31	Warthog	13	112	2830	701	2830	2712.76	7.9057	5970.35	4194.05	8498.95
	Narok	1	17831		1981-06-01	Warthog	13	.	.	.	.	2712.76	7.9057	5576.45	4007.28	7760.07
	Narok	1	17831		1982-06-01	Warthog	13	.	.	.	.	2712.76	7.9057	4982.5	3702.62	6704.8
	Narok	1	17831	8301	1983-02-07	Warthog	13	314	5679	1236	5679	2712.76	7.9057	4625.85	3504.16	6106.6
	Narok	1	17831		1984-06-01	Warthog	13	.	.	.	.	2712.76	7.9057	4042.32	3149.62	5188.05
	Narok	1	17831	8505	1985-04-27	Warthog	13	286	5249	1461	5249	2712.76	7.9057	3704.63	2925.19	4691.76
	Narok	1	17831	8512	1985-12-01	Warthog	13	357	6437	1357	6437	2712.76	7.9057	3505.7	2785.81	4411.62
	Narok	1	17831	8607	1986-05-11	Warthog	13	302	5586	1343	5586	2712.76	7.9057	3369.86	2687.52	4225.46
	Narok	1	17831	8608	1986-08-15	Warthog	13	137	2431	677	2431	2712.76	7.9057	3293.04	2630.8	4121.97
	Narok	1	17831	8615	1986-11-12	Warthog	13	130	2302	527	2302	2712.76	7.9057	3224.46	2579.5	4030.67
	Narok	1	17831	8706	1987-04-28	Warthog	13	113	2010	479	2010	2712.76	7.9057	3102.29	2486.56	3870.48
	Narok	1	17831		1988-06-01	Warthog	13	.	.	.	.	2712.76	7.9057	2841.15	2281.63	3537.88
	Narok	1	17831	8902	1989-05-16	Warthog	13	92	1639	527	1639	2712.76	7.9057	2645.19	2122.89	3295.99
	Narok	1	17831	9003	1990-08-20	Warthog	13	36	616	219	616	2712.76	7.9057	2424.84	1940.52	3030.03
	Narok	1	17831	9102	1991-04-24	Warthog	13	108	1814	503	1814	2712.76	7.9057	2322.38	1854.78	2907.87
	Narok	1	17831	9103	1991-08-20	Warthog	13	91	807	208	807	2712.76	7.9057	2276.88	1816.59	2853.8
	Narok	1	17831	9202	1992-03-25	Warthog	13	434	3736	707	3736	2712.76	7.9057	2198.23	1750.5	2760.48
	Narok	1	17831	9204	1992-08-28	Warthog	13	200	1784	345	1784	2712.76	7.9057	2146	1706.61	2698.52
	Narok	1	17831	9306	1993-11-12	Warthog	13	141	1194	232	1194	2712.76	7.9057	2014.84	1596.72	2542.45
	Narok	1	17831	9402	1994-05-25	Warthog	13	190	1875	422	1875	2712.76	7.9057	1964.13	1554.49	2481.71
	Narok	1	17831		1995-06-01	Warthog	13	.	.	.	.	2712.76	7.9057	1877.45	1482.94	2376.92
	Narok	1	17831	9604	1996-08-08	Warthog	13	164	1419	310	1419	2712.76	7.9057	1791.91	1413.49	2271.64
	Narok	1	17831	9703	1997-05-31	Warthog	13	139	3028	572	3028	2712.76	7.9057	1742.04	1373.82	2208.95
	Narok	1	17831		1998-06-01	Warthog	13	.	.	.	.	2712.76	7.9057	1688.76	1332.4	2140.45
	Narok	1	17831		1999-06-01	Warthog	13	.	.	.	.	2712.76	7.9057	1643.91	1298.58	2081.07
	Narok	1	17831	4	2000-11-06	Warthog	13	105	1889	477	1889	2712.76	7.9057	1592.19	1261.33	2009.83
	Narok	1	17831		2001-06-01	Warthog	13	.	.	.	.	2712.76	7.9057	1575.44	1249.78	1985.95
	Narok	1	17831	204	2002-12-07	Warthog	13	88	1548	584	1548	2712.76	7.9057	1539.68	1226.17	1933.34
	Narok	1	17831		2003-06-01	Warthog	13	.	.	.	.	2712.76	7.9057	1530.85	1220.52	1920.07
	Narok	1	17831	403	2004-05-30	Warthog	13	115	2208	559	2208	2712.76	7.9057	1516.08	1210.99	1898.03
	Narok	1	17831	502	2005-05-13	Warthog	13	114	1968	461	1968	2712.76	7.9057	1506.02	1203.81	1884.1
	Narok	1	17831	503	2005-09-13	Warthog	13	45	883	506	883	2712.76	7.9057	1503.35	1201.55	1880.95
	Narok	1	17831		2006-06-01	Warthog	13	.	.	.	.	2712.76	7.9057	1499.11	1196.98	1877.49
	Narok	1	17831	702	2007-05-23	Warthog	13	71	1342	627	1342	2712.76	7.9057	1496.24	1190.63	1880.3
	Narok	1	17831	803	2008-11-02	Warthog	13	82	1483	475	1483	2712.76	7.9057	1497.57	1179.13	1902.01
	Narok	1	17831	903	2009-10-26	Warthog	13	118	2278	1131	2278	2712.76	7.9057	1501.81	1168.89	1929.54
	Narok	1	17831	1004	2010-10-25	Warthog	13	26	523	236	523	2712.76	7.9057	1508.5	1155.88	1968.69
	Narok	1	17831	1105	2011-10-13	Warthog	13	63	1130	478	1130	2712.76	7.9057	1516.98	1140.59	2017.58
	Narok	1	17831	1205	2012-11-01	Warthog	13	43	814	381	814	2712.76	7.9057	1528.1	1120.97	2083.08
	Narok	1	17831		2013-06-01	Warthog	13	.	.	.	.	2712.76	7.9057	1534.9	1108.96	2124.44
	Narok	1	17831	1303	2013-11-30	Warthog	13	133	1739	533	1739	2712.76	7.9057	1541.06	1098.04	2162.84
	Narok	1	17831	1403	2014-09-15	Warthog	13	125	1605	335	1605	2712.76	7.9057	1551.33	1079.64	2229.1
	Narok	1	17831		2015-06-01	Warthog	13	.	.	.	.	2712.76	7.9057	1560.89	1062.22	2293.66
	Narok	1	17831	1601	2016-01-16	Warthog	13	187	2471	530	2471	2712.76	7.9057	1569.51	1046.23	2354.51
	Narok	1	17831	7706	1977-11-30	Thomson's gazelle	15	3349	93086	20893	93086	55225	10.9192	119616	72472.8	197426
	Narok	1	17831	7801	1978-04-09	Thomson's gazelle	15	7753	217654	43078	217654	55225	10.9192	116931	72358.7	188960
	Narok	1	17831		1979-06-01	Thomson's gazelle	15	.	.	.	.	55225	10.9192	108866	71688.8	165322
	Narok	1	17831	8015	1980-10-31	Thomson's gazelle	15	2236	56504	20338	56504	55225	10.9192	99960.4	70230.5	142275
	Narok	1	17831		1981-06-01	Thomson's gazelle	15	.	.	.	.	55225	10.9192	96613.3	69436.6	134427
	Narok	1	17831		1982-06-01	Thomson's gazelle	15	.	.	.	.	55225	10.9192	91263.5	67828.1	122796
	Narok	1	17831	8301	1983-02-07	Thomson's gazelle	15	4113	74389	18567	74389	55225	10.9192	87846.7	66552.5	115954
	Narok	1	17831		1984-06-01	Thomson's gazelle	15	.	.	.	.	55225	10.9192	81851.6	63781	105042
	Narok	1	17831	8505	1985-04-27	Thomson's gazelle	15	5020	92141	22633	92141	55225	10.9192	78102.7	61674.8	98906.4
	Narok	1	17831	8512	1985-12-01	Thomson's gazelle	15	4742	85515	18231	85515	55225	10.9192	75777.9	60221.2	95353.3
	Narok	1	17831	8607	1986-05-11	Thomson's gazelle	15	4510	83430	16767	83430	55225	10.9192	74133.6	59126.6	92949.7
	Narok	1	17831	8608	1986-08-15	Thomson's gazelle	15	2461	43674	9681	43674	55225	10.9192	73181.3	58468.2	91596.9
	Narok	1	17831	8615	1986-11-12	Thomson's gazelle	15	3186	56427	14068	56427	55225	10.9192	72316.6	57855.4	90392.3
	Narok	1	17831	8706	1987-04-28	Thomson's gazelle	15	4994	88845	19584	88845	55225	10.9192	70739.8	56703.2	88250.9
	Narok	1	17831		1988-06-01	Thomson's gazelle	15	.	.	.	.	55225	10.9192	67191.4	53962.5	83663.4
	Narok	1	17831	8902	1989-05-16	Thomson's gazelle	15	4791	85400	19776	85400	55225	10.9192	64337.5	51637.4	80161
	Narok	1	17831	9003	1990-08-20	Thomson's gazelle	15	2539	43460	8253	43460	55225	10.9192	60876.4	48721.4	76063.8
	Narok	1	17831	9102	1991-04-24	Thomson's gazelle	15	3363	56489	13362	56489	55225	10.9192	59152.8	47246.9	74058.8
	Narok	1	17831	9103	1991-08-20	Thomson's gazelle	15	3181	28218	4552	28218	55225	10.9192	58359.1	46565.8	73139.1
	Narok	1	17831	9202	1992-03-25	Thomson's gazelle	15	5566	47916	9386	47916	55225	10.9192	56940.3	45347.6	71496.6
	Narok	1	17831	9204	1992-08-28	Thomson's gazelle	15	4639	41400	8833	41400	55225	10.9192	55961.3	44508.3	70361.4
	Narok	1	17831	9306	1993-11-12	Thomson's gazelle	15	2332	19762	3980	19762	55225	10.9192	53343.8	42279.6	67303.4
	Narok	1	17831	9402	1994-05-25	Thomson's gazelle	15	6046	59690	11322	59690	55225	10.9192	52257.1	41364.5	66017.9
	Narok	1	17831		1995-06-01	Thomson's gazelle	15	.	.	.	.	55225	10.9192	50272.6	39715.5	63636
	Narok	1	17831	9604	1996-08-08	Thomson's gazelle	15	4654	40291	7591	40291	55225	10.9192	48105.7	37954.2	60972.3
	Narok	1	17831	9703	1997-05-31	Thomson's gazelle	15	6057	131955	22185	.	55225	10.9192	46708.9	36843.9	59215.3
	Narok	1	17831	9706	1997-08-26	Thomson's gazelle	15	4597	113911	16323	113911	55225	10.9192	46309.8	36530.4	58707.2
	Narok	1	17831		1998-06-01	Thomson's gazelle	15	.	.	.	.	55225	10.9192	45062.7	35562	57101.6
	Narok	1	17831		1999-06-01	Thomson's gazelle	15	.	.	.	.	55225	10.9192	43500.9	34371.9	55054.4
	Narok	1	17831	4	2000-11-06	Thomson's gazelle	15	1827	32880	8015	32880	55225	10.9192	41381.8	32792.2	52221.3
	Narok	1	17831		2001-06-01	Thomson's gazelle	15	.	.	.	.	55225	10.9192	40580.7	32202.2	51139.1
	Narok	1	17831	204	2002-12-07	Thomson's gazelle	15	2538	44667	11984	44667	55225	10.9192	38526.2	30691.8	48360.3
	Narok	1	17831		2003-06-01	Thomson's gazelle	15	.	.	.	.	55225	10.9192	37898.8	30226.6	47518.5
	Narok	1	17831	403	2004-05-30	Thomson's gazelle	15	2999	57596	20206	57596	55225	10.9192	36637.2	29274.8	45851.1
	Narok	1	17831	502	2005-05-13	Thomson's gazelle	15	2461	42503	12927	42503	55225	10.9192	35473.6	28365.6	44362.9
	Narok	1	17831	503	2005-09-13	Thomson's gazelle	15	2048	40227	11732	40227	55225	10.9192	35071.9	28041.7	43864.6
	Narok	1	17831		2006-06-01	Thomson's gazelle	15	.	.	.	.	55225	10.9192	34235.3	27346	42860.2
	Narok	1	17831	702	2007-05-23	Thomson's gazelle	15	2139	40431	12990	40431	55225	10.9192	33127.9	26371.7	41615.1
	Narok	1	17831	803	2008-11-02	Thomson's gazelle	15	869	15721	4103	15721	55225	10.9192	31551.2	24852.1	40055.9
	Narok	1	17831	903	2009-10-26	Thomson's gazelle	15	1186	22902	10950	22902	55225	10.9192	30528.7	23770.9	39207.8
	Narok	1	17831	1004	2010-10-25	Thomson's gazelle	15	1295	26089	8274	26089	55225	10.9192	29524.6	22632.3	38515.8
	Narok	1	17831	1105	2011-10-13	Thomson's gazelle	15	916	16434	4207	16434	55225	10.9192	28583.7	21500.4	38000.6
	Narok	1	17831	1205	2012-11-01	Thomson's gazelle	15	1164	22049	7613	22049	55225	10.9192	27593	20250	37598.6
	Narok	1	17831		2013-06-01	Thomson's gazelle	15	.	.	.	.	55225	10.9192	27062.6	19561	37441.2
	Narok	1	17831	1303	2013-11-30	Thomson's gazelle	15	1865	24395	5329	24395	55225	10.9192	26615.7	18972.3	37338.6
	Narok	1	17831	1403	2014-09-15	Thomson's gazelle	15	2980	38275	8555	38275	55225	10.9192	25921.5	18047.7	37230.4
	Narok	1	17831		2015-06-01	Thomson's gazelle	15	.	.	.	.	55225	10.9192	25315	17235	37183
	Narok	1	17831	1601	2016-01-16	Thomson's gazelle	15	1913	25280	7321	25280	55225	10.9192	24790.6	16532.7	37173.2
	Narok	1	17831	7706	1977-11-30	Eland	16	243	6754	2819	6754	2422.97	7.7927	5423.94	3289.95	8942.14
	Narok	1	17831	7801	1978-04-09	Eland	16	292	8197	1599	8197	2422.97	7.7927	5228.35	3238.47	8440.91
	Narok	1	17831		1979-06-01	Eland	16	.	.	.	.	2422.97	7.7927	4667.13	3074.76	7084.16
	Narok	1	17831	8015	1980-10-31	Eland	16	148	3739	1220	3739	2422.97	7.7927	4093.66	2876.19	5826.46
	Narok	1	17831		1981-06-01	Eland	16	.	.	.	.	2422.97	7.7927	3890.78	2796.08	5414.09
	Narok	1	17831		1982-06-01	Eland	16	.	.	.	.	2422.97	7.7927	3581.13	2661.11	4819.23
	Narok	1	17831	8301	1983-02-07	Eland	16	96	1736	509	1736	2422.97	7.7927	3392.92	2570.19	4479.02
	Narok	1	17831		1984-06-01	Eland	16	.	.	.	.	2422.97	7.7927	3081.21	2401.53	3953.25
	Narok	1	17831	8505	1985-04-27	Eland	16	246	4515	1483	4515	2422.97	7.7927	2898.69	2290.5	3668.38
	Narok	1	17831	8512	1985-12-01	Eland	16	226	4075	1245	4075	2422.97	7.7927	2790.5	2219.87	3507.8
	Narok	1	17831	8607	1986-05-11	Eland	16	140	2589	1097	2589	2422.97	7.7927	2716.35	2169.29	3401.36
	Narok	1	17831	8608	1986-08-15	Eland	16	29	514	165	514	2422.97	7.7927	2674.32	2139.83	3342.33
	Narok	1	17831	8615	1986-11-12	Eland	16	91	1611	478	1611	2422.97	7.7927	2636.76	2113	3290.36
	Narok	1	17831	8706	1987-04-28	Eland	16	117	2081	673	2081	2422.97	7.7927	2569.76	2063.99	3199.48
	Narok	1	17831		1988-06-01	Eland	16	.	.	.	.	2422.97	7.7927	2426.28	1954.15	3012.48
	Narok	1	17831	8902	1989-05-16	Eland	16	125	2228	757	2228	2422.97	7.7927	2318.64	1867.65	2878.53
	Narok	1	17831	9003	1990-08-20	Eland	16	113	1934	726	1934	2422.97	7.7927	2198.14	1767.21	2734.14
	Narok	1	17831	9102	1991-04-24	Eland	16	100	1679	546	1679	2422.97	7.7927	2142.56	1719.85	2669.16
	Narok	1	17831	9103	1991-08-20	Eland	16	186	1650	575	1650	2422.97	7.7927	2118.02	1698.78	2640.73
	Narok	1	17831	9202	1992-03-25	Eland	16	210	1807	451	1807	2422.97	7.7927	2075.9	1662.42	2592.22
	Narok	1	17831	9204	1992-08-28	Eland	16	190	1695	453	1695	2422.97	7.7927	2048.18	1638.41	2560.43
	Narok	1	17831	9306	1993-11-12	Eland	16	153	1296	371	1296	2422.97	7.7927	1979.81	1579.11	2482.19
	Narok	1	17831	9402	1994-05-25	Eland	16	171	1688	335	1688	2422.97	7.7927	1954.04	1556.84	2452.58
	Narok	1	17831		1995-06-01	Eland	16	.	.	.	.	2422.97	7.7927	1911.25	1520.2	2402.9
	Narok	1	17831	9604	1996-08-08	Eland	16	212	1835	388	1835	2422.97	7.7927	1871.28	1486.76	2355.26
	Narok	1	17831	9703	1997-05-31	Eland	16	172	3747	1192	3747	2422.97	7.7927	1849.55	1469.21	2328.33
	Narok	1	17831	9706	1997-08-26	Eland	16	154	3816	1449	3816	2422.97	7.7927	1843.94	1464.81	2321.2
	Narok	1	17831		1998-06-01	Eland	16	.	.	.	.	2422.97	7.7927	1828.26	1452.9	2300.59
	Narok	1	17831		1999-06-01	Eland	16	.	.	.	.	2422.97	7.7927	1812.64	1442.02	2278.52
	Narok	1	17831	4	2000-11-06	Eland	16	57	1025	338	1025	2422.97	7.7927	1799.09	1434.74	2255.96
	Narok	1	17831		2001-06-01	Eland	16	.	.	.	.	2422.97	7.7927	1796.37	1434.23	2249.95
	Narok	1	17831	204	2002-12-07	Eland	16	105	1847	720	1847	2422.97	7.7927	1795.79	1438.26	2242.2
	Narok	1	17831		2003-06-01	Eland	16	.	.	.	.	2422.97	7.7927	1797.51	1440.86	2242.45
	Narok	1	17831	403	2004-05-30	Eland	16	121	2323	778	2323	2422.97	7.7927	1803.78	1447.61	2247.57
	Narok	1	17831	502	2005-05-13	Eland	16	99	1709	826	1709	2422.97	7.7927	1812.98	1455.05	2258.97
	Narok	1	17831	503	2005-09-13	Eland	16	48	942	398	942	2422.97	7.7927	1816.95	1457.72	2264.7
	Narok	1	17831		2006-06-01	Eland	16	.	.	.	.	2422.97	7.7927	1826.52	1463.18	2280.09
	Narok	1	17831	702	2007-05-23	Eland	16	124	2343	1021	2343	2422.97	7.7927	1842.02	1469.51	2308.95
	Narok	1	17831	803	2008-11-02	Eland	16	164	2967	1240	2967	2422.97	7.7927	1869.81	1474.52	2371.07
	Narok	1	17831	903	2009-10-26	Eland	16	99	1911	991	1911	2422.97	7.7927	1891.57	1473.75	2427.84
	Narok	1	17831	1004	2010-10-25	Eland	16	34	684	318	684	2422.97	7.7927	1915.88	1468.9	2498.88
	Narok	1	17831	1105	2011-10-13	Eland	16	72	1291	587	1291	2422.97	7.7927	1941.35	1460.11	2581.21
	Narok	1	17831	1205	2012-11-01	Eland	16	130	2462	954	2462	2422.97	7.7927	1971	1446.07	2686.48
	Narok	1	17831		2013-06-01	Eland	16	.	.	.	.	2422.97	7.7927	1988.06	1436.51	2751.36
	Narok	1	17831	1303	2013-11-30	Eland	16	102	1334	501	1334	2422.97	7.7927	2003.05	1427.36	2810.95
	Narok	1	17831	1403	2014-09-15	Eland	16	149	1913	573	1913	2422.97	7.7927	2027.46	1411.21	2912.83
	Narok	1	17831		2015-06-01	Eland	16	.	.	.	.	2422.97	7.7927	2049.84	1395.28	3011.46
	Narok	1	17831	1601	2016-01-16	Eland	16	217	2867	1002	2867	2422.97	7.7927	2069.93	1380.27	3104.18
	Narok	1	17831	7706	1977-11-30	Topi	18	996	27684	7556	27684	16266.3	9.6968	39443.7	23929.8	65015.2
	Narok	1	17831	7801	1978-04-09	Topi	18	1850	51936	16455	51936	16266.3	9.6968	38266.2	23707	61766.7
	Narok	1	17831		1979-06-01	Topi	18	.	.	.	.	16266.3	9.6968	34795.9	22928.1	52806.8
	Narok	1	17831	8015	1980-10-31	Topi	18	1008	25472	6469	25472	16266.3	9.6968	31085.3	21844	44236.3
	Narok	1	17831		1981-06-01	Topi	18	.	.	.	.	16266.3	9.6968	29724.9	21364.8	41356.4
	Narok	1	17831		1982-06-01	Topi	18	.	.	.	.	16266.3	9.6968	27591.2	20505.8	37124.9
	Narok	1	17831	8301	1983-02-07	Topi	18	1256	22716	6261	22716	16266.3	9.6968	26255.7	19891.9	34655.4
	Narok	1	17831		1984-06-01	Topi	18	.	.	.	.	16266.3	9.6968	23966.5	18682.4	30745.1
	Narok	1	17831	8505	1985-04-27	Topi	18	1568	28780	6899	28780	16266.3	9.6968	22572.3	17838.8	28561.7
	Narok	1	17831	8512	1985-12-01	Topi	18	1665	30025	8768	30025	16266.3	9.6968	21723.1	17283.5	27303
	Narok	1	17831	8607	1986-05-11	Topi	18	1736	32114	8469	32114	16266.3	9.6968	21129.9	16877	26454.5
	Narok	1	17831	8608	1986-08-15	Topi	18	1147	20355	5822	20355	16266.3	9.6968	20789.4	16636.9	25978.3
	Narok	1	17831	8615	1986-11-12	Topi	18	735	13017	3543	13017	16266.3	9.6968	20482.1	16416	25555.2
	Narok	1	17831	8706	1987-04-28	Topi	18	1557	27699	8633	27699	16266.3	9.6968	19926.6	16007.2	24805.7
	Narok	1	17831		1988-06-01	Topi	18	.	.	.	.	16266.3	9.6968	18701	15064.4	23215.4
	Narok	1	17831	8902	1989-05-16	Topi	18	881	15703	4535	15703	16266.3	9.6968	17742.1	14293.5	22022.6
	Narok	1	17831	9003	1990-08-20	Topi	18	684	11708	3955	11708	16266.3	9.6968	16615.5	13360.5	20663.4
	Narok	1	17831	9102	1991-04-24	Topi	18	703	11808	3123	11808	16266.3	9.6968	16071.1	12902.7	20017.5
	Narok	1	17831	9103	1991-08-20	Topi	18	1320	11709	2734	11709	16266.3	9.6968	15824.5	12694.5	19726.2
	Narok	1	17831	9202	1992-03-25	Topi	18	1795	15452	3564	15452	16266.3	9.6968	15390.5	12327.3	19214.9
	Narok	1	17831	9204	1992-08-28	Topi	18	1605	14323	3834	14323	16266.3	9.6968	15096.5	12078.4	18868.7
	Narok	1	17831	9306	1993-11-12	Topi	18	908	7694	1804	7694	16266.3	9.6968	14334.1	11435.1	17968
	Narok	1	17831	9402	1994-05-25	Topi	18	1048	10346	2340	10346	16266.3	9.6968	14028.6	11179.1	17604.4
	Narok	1	17831		1995-06-01	Topi	18	.	.	.	.	16266.3	9.6968	13489.4	10731.4	16956.1
	Narok	1	17831	9604	1996-08-08	Topi	18	821	7107	1902	7107	16266.3	9.6968	12930.8	10275.6	16272
	Narok	1	17831	9703	1997-05-31	Topi	18	1145	24944	7156	24944	16266.3	9.6968	12589.1	10002.3	15845.1
	Narok	1	17831	9706	1997-08-26	Topi	18	968	23986	6745	23986	16266.3	9.6968	12494.4	9927.3	15725.2
	Narok	1	17831		1998-06-01	Topi	18	.	.	.	.	16266.3	9.6968	12206.7	9702.36	15357.5
	Narok	1	17831		1999-06-01	Topi	18	.	.	.	.	16266.3	9.6968	11865.5	9441.19	14912.4
	Narok	1	17831	4	2000-11-06	Topi	18	347	6244	1656	6244	16266.3	9.6968	11438.7	9123.85	14340.9
	Narok	1	17831		2001-06-01	Topi	18	.	.	.	.	16266.3	9.6968	11288.8	9014.66	14136.6
	Narok	1	17831	204	2002-12-07	Topi	18	502	8834	4262	8834	16266.3	9.6968	10934	8758.64	13649.5
	Narok	1	17831		2003-06-01	Topi	18	.	.	.	.	16266.3	9.6968	10834.3	8686.18	13513.7
	Narok	1	17831	403	2004-05-30	Topi	18	546	10485	2968	10485	16266.3	9.6968	10646.4	8545.76	13263.4
	Narok	1	17831	502	2005-05-13	Topi	18	432	7460	2519	7460	16266.3	9.6968	10487.8	8418.75	13065.4
	Narok	1	17831	503	2005-09-13	Topi	18	367	7208	2652	7208	16266.3	9.6968	10436.3	8374.52	13005.7
	Narok	1	17831		2006-06-01	Topi	18	.	.	.	.	16266.3	9.6968	10334.4	8280.16	12898.2
	Narok	1	17831	702	2007-05-23	Topi	18	874	16520	7747	16520	16266.3	9.6968	10210.2	8147	12795.8
	Narok	1	17831	803	2008-11-02	Topi	18	543	9823	3257	9823	16266.3	9.6968	10053.5	7929.86	12746
	Narok	1	17831	903	2009-10-26	Topi	18	336	6488	2750	6488	16266.3	9.6968	9963.8	7764.71	12785.7
	Narok	1	17831	1004	2010-10-25	Topi	18	417	8400	3726	8400	16266.3	9.6968	9883.83	7579.7	12888.4
	Narok	1	17831	1105	2011-10-13	Topi	18	507	9096	3611	9096	16266.3	9.6968	9815.39	7384.1	13047.2
	Narok	1	17831	1205	2012-11-01	Topi	18	715	13543	9706	13543	16266.3	9.6968	9748.99	7154.51	13284.3
	Narok	1	17831		2013-06-01	Topi	18	.	.	.	.	16266.3	9.6968	9715.35	7021.98	13441.8
	Narok	1	17831	1303	2013-11-30	Topi	18	584	7639	2105	7639	16266.3	9.6968	9687.78	6905.38	13591.3
	Narok	1	17831	1403	2014-09-15	Topi	18	1079	13858	4853	13858	16266.3	9.6968	9645.92	6716.01	13854
	Narok	1	17831		2015-06-01	Topi	18	.	.	.	.	16266.3	9.6968	9609.8	6543.21	14113.6
	Narok	1	17831	1601	2016-01-16	Topi	18	692	9144	3032	9144	16266.3	9.6968	9578.43	6389.12	14359.8
	Narok	1	17831	7706	1977-11-30	Hartebeest	19	302	8394	2538	8394	4011	8.2968	12342.3	7487.25	20345.7
	Narok	1	17831	7801	1978-04-09	Hartebeest	19	804	22571	5048	22571	4011	8.2968	11905.4	7375.12	19218.5
	Narok	1	17831		1979-06-01	Hartebeest	19	.	.	.	.	4011	8.2968	10628.2	7002.73	16130.6
	Narok	1	17831	8015	1980-10-31	Hartebeest	19	300	7581	2013	7581	4011	8.2968	9281.14	6521.54	13208.5
	Narok	1	17831		1981-06-01	Hartebeest	19	.	.	.	.	4011	8.2968	8792.46	6319.21	12233.7
	Narok	1	17831		1982-06-01	Hartebeest	19	.	.	.	.	4011	8.2968	8031.87	5968.95	10807.7
	Narok	1	17831	8301	1983-02-07	Hartebeest	19	314	5679	1294	5679	4011	8.2968	7559.58	5726.99	9978.58
	Narok	1	17831		1984-06-01	Hartebeest	19	.	.	.	.	4011	8.2968	6756.94	5266.88	8668.55
	Narok	1	17831	8505	1985-04-27	Hartebeest	19	424	7782	1815	7782	4011	8.2968	6272.36	4956.74	7937.19
	Narok	1	17831	8512	1985-12-01	Hartebeest	19	242	4364	1016	4364	4011	8.2968	5978.74	4756.55	7514.97
	Narok	1	17831	8607	1986-05-11	Hartebeest	19	559	10340	3477	10340	4011	8.2968	5774.31	4611.78	7229.88
	Narok	1	17831	8608	1986-08-15	Hartebeest	19	131	2324	529	2324	4011	8.2968	5657.15	4526.87	7069.64
	Narok	1	17831	8615	1986-11-12	Hartebeest	19	216	3825	1241	3825	4011	8.2968	5551.56	4449.17	6927.11
	Narok	1	17831	8706	1987-04-28	Hartebeest	19	285	5070	1525	5070	4011	8.2968	5361.01	4306.21	6674.17
	Narok	1	17831		1988-06-01	Hartebeest	19	.	.	.	.	4011	8.2968	4941.69	3980.41	6135.11
	Narok	1	17831	8902	1989-05-16	Hartebeest	19	368	6559	1803	6559	4011	8.2968	4614.23	3717.04	5727.98
	Narok	1	17831	9003	1990-08-20	Hartebeest	19	165	2824	1022	2824	4011	8.2968	4229.3	3400.46	5260.16
	Narok	1	17831	9102	1991-04-24	Hartebeest	19	214	3594	1110	3594	4011	8.2968	4042.76	3245.42	5035.99
	Narok	1	17831	9103	1991-08-20	Hartebeest	19	228	2022	409	2022	4011	8.2968	3958.05	3174.84	4934.46
	Narok	1	17831	9202	1992-03-25	Hartebeest	19	483	4158	892	4158	4011	8.2968	3808.55	3050.21	4755.43
	Narok	1	17831	9204	1992-08-28	Hartebeest	19	291	2597	544	2597	4011	8.2968	3706.84	2965.46	4633.56
	Narok	1	17831	9306	1993-11-12	Hartebeest	19	241	2042	376	2042	4011	8.2968	3440.97	2744.76	4313.77
	Narok	1	17831	9402	1994-05-25	Hartebeest	19	283	2793	855	2793	4011	8.2968	3333.26	2655.92	4183.35
	Narok	1	17831		1995-06-01	Hartebeest	19	.	.	.	.	4011	8.2968	3140.82	2498.39	3948.46
	Narok	1	17831	9604	1996-08-08	Hartebeest	19	264	2285	564	2285	4011	8.2968	2937.22	2333.83	3696.61
	Narok	1	17831	9703	1997-05-31	Hartebeest	19	254	5533	1331	5533	4011	8.2968	2809.77	2232.14	3536.87
	Narok	1	17831	9706	1997-08-26	Hartebeest	19	207	5129	1132	5129	4011	8.2968	2773.91	2203.72	3491.63
	Narok	1	17831		1998-06-01	Hartebeest	19	.	.	.	.	4011	8.2968	2663.51	2116.8	3351.41
	Narok	1	17831		1999-06-01	Hartebeest	19	.	.	.	.	4011	8.2968	2528.84	2011.9	3178.59
	Narok	1	17831	4	2000-11-06	Hartebeest	19	72	1295	582	1295	4011	8.2968	2352.65	1876.29	2949.95
	Narok	1	17831		2001-06-01	Hartebeest	19	.	.	.	.	4011	8.2968	2288.03	1826.86	2865.62
	Narok	1	17831	204	2002-12-07	Hartebeest	19	194	3414	1134	3414	4011	8.2968	2127.34	1703.85	2656.09
	Narok	1	17831		2003-06-01	Hartebeest	19	.	.	.	.	4011	8.2968	2079.71	1667.1	2594.44
	Narok	1	17831	403	2004-05-30	Hartebeest	19	150	2880	1331	2880	4011	8.2968	1985.92	1593.81	2474.5
	Narok	1	17831	502	2005-05-13	Hartebeest	19	141	2435	921	2435	4011	8.2968	1901.76	1526.29	2369.59
	Narok	1	17831	503	2005-09-13	Hartebeest	19	39	766	285	766	4011	8.2968	1873.21	1502.85	2334.84
	Narok	1	17831		2006-06-01	Hartebeest	19	.	.	.	.	4011	8.2968	1814.57	1453.57	2265.22
	Narok	1	17831	702	2007-05-23	Hartebeest	19	87	1644	693	1644	4011	8.2968	1738.59	1386.95	2179.4
	Narok	1	17831	803	2008-11-02	Hartebeest	19	110	1990	885	1990	4011	8.2968	1633.46	1288.05	2071.49
	Narok	1	17831	903	2009-10-26	Hartebeest	19	43	830	327	830	4011	8.2968	1567.06	1220.82	2011.5
	Narok	1	17831	1004	2010-10-25	Hartebeest	19	40	805	345	805	4011	8.2968	1503.08	1152.29	1960.67
	Narok	1	17831	1105	2011-10-13	Hartebeest	19	23	412	214	412	4011	8.2968	1444.16	1086.04	1920.37
	Narok	1	17831	1205	2012-11-01	Hartebeest	19	93	1761	840	1761	4011	8.2968	1383.06	1014.59	1885.36
	Narok	1	17831		2013-06-01	Hartebeest	19	.	.	.	.	4011	8.2968	1350.72	975.86	1869.59
	Narok	1	17831	1303	2013-11-30	Hartebeest	19	171	2236	899	2236	4011	8.2968	1323.65	943.08	1857.78
	Narok	1	17831	1403	2014-09-15	Hartebeest	19	89	1143	417	1143	4011	8.2968	1281.88	892.11	1841.94
	Narok	1	17831		2015-06-01	Hartebeest	19	.	.	.	.	4011	8.2968	1245.65	847.76	1830.31
	Narok	1	17831	1601	2016-01-16	Hartebeest	19	99	1308	371	1308	4011	8.2968	1214.51	809.72	1821.64
	Narok	1	17831	7706	1977-11-30	Impala	20	3786	105232	11434	105232	54752.7	10.9106	103936	62972.8	171547
	Narok	1	17831	7801	1978-04-09	Impala	20	6991	196262	24945	196262	54752.7	10.9106	102446	63394.8	165551
	Narok	1	17831		1979-06-01	Impala	20	.	.	.	.	54752.7	10.9106	97845.7	64432	148587
	Narok	1	17831	8015	1980-10-31	Impala	20	1924	48619	11649	48619	54752.7	10.9106	92532.1	65011.5	131703
	Narok	1	17831		1981-06-01	Impala	20	.	.	.	.	54752.7	10.9106	90463.2	65016.4	125870
	Narok	1	17831		1982-06-01	Impala	20	.	.	.	.	54752.7	10.9106	87065.1	64707.8	117147
	Narok	1	17831	8301	1983-02-07	Impala	20	3534	63917	11111	63917	54752.7	10.9106	84830.4	64267.4	111973
	Narok	1	17831		1984-06-01	Impala	20	.	.	.	.	54752.7	10.9106	80772.5	62940.2	103657
	Narok	1	17831	8505	1985-04-27	Impala	20	4254	78081	17742	78081	54752.7	10.9106	78134.6	61700	98946.9
	Narok	1	17831	8512	1985-12-01	Impala	20	3960	71412	11577	71412	54752.7	10.9106	76454.8	60759.2	96205
	Narok	1	17831	8607	1986-05-11	Impala	20	4315	79823	15178	79823	54752.7	10.9106	75244.4	60012.4	94342.3
	Narok	1	17831	8608	1986-08-15	Impala	20	2653	47081	8197	47081	54752.7	10.9106	74534.3	59549.2	93290.4
	Narok	1	17831	8615	1986-11-12	Impala	20	2546	45092	7805	45092	54752.7	10.9106	73883.7	59109.2	92351.1
	Narok	1	17831	8706	1987-04-28	Impala	20	4484	79772	13986	79772	54752.7	10.9106	72681.8	58260	90673.7
	Narok	1	17831		1988-06-01	Impala	20	.	.	.	.	54752.7	10.9106	69898.3	56136.5	87033.9
	Narok	1	17831	8902	1989-05-16	Impala	20	4119	73421	16122	73421	54752.7	10.9106	67569.7	54231.7	84188.2
	Narok	1	17831	9003	1990-08-20	Impala	20	2885	49382	10730	49382	54752.7	10.9106	64619.1	51716.9	80740.3
	Narok	1	17831	9102	1991-04-24	Impala	20	3195	53667	9966	53667	54752.7	10.9106	63090.1	50391.8	78988.3
	Narok	1	17831	9103	1991-08-20	Impala	20	5018	44514	7184	44514	54752.7	10.9106	62371.2	49767.1	78167.4
	Narok	1	17831	9202	1992-03-25	Impala	20	6508	56025	8440	56025	54752.7	10.9106	61061.2	48629.5	76670.9
	Narok	1	17831	9204	1992-08-28	Impala	20	6736	60114	10692	60114	54752.7	10.9106	60137.3	47829.7	75611.9
	Narok	1	17831	9306	1993-11-12	Impala	20	3156	26745	3551	26745	54752.7	10.9106	57580.3	45637.4	72648.6
	Narok	1	17831	9402	1994-05-25	Impala	20	6970	68813	8959	68813	54752.7	10.9106	56478.5	44706.1	71350.9
	Narok	1	17831		1995-06-01	Impala	20	.	.	.	.	54752.7	10.9106	54399.7	42975.9	68860.2
	Narok	1	17831	9604	1996-08-08	Impala	20	6305	54584	7923	54584	54752.7	10.9106	52024.3	41045.9	65939
	Narok	1	17831	9703	1997-05-31	Impala	20	8130	177116	20301	.	54752.7	10.9106	50431.2	39780	63934.2
	Narok	1	17831	9706	1997-08-26	Impala	20	5130	127119	9890	127119	54752.7	10.9106	49966.8	39415.2	63343.2
	Narok	1	17831		1998-06-01	Impala	20	.	.	.	.	54752.7	10.9106	48488.9	38265.9	61443.2
	Narok	1	17831		1999-06-01	Impala	20	.	.	.	.	54752.7	10.9106	46581	36805.7	58952.5
	Narok	1	17831	4	2000-11-06	Impala	20	2052	36929	7713	36929	54752.7	10.9106	43892.2	34781.5	55389.4
	Narok	1	17831		2001-06-01	Impala	20	.	.	.	.	54752.7	10.9106	42847	34000.6	53995.1
	Narok	1	17831	204	2002-12-07	Impala	20	2810	49454	10024	49454	54752.7	10.9106	40100.5	31946	50336.5
	Narok	1	17831		2003-06-01	Impala	20	.	.	.	.	54752.7	10.9106	39244.6	31299.8	49205.8
	Narok	1	17831	403	2004-05-30	Impala	20	3193	61321	13402	61321	54752.7	10.9106	37502	29965.9	46933.4
	Narok	1	17831	502	2005-05-13	Impala	20	2282	39411	8502	39411	54752.7	10.9106	35873.6	28685.4	44863.1
	Narok	1	17831	503	2005-09-13	Impala	20	1837	36083	7738	36083	54752.7	10.9106	35307.4	28230	44159.2
	Narok	1	17831		2006-06-01	Impala	20	.	.	.	.	54752.7	10.9106	34123	27256.3	42719.6
	Narok	1	17831	702	2007-05-23	Impala	20	1698	32095	7284	32095	54752.7	10.9106	32546.8	25909	40885.1
	Narok	1	17831	803	2008-11-02	Impala	20	1770	32022	6970	32022	54752.7	10.9106	30294.2	23862	38460.3
	Narok	1	17831	903	2009-10-26	Impala	20	922	17804	5208	17804	54752.7	10.9106	28834.3	22451.5	37031.7
	Narok	1	17831	1004	2010-10-25	Impala	20	889	17909	5025	17909	54752.7	10.9106	27405.6	21008	35751.6
	Narok	1	17831	1105	2011-10-13	Impala	20	1097	19681	4983	19681	54752.7	10.9106	26075.2	19613.5	34665.8
	Narok	1	17831	1205	2012-11-01	Impala	20	926	17540	5430	17540	54752.7	10.9106	24687.1	18117.3	33639.1
	Narok	1	17831		2013-06-01	Impala	20	.	.	.	.	54752.7	10.9106	23950.8	17311.7	33136.1
	Narok	1	17831	1303	2013-11-30	Impala	20	912	11929	2190	11929	54752.7	10.9106	23334.7	16633.5	32735.8
	Narok	1	17831	1403	2014-09-15	Impala	20	3183	40882	6576	40882	54752.7	10.9106	22386.7	15586.5	32153.5
	Narok	1	17831		2015-06-01	Impala	20	.	.	.	.	54752.7	10.9106	21568.3	14684.1	31679.9
	Narok	1	17831	1601	2016-01-16	Impala	20	1427	18858	3769	18858	54752.7	10.9106	20869.1	13917.4	31293.1
	Narok	1	17831	7706	1977-11-30	Waterbuck	22	233	6476	1947	6476	1168.69	7.0636	4568.02	2770.37	7532.16
	Narok	1	17831	7801	1978-04-09	Waterbuck	22	168	4716	1034	4716	1168.69	7.0636	4284.47	2653.45	6918.05
	Narok	1	17831		1979-06-01	Waterbuck	22	.	.	.	.	1168.69	7.0636	3511.73	2313.28	5331.07
	Narok	1	17831	8015	1980-10-31	Waterbuck	22	134	3386	1040	3386	1168.69	7.0636	2786.54	1957.59	3966.52
	Narok	1	17831		1981-06-01	Waterbuck	22	.	.	.	.	1168.69	7.0636	2546.07	1829.5	3543.32
	Narok	1	17831		1982-06-01	Waterbuck	22	.	.	.	.	1168.69	7.0636	2195.67	1631.39	2955.14
	Narok	1	17831	8301	1983-02-07	Waterbuck	22	74	1338	414	1338	1168.69	7.0636	1992.7	1509.3	2630.92
	Narok	1	17831		1984-06-01	Waterbuck	22	.	.	.	.	1168.69	7.0636	1673.47	1304.12	2147.43
	Narok	1	17831	8505	1985-04-27	Waterbuck	22	91	1670	604	1670	1168.69	7.0636	1496.53	1182.32	1894.23
	Narok	1	17831	8512	1985-12-01	Waterbuck	22	103	1857	456	1857	1168.69	7.0636	1395.15	1109.64	1754.12
	Narok	1	17831	8607	1986-05-11	Waterbuck	22	120	2219	739	2219	1168.69	7.0636	1327.2	1059.69	1662.24
	Narok	1	17831	8608	1986-08-15	Waterbuck	22	21	372	100	372	1168.69	7.0636	1289.24	1031.35	1611.62
	Narok	1	17831	8615	1986-11-12	Waterbuck	22	66	1168	590	1168	1168.69	7.0636	1255.65	1006	1567.24
	Narok	1	17831	8706	1987-04-28	Waterbuck	22	39	693	300	693	1168.69	7.0636	1196.51	960.79	1490.07
	Narok	1	17831		1988-06-01	Waterbuck	22	.	.	.	.	1168.69	7.0636	1073.28	864.2	1332.94
	Narok	1	17831	8902	1989-05-16	Waterbuck	22	26	463	189	463	1168.69	7.0636	983.83	792.23	1221.76
	Narok	1	17831	9003	1990-08-20	Waterbuck	22	48	821	266	821	1168.69	7.0636	886.68	712.62	1103.25
	Narok	1	17831	9102	1991-04-24	Waterbuck	22	58	974	368	974	1168.69	7.0636	842.89	676.37	1050.41
	Narok	1	17831	9103	1991-08-20	Waterbuck	22	38	337	114	337	1168.69	7.0636	823.75	660.47	1027.39
	Narok	1	17831	9202	1992-03-25	Waterbuck	22	105	903	244	903	1168.69	7.0636	791.15	633.34	988.27
	Narok	1	17831	9204	1992-08-28	Waterbuck	22	82	731	421	731	1168.69	7.0636	769.86	615.62	962.76
	Narok	1	17831	9306	1993-11-12	Waterbuck	22	52	440	114	440	1168.69	7.0636	717.88	572.37	900.38
	Narok	1	17831	9402	1994-05-25	Waterbuck	22	89	878	286	878	1168.69	7.0636	698.44	556.26	876.97
	Narok	1	17831		1995-06-01	Waterbuck	22	.	.	.	.	1168.69	7.0636	666.25	529.73	837.96
	Narok	1	17831	9604	1996-08-08	Waterbuck	22	58	502	175	502	1168.69	7.0636	636.16	505.24	801.01
	Narok	1	17831	9703	1997-05-31	Waterbuck	22	37	806	508	806	1168.69	7.0636	619.67	492.05	780.39
	Narok	1	17831	9706	1997-08-26	Waterbuck	22	52	1288	579	1288	1168.69	7.0636	615.39	488.66	774.97
	Narok	1	17831		1998-06-01	Waterbuck	22	.	.	.	.	1168.69	7.0636	603.28	479.23	759.44
	Narok	1	17831		1999-06-01	Waterbuck	22	.	.	.	.	1168.69	7.0636	590.91	469.9	743.07
	Narok	1	17831	4	2000-11-06	Waterbuck	22	8	143	98	143	1168.69	7.0636	579.34	461.83	726.75
	Narok	1	17831		2001-06-01	Waterbuck	22	.	.	.	.	1168.69	7.0636	576.61	460.18	722.49
	Narok	1	17831	204	2002-12-07	Waterbuck	22	44	774	412	774	1168.69	7.0636	574.01	459.54	716.99
	Narok	1	17831		2003-06-01	Waterbuck	22	.	.	.	.	1168.69	7.0636	574.54	460.35	717.05
	Narok	1	17831	403	2004-05-30	Waterbuck	22	35	672	444	672	1168.69	7.0636	577.58	463.34	719.99
	Narok	1	17831	502	2005-05-13	Waterbuck	22	63	1088	617	1088	1168.69	7.0636	582.86	467.59	726.56
	Narok	1	17831	503	2005-09-13	Waterbuck	22	25	491	253	491	1168.69	7.0636	585.27	469.35	729.81
	Narok	1	17831		2006-06-01	Waterbuck	22	.	.	.	.	1168.69	7.0636	591.27	473.44	738.43
	Narok	1	17831	702	2007-05-23	Waterbuck	22	30	567	310	567	1168.69	7.0636	601.4	479.56	754.2
	Narok	1	17831	803	2008-11-02	Waterbuck	22	9	162	98	162	1168.69	7.0636	620.44	489.03	787.16
	Narok	1	17831	903	2009-10-26	Waterbuck	22	28	540	236	540	1168.69	7.0636	635.93	495.2	816.65
	Narok	1	17831	1004	2010-10-25	Waterbuck	22	34	684	657	684	1168.69	7.0636	653.74	500.94	853.15
	Narok	1	17831	1105	2011-10-13	Waterbuck	22	24	430	225	430	1168.69	7.0636	672.91	505.8	895.22
	Narok	1	17831	1205	2012-11-01	Waterbuck	22	10	189	106	189	1168.69	7.0636	695.8	510.18	948.96
	Narok	1	17831		2013-06-01	Waterbuck	22	.	.	.	.	1168.69	7.0636	709.23	512.15	982.16
	Narok	1	17831	1303	2013-11-30	Waterbuck	22	32	418	189	418	1168.69	7.0636	721.2	513.58	1012.74
	Narok	1	17831	1403	2014-09-15	Waterbuck	22	37	475	229	475	1168.69	7.0636	740.95	515.39	1065.24
	Narok	1	17831		2015-06-01	Waterbuck	22	.	.	.	.	1168.69	7.0636	759.36	516.52	1116.38
	Narok	1	17831	1601	2016-01-16	Waterbuck	22	169	2233	934	2233	1168.69	7.0636	776.12	517.16	1164.75
	Kajiado	2	21851	7701	1977-02-05	Sheep and goats	1	16646	749059	87301	749059	674807	13.4222	731588	529620	1.01057e+06
	Kajiado	2	21851	7801	1978-03-23	Sheep and goats	1	42073	966940	100896	966940	674807	13.4222	701953	531790	926565
	Kajiado	2	21851		1979-06-01	Sheep and goats	1	.	.	.	.	674807	13.4222	674634	531595	856162
	Kajiado	2	21851	8014	1980-10-17	Sheep and goats	1	28918	627797	66739	627797	674807	13.4222	647685	528090	794365
	Kajiado	2	21851	8111	1981-09-09	Sheep and goats	1	50847	538778	46663	538778	674807	13.4222	632670	524021	763847
	Kajiado	2	21851	8203	1982-04-01	Sheep and goats	1	28820	369235	35968	369235	674807	13.4222	624221	520853	748103
	Kajiado	2	21852	8301	1983-03-31	Sheep and goats	1	.	476335	45250	476335	674807	13.4222	610798	514250	725473
	Kajiado	2	21851		1984-06-01	Sheep and goats	1	.	.	.	.	674807	13.4222	597563	505525	706357
	Kajiado	2	21851		1985-06-01	Sheep and goats	1	.	.	.	.	674807	13.4222	588304	497905	695117
	Kajiado	2	21851	8606	1986-04-29	Sheep and goats	1	33620	605677	58481	605677	674807	13.4222	581406	491286	688057
	Kajiado	2	21851	8703	1987-03-26	Sheep and goats	1	34381	641978	68297	641978	674807	13.4222	575898	485294	683417
	Kajiado	2	21851		1988-06-01	Sheep and goats	1	.	.	.	.	674807	13.4222	570655	478714	680255
	Kajiado	2	21851		1989-06-01	Sheep and goats	1	.	.	.	.	674807	13.4222	567890	474472	679702
	Kajiado	2	21851	9002	1990-05-04	Sheep and goats	1	46080	786300	77420	786300	674807	13.4222	566635	471706	680667
	Kajiado	2	21851	9101	1991-03-24	Sheep and goats	1	33777	639274	78244	639274	674807	13.4222	566574	470128	682806
	Kajiado	2	21851	9104	1991-10-07	Sheep and goats	1	70446	641671	43270	641671	674807	13.4222	567081	469697	684656
	Kajiado	2	21851	92M1	1992-11-18	Sheep and goats	1	64813	569686	32551	569686	674807	13.4222	569429	470088	689763
	Kajiado	2	21851		1993-06-01	Sheep and goats	1	.	.	.	.	674807	13.4222	571170	470893	692801
	Kajiado	2	21851	9401	1994-04-26	Sheep and goats	1	27444	479848	45493	479848	674807	13.4222	575020	473166	698801
	Kajiado	2	21851		1995-06-01	Sheep and goats	1	.	.	.	.	674807	13.4222	581282	477507	707610
	Kajiado	2	21851		1996-06-01	Sheep and goats	1	.	.	.	.	674807	13.4222	588532	482998	717126
	Kajiado	2	21851		1997-06-01	Sheep and goats	1	.	.	.	.	674807	13.4222	597259	489944	728079
	Kajiado	2	21851	9801	1998-03-31	Sheep and goats	1	31338	560589	47071	560589	674807	13.4222	605669	496833	738347
	Kajiado	2	21851		1999-06-01	Sheep and goats	1	.	.	.	.	674807	13.4222	619377	508268	754776
	Kajiado	2	21851		2001-06-01	Sheep and goats	1	.	.	.	.	674807	13.4222	648120	532372	789035
	Kajiado	2	21851		2002-06-01	Sheep and goats	1	.	.	.	.	674807	13.4222	665090	546360	809621
	Kajiado	2	21851		2003-06-01	Sheep and goats	1	.	.	.	.	674807	13.4222	683886	561434	833045
	Kajiado	2	21851		2004-06-01	Sheep and goats	1	.	.	.	.	674807	13.4222	704627	577393	859898
	Kajiado	2	21851		2005-06-01	Sheep and goats	1	.	.	.	.	674807	13.4222	727256	593841	890644
	Kajiado	2	21851	5	2005-12-04	Sheep and goats	1	26399	486031	34604	486031	674807	13.4222	739549	602313	908055
	Kajiado	2	21851	602	2006-03-06	Sheep and goats	1	34859	646220	48457	646220	674807	13.4222	745823	606506	917142
	Kajiado	2	21851	703	2007-12-09	Sheep and goats	1	39356	725818	50067	725818	674807	13.4222	793272	635294	990534
	Kajiado	2	21851		2008-06-01	Sheep and goats	1	.	.	.	.	674807	13.4222	807285	642822	1.01383e+06
	Kajiado	2	21851		2009-06-01	Sheep and goats	1	.	.	.	.	674807	13.4222	838027	657875	1.06751e+06
	Kajiado	2	21851		2010-06-01	Sheep and goats	1	.	.	.	.	674807	13.4222	870801	671887	1.12861e+06
	Kajiado	2	21851	1106	2011-11-28	Sheep and goats	1	65348	1222611	92301	1222611	674807	13.4222	923427	690634	1.23469e+06
	Kajiado	2	21851		2012-06-01	Sheep and goats	1	.	.	.	.	674807	13.4222	942366	696423	1.27516e+06
	Kajiado	2	21851		2013-06-01	Sheep and goats	1	.	.	.	.	674807	13.4222	980907	706923	1.36108e+06
	Kajiado	2	21851	1401	2014-01-31	Sheep and goats	1	61106	1087486	95627	1087486	674807	13.4222	1.00764e+06	713352	1.42334e+06
	Kajiado	2	21851	7701	1977-02-05	Donkey	3	576	25919	4834	25919	13852.2	9.5362	22558	16328.3	31164.5
	Kajiado	2	21851	7801	1978-03-23	Donkey	3	1500	34473	5505	34473	13852.2	9.5362	20724.5	15698.8	27359.2
	Kajiado	2	21851		1979-06-01	Donkey	3	.	.	.	.	13852.2	9.5362	19061.4	15018.3	24192.9
	Kajiado	2	21851	8014	1980-10-17	Donkey	3	590	12808	2927	12808	13852.2	9.5362	17436	14215.1	21386.8
	Kajiado	2	21851	8111	1981-09-09	Donkey	3	1079	11433	2333	11433	13852.2	9.5362	16529.9	13689.9	19959
	Kajiado	2	21851	8203	1982-04-01	Donkey	3	729	9339	1302	9339	13852.2	9.5362	16016.9	13363.3	19197.3
	Kajiado	2	21852	8301	1983-03-31	Donkey	3	.	12950	2724	12950	13852.2	9.5362	15191.4	12788.9	18045.1
	Kajiado	2	21851		1984-06-01	Donkey	3	.	.	.	.	13852.2	9.5362	14352.2	12140.5	16966.8
	Kajiado	2	21851		1985-06-01	Donkey	3	.	.	.	.	13852.2	9.5362	13735.1	11623.4	16230.5
	Kajiado	2	21851	8606	1986-04-29	Donkey	3	662	11926	1849	11926	13852.2	9.5362	13243.4	11189.4	15674.3
	Kajiado	2	21851	8703	1987-03-26	Donkey	3	642	11987	2403	11987	13852.2	9.5362	12812	10795.2	15205.7
	Kajiado	2	21851		1988-06-01	Donkey	3	.	.	.	.	13852.2	9.5362	12327	10339.8	14696.2
	Kajiado	2	21851		1989-06-01	Donkey	3	.	.	.	.	13852.2	9.5362	11980.3	10008.4	14340.9
	Kajiado	2	21851	9002	1990-05-04	Donkey	3	762	13002	1693	13002	13852.2	9.5362	11705.3	9743.11	14062.7
	Kajiado	2	21851	9101	1991-03-24	Donkey	3	727	13759	1764	13759	13852.2	9.5362	11478	9522.9	13834.4
	Kajiado	2	21851	9104	1991-10-07	Donkey	3	1779	16204	2093	16204	13852.2	9.5362	11356.2	9404.76	13712.4
	Kajiado	2	21851	92M1	1992-11-18	Donkey	3	1114	9791	1226	9791	13852.2	9.5362	11140.4	9195.64	13496.4
	Kajiado	2	21851		1993-06-01	Donkey	3	.	.	.	.	13852.2	9.5362	11053.5	9111.71	13409.2
	Kajiado	2	21851	9401	1994-04-26	Donkey	3	544	9511	1229	9511	13852.2	9.5362	10929.2	8992.13	13283.7
	Kajiado	2	21851		1995-06-01	Donkey	3	.	.	.	.	13852.2	9.5362	10813.1	8881.5	13164.8
	Kajiado	2	21851		1996-06-01	Donkey	3	.	.	.	.	13852.2	9.5362	10738.6	8811.83	13086.7
	Kajiado	2	21851		1997-06-01	Donkey	3	.	.	.	.	13852.2	9.5362	10692.2	8769.9	13035.9
	Kajiado	2	21851	9801	1998-03-31	Donkey	3	655	11716	1335	11716	13852.2	9.5362	10673.6	8754.49	13013.5
	Kajiado	2	21851		1999-06-01	Donkey	3	.	.	.	.	13852.2	9.5362	10676.4	8760.03	13011.9
	Kajiado	2	21851		2001-06-01	Donkey	3	.	.	.	.	13852.2	9.5362	10754.3	8832.59	13094.2
	Kajiado	2	21851		2002-06-01	Donkey	3	.	.	.	.	13852.2	9.5362	10825.6	8891.88	13179.7
	Kajiado	2	21851		2003-06-01	Donkey	3	.	.	.	.	13852.2	9.5362	10917	8961.1	13299.8
	Kajiado	2	21851		2004-06-01	Donkey	3	.	.	.	.	13852.2	9.5362	11028	9035.47	13459.9
	Kajiado	2	21851		2005-06-01	Donkey	3	.	.	.	.	13852.2	9.5362	11157.1	9109.03	13665.5
	Kajiado	2	21851	5	2005-12-04	Donkey	3	512	9426	1340	9426	13852.2	9.5362	11229.6	9144.44	13790.2
	Kajiado	2	21851	602	2006-03-06	Donkey	3	647	11994	1982	11994	13852.2	9.5362	11267.1	9161.11	13857.2
	Kajiado	2	21851	703	2007-12-09	Donkey	3	632	11655	1797	11655	13852.2	9.5362	11557.8	9254.6	14434.1
	Kajiado	2	21851		2008-06-01	Donkey	3	.	.	.	.	13852.2	9.5362	11645	9271.16	14626.8
	Kajiado	2	21851		2009-06-01	Donkey	3	.	.	.	.	13852.2	9.5362	11837.4	9291.05	15081.5
	Kajiado	2	21851		2010-06-01	Donkey	3	.	.	.	.	13852.2	9.5362	12042.5	9289.94	15610.6
	Kajiado	2	21851	1106	2011-11-28	Donkey	3	500	9354	1682	9354	13852.2	9.5362	12369.4	9249.25	16542.1
	Kajiado	2	21851		2012-06-01	Donkey	3	.	.	.	.	13852.2	9.5362	12485.8	9225.29	16898.6
	Kajiado	2	21851		2013-06-01	Donkey	3	.	.	.	.	13852.2	9.5362	12719.9	9165.03	17653.6
	Kajiado	2	21851	1401	2014-01-31	Donkey	3	896	15945	2321	15945	13852.2	9.5362	12879.8	9116.14	18197.4
	Kajiado	2	21851	7701	1977-02-05	Cattle	4	9514	428123	59271	428123	437691	12.9893	482221	349095	666114
	Kajiado	2	21851	7801	1978-03-23	Cattle	4	19421	446341	40249	446341	437691	12.9893	488561	370127	644892
	Kajiado	2	21851		1979-06-01	Cattle	4	.	.	.	.	437691	12.9893	493997	389257	626920
	Kajiado	2	21851	8014	1980-10-17	Cattle	4	30776	668134	53171	668134	437691	12.9893	498600	406533	611517
	Kajiado	2	21851	8111	1981-09-09	Cattle	4	46089	488362	37279	488362	437691	12.9893	500592	414624	604384
	Kajiado	2	21851	8203	1982-04-01	Cattle	4	31932	409105	30833	409105	437691	12.9893	501433	418398	600948
	Kajiado	2	21852	8301	1983-03-31	Cattle	4	.	444124	47401	444124	437691	12.9893	502167	422790	596448
	Kajiado	2	21851		1984-06-01	Cattle	4	.	.	.	.	437691	12.9893	501774	424490	593130
	Kajiado	2	21851		1985-06-01	Cattle	4	.	.	.	.	437691	12.9893	500376	423487	591225
	Kajiado	2	21851	8606	1986-04-29	Cattle	4	26643	479984	50892	479984	437691	12.9893	498270	421036	589670
	Kajiado	2	21851	8703	1987-03-26	Cattle	4	25175	470079	39785	470079	437691	12.9893	495397	417458	587887
	Kajiado	2	21851		1988-06-01	Cattle	4	.	.	.	.	437691	12.9893	490516	411486	584725
	Kajiado	2	21851		1989-06-01	Cattle	4	.	.	.	.	437691	12.9893	485462	405602	581044
	Kajiado	2	21851	9002	1990-05-04	Cattle	4	35451	604929	35633	604929	437691	12.9893	480079	399651	576693
	Kajiado	2	21851	9101	1991-03-24	Cattle	4	29153	551759	55721	551759	437691	12.9893	474302	393563	571605
	Kajiado	2	21851	9104	1991-10-07	Cattle	4	63295	576535	30652	576535	437691	12.9893	470522	389720	568078
	Kajiado	2	21851	92M1	1992-11-18	Cattle	4	53083	466583	26704	466583	437691	12.9893	462111	381492	559767
	Kajiado	2	21851		1993-06-01	Cattle	4	.	.	.	.	437691	12.9893	457840	377459	555338
	Kajiado	2	21851	9401	1994-04-26	Cattle	4	25029	437623	35865	437623	437691	12.9893	450312	370547	547248
	Kajiado	2	21851		1995-06-01	Cattle	4	.	.	.	.	437691	12.9893	440672	361999	536442
	Kajiado	2	21851		1996-06-01	Cattle	4	.	.	.	.	437691	12.9893	431519	354139	525806
	Kajiado	2	21851		1997-06-01	Cattle	4	.	.	.	.	437691	12.9893	422144	346293	514608
	Kajiado	2	21851	9801	1998-03-31	Cattle	4	21090	377268	34371	377268	437691	12.9893	414231	339795	504973
	Kajiado	2	21851		1999-06-01	Cattle	4	.	.	.	.	437691	12.9893	402971	330682	491063
	Kajiado	2	21851		2001-06-01	Cattle	4	.	.	.	.	437691	12.9893	383682	315159	467103
	Kajiado	2	21851		2002-06-01	Cattle	4	.	.	.	.	437691	12.9893	374166	307370	455477
	Kajiado	2	21851		2003-06-01	Cattle	4	.	.	.	.	437691	12.9893	364790	299472	444353
	Kajiado	2	21851		2004-06-01	Cattle	4	.	.	.	.	437691	12.9893	355565	291360	433918
	Kajiado	2	21851		2005-06-01	Cattle	4	.	.	.	.	437691	12.9893	346570	282991	424434
	Kajiado	2	21851	5	2005-12-04	Cattle	4	13636	251052	23736	251052	437691	12.9893	342072	278594	420014
	Kajiado	2	21851	602	2006-03-06	Cattle	4	13177	244277	25776	244277	437691	12.9893	339869	276382	417940
	Kajiado	2	21851	703	2007-12-09	Cattle	4	15909	293399	29396	293399	437691	12.9893	324894	260191	405686
	Kajiado	2	21851		2008-06-01	Cattle	4	.	.	.	.	437691	12.9893	320946	255561	403061
	Kajiado	2	21851		2009-06-01	Cattle	4	.	.	.	.	437691	12.9893	312888	245625	398571
	Kajiado	2	21851		2010-06-01	Cattle	4	.	.	.	.	437691	12.9893	305060	235375	395376
	Kajiado	2	21851	1106	2011-11-28	Cattle	4	18277	341948	30422	341948	437691	12.9893	293778	219717	392805
	Kajiado	2	21851		2012-06-01	Cattle	4	.	.	.	.	437691	12.9893	290034	214338	392461
	Kajiado	2	21851		2013-06-01	Cattle	4	.	.	.	.	437691	12.9893	282832	203831	392452
	Kajiado	2	21851	1401	2014-01-31	Cattle	4	18908	336500	36047	336500	437691	12.9893	278120	196892	392860
	Kajiado	2	21851	7701	1977-02-05	Burchell's zebra	5	585	26324	8729	26324	27345.9	10.2163	29769.9	17973.4	49308.8
	Kajiado	2	21851	7801	1978-03-23	Burchell's zebra	5	1040	23901	6180	23901	27345.9	10.2163	26031	16439	41220.1
	Kajiado	2	21851		1979-06-01	Burchell's zebra	5	.	.	.	.	27345.9	10.2163	23269.1	15129	35789
	Kajiado	2	21851	8014	1980-10-17	Burchell's zebra	5	636	13807	4061	13807	27345.9	10.2163	21336.6	14219.8	32015.3
	Kajiado	2	21851	8111	1981-09-09	Burchell's zebra	5	1579	16731	4677	16731	27345.9	10.2163	20728.4	14021.6	30643.3
	Kajiado	2	21851	8203	1982-04-01	Burchell's zebra	5	1157	14823	5519	14823	27345.9	10.2163	20593.9	14042.7	30201.5
	Kajiado	2	21852	8301	1983-03-31	Burchell's zebra	5	.	25038	5562	25038	27345.9	10.2163	20801.8	14377.6	30096.6
	Kajiado	2	21851		1984-06-01	Burchell's zebra	5	.	.	.	.	27345.9	10.2163	21669	15207.7	30875.6
	Kajiado	2	21851		1985-06-01	Burchell's zebra	5	.	.	.	.	27345.9	10.2163	22838.1	16203.4	32189.3
	Kajiado	2	21851	8606	1986-04-29	Burchell's zebra	5	1373	24735	5093	24735	27345.9	10.2163	24164.7	17285	33782.6
	Kajiado	2	21851	8703	1987-03-26	Burchell's zebra	5	1336	24946	7315	24946	27345.9	10.2163	25652.6	18502.8	35565.3
	Kajiado	2	21851		1988-06-01	Burchell's zebra	5	.	.	.	.	27345.9	10.2163	27691	20231.4	37901.2
	Kajiado	2	21851		1989-06-01	Burchell's zebra	5	.	.	.	.	27345.9	10.2163	29362.7	21650	39822.9
	Kajiado	2	21851	9002	1990-05-04	Burchell's zebra	5	2508	42796	6871	42796	27345.9	10.2163	30749.4	22802.6	41465.7
	Kajiado	2	21851	9101	1991-03-24	Burchell's zebra	5	1784	33764	7266	33764	27345.9	10.2163	31828.9	23704.9	42737
	Kajiado	2	21851	9104	1991-10-07	Burchell's zebra	5	3857	35132	4961	35132	27345.9	10.2163	32321.8	24123.6	43306
	Kajiado	2	21851	92M1	1992-11-18	Burchell's zebra	5	4265	37488	4992	37488	27345.9	10.2163	32964.1	24574.1	44218.6
	Kajiado	2	21851		1993-06-01	Burchell's zebra	5	.	.	.	.	27345.9	10.2163	33115.7	24604.9	44570.4
	Kajiado	2	21851	9401	1994-04-26	Burchell's zebra	5	2739	47890	7793	47890	27345.9	10.2163	33171.8	24466	44975.3
	Kajiado	2	21851		1995-06-01	Burchell's zebra	5	.	.	.	.	27345.9	10.2163	32939	24058.7	45097.2
	Kajiado	2	21851		1996-06-01	Burchell's zebra	5	.	.	.	.	27345.9	10.2163	32487	23515.4	44881.5
	Kajiado	2	21851		1997-06-01	Burchell's zebra	5	.	.	.	.	27345.9	10.2163	31860	22843.2	44435.8
	Kajiado	2	21851	9801	1998-03-31	Burchell's zebra	5	2080	37208	6712	37208	27345.9	10.2163	31241.4	22205.5	43954.3
	Kajiado	2	21851		1999-06-01	Burchell's zebra	5	.	.	.	.	27345.9	10.2163	30275.2	21221.2	43191.9
	Kajiado	2	21851		2001-06-01	Burchell's zebra	5	.	.	.	.	27345.9	10.2163	28549.1	19473.7	41853.8
	Kajiado	2	21851		2002-06-01	Burchell's zebra	5	.	.	.	.	27345.9	10.2163	27733.4	18659.7	41219.3
	Kajiado	2	21851		2003-06-01	Burchell's zebra	5	.	.	.	.	27345.9	10.2163	26992.4	17931.5	40631.6
	Kajiado	2	21851		2004-06-01	Burchell's zebra	5	.	.	.	.	27345.9	10.2163	26353.1	17307.6	40126.2
	Kajiado	2	21851		2005-06-01	Burchell's zebra	5	.	.	.	.	27345.9	10.2163	25845.5	16792.5	39778.8
	Kajiado	2	21851	5	2005-12-04	Burchell's zebra	5	1682	30967	6086	30967	27345.9	10.2163	25644.8	16565	39701.5
	Kajiado	2	21851	602	2006-03-06	Burchell's zebra	5	1373	25452	4601	25452	27345.9	10.2163	25561.1	16458.7	39697.8
	Kajiado	2	21851	703	2007-12-09	Burchell's zebra	5	1491	27497	7986	27497	27345.9	10.2163	25161.2	15711.8	40293.4
	Kajiado	2	21851		2008-06-01	Burchell's zebra	5	.	.	.	.	27345.9	10.2163	25074	15507.4	40542.4
	Kajiado	2	21851		2009-06-01	Burchell's zebra	5	.	.	.	.	27345.9	10.2163	24914.2	15120.3	41052
	Kajiado	2	21851		2010-06-01	Burchell's zebra	5	.	.	.	.	27345.9	10.2163	24818.8	14801.5	41615.4
	Kajiado	2	21851	1106	2011-11-28	Burchell's zebra	5	332	6211	2018	6211	27345.9	10.2163	24886.9	14419.6	42952.4
	Kajiado	2	21851		2012-06-01	Burchell's zebra	5	.	.	.	.	27345.9	10.2163	24990	14299.3	43673.3
	Kajiado	2	21851		2013-06-01	Burchell's zebra	5	.	.	.	.	27345.9	10.2163	25345.7	14053.7	45710.6
	Kajiado	2	21851	1401	2014-01-31	Burchell's zebra	5	1397	24862	4688	24862	27345.9	10.2163	25718.2	13872.9	47677.8
	Kajiado	2	21851	7701	1977-02-05	Buffalo	6	62	2789	2709	2789	1853.05	7.5246	3775.49	2278.86	6255.04
	Kajiado	2	21851	7801	1978-03-23	Buffalo	6	111	2551	1606	2551	1853.05	7.5246	3148.7	1987.96	4987.18
	Kajiado	2	21851		1979-06-01	Buffalo	6	.	.	.	.	1853.05	7.5246	2677.09	1740.17	4118.44
	Kajiado	2	21851	8014	1980-10-17	Buffalo	6	72	1563	1120	1563	1853.05	7.5246	2316.32	1543.38	3476.35
	Kajiado	2	21851	8111	1981-09-09	Buffalo	6	304	3221	1782	3221	1853.05	7.5246	2167.12	1465.64	3204.35
	Kajiado	2	21851	8203	1982-04-01	Buffalo	6	29	371	206	371	1853.05	7.5246	2103.07	1433.77	3084.79
	Kajiado	2	21852	8301	1983-03-31	Buffalo	6	.	5001	2489	5001	1853.05	7.5246	2037.08	1407.71	2947.84
	Kajiado	2	21851		1984-06-01	Buffalo	6	.	.	.	.	1853.05	7.5246	2019.94	1417.39	2878.65
	Kajiado	2	21851		1985-06-01	Buffalo	6	.	.	.	.	1853.05	7.5246	2041.28	1448.04	2877.57
	Kajiado	2	21851	8606	1986-04-29	Buffalo	6	201	3621	2064	3621	1853.05	7.5246	2078.83	1486.75	2906.69
	Kajiado	2	21851	8703	1987-03-26	Buffalo	6	59	1101	663	1101	1853.05	7.5246	2124.29	1531.98	2945.61
	Kajiado	2	21851		1988-06-01	Buffalo	6	.	.	.	.	1853.05	7.5246	2181.54	1593.61	2986.37
	Kajiado	2	21851		1989-06-01	Buffalo	6	.	.	.	.	1853.05	7.5246	2218.01	1635.14	3008.64
	Kajiado	2	21851	9002	1990-05-04	Buffalo	6	128	2184	1066	2184	1853.05	7.5246	2234.34	1656.62	3013.52
	Kajiado	2	21851	9101	1991-03-24	Buffalo	6	10	189	105	189	1853.05	7.5246	2228.06	1659.08	2992.18
	Kajiado	2	21851	9104	1991-10-07	Buffalo	6	350	3188	1067	3188	1853.05	7.5246	2211.81	1650.49	2964.02
	Kajiado	2	21851	92M1	1992-11-18	Buffalo	6	172	1511	592	1511	1853.05	7.5246	2152.22	1604.11	2887.61
	Kajiado	2	21851		1993-06-01	Buffalo	6	.	.	.	.	1853.05	7.5246	2114.1	1570.44	2845.97
	Kajiado	2	21851	9401	1994-04-26	Buffalo	6	94	1643	1141	1643	1853.05	7.5246	2038.94	1503.49	2765.08
	Kajiado	2	21851		1995-06-01	Buffalo	6	.	.	.	.	1853.05	7.5246	1933.26	1411.7	2647.5
	Kajiado	2	21851		1996-06-01	Buffalo	6	.	.	.	.	1853.05	7.5246	1828.03	1322.84	2526.14
	Kajiado	2	21851		1997-06-01	Buffalo	6	.	.	.	.	1853.05	7.5246	1718.94	1232.1	2398.16
	Kajiado	2	21851	9801	1998-03-31	Buffalo	6	79	1413	881	1413	1853.05	7.5246	1627.77	1156.6	2290.87
	Kajiado	2	21851		1999-06-01	Buffalo	6	.	.	.	.	1853.05	7.5246	1501.72	1052.26	2143.18
	Kajiado	2	21851		2001-06-01	Buffalo	6	.	.	.	.	1853.05	7.5246	1301.77	887.59	1909.21
	Kajiado	2	21851		2002-06-01	Buffalo	6	.	.	.	.	1853.05	7.5246	1212.51	815.45	1802.92
	Kajiado	2	21851		2003-06-01	Buffalo	6	.	.	.	.	1853.05	7.5246	1131.54	751.34	1704.12
	Kajiado	2	21851		2004-06-01	Buffalo	6	.	.	.	.	1853.05	7.5246	1059.14	695.24	1613.52
	Kajiado	2	21851		2005-06-01	Buffalo	6	.	.	.	.	1853.05	7.5246	995.98	646.75	1533.76
	Kajiado	2	21851	5	2005-12-04	Buffalo	6	96	1767	1299	1767	1853.05	7.5246	967.3	624.46	1498.37
	Kajiado	2	21851	602	2006-03-06	Buffalo	6	21	389	216	389	1853.05	7.5246	953.98	613.9	1482.45
	Kajiado	2	21851	703	2007-12-09	Buffalo	6	108	1991	1222	1991	1853.05	7.5246	872.03	544.18	1397.38
	Kajiado	2	21851		2008-06-01	Buffalo	6	.	.	.	.	1853.05	7.5246	851.67	526.38	1377.98
	Kajiado	2	21851		2009-06-01	Buffalo	6	.	.	.	.	1853.05	7.5246	811.4	492.09	1337.91
	Kajiado	2	21851		2010-06-01	Buffalo	6	.	.	.	.	1853.05	7.5246	775.02	461.87	1300.49
	Kajiado	2	21851	1106	2011-11-28	Buffalo	6	24	449	311	449	1853.05	7.5246	729.87	422.56	1260.67
	Kajiado	2	21851		2012-06-01	Buffalo	6	.	.	.	.	1853.05	7.5246	717.36	410.14	1254.68
	Kajiado	2	21851		2013-06-01	Buffalo	6	.	.	.	.	1853.05	7.5246	697.62	386.5	1259.18
	Kajiado	2	21851	1401	2014-01-31	Buffalo	6	15	266	260	266	1853.05	7.5246	688.26	370.95	1276.98
	Kajiado	2	21851	7701	1977-02-05	Elephant	7	13	584	409	584	1015.11	6.9227	710.57	428.66	1177.89
	Kajiado	2	21851	7801	1978-03-23	Elephant	7	4	91	90	91	1015.11	6.9227	639.39	403.46	1013.3
	Kajiado	2	21851		1979-06-01	Elephant	7	.	.	.	.	1015.11	6.9227	589.15	382.75	906.86
	Kajiado	2	21851	8014	1980-10-17	Elephant	7	34	738	719	738	1015.11	6.9227	559.54	372.63	840.22
	Kajiado	2	21851	8111	1981-09-09	Elephant	7	26	275	161	275	1015.11	6.9227	556.13	375.92	822.73
	Kajiado	2	21851	8203	1982-04-01	Elephant	7	20	256	181	256	1015.11	6.9227	560.44	381.89	822.47
	Kajiado	2	21852	8301	1983-03-31	Elephant	7	.	655	636	655	1015.11	6.9227	580.64	401.06	840.65
	Kajiado	2	21851		1984-06-01	Elephant	7	.	.	.	.	1015.11	6.9227	623.17	437.08	888.49
	Kajiado	2	21851		1985-06-01	Elephant	7	.	.	.	.	1015.11	6.9227	673.72	477.72	950.13
	Kajiado	2	21851	8606	1986-04-29	Elephant	7	57	1026	737	1026	1015.11	6.9227	729.55	521.56	1020.47
	Kajiado	2	21851	8703	1987-03-26	Elephant	7	30	560	485	560	1015.11	6.9227	792.55	571.36	1099.37
	Kajiado	2	21851		1988-06-01	Elephant	7	.	.	.	.	1015.11	6.9227	881.75	643.91	1207.43
	Kajiado	2	21851		1989-06-01	Elephant	7	.	.	.	.	1015.11	6.9227	959.07	706.84	1301.32
	Kajiado	2	21851	9002	1990-05-04	Elephant	7	201	3429	2274	3429	1015.11	6.9227	1028.25	762.19	1387.18
	Kajiado	2	21851	9101	1991-03-24	Elephant	7	9	170	93	170	1015.11	6.9227	1088.66	810.47	1462.34
	Kajiado	2	21851	9104	1991-10-07	Elephant	7	218	1985	780	1985	1015.11	6.9227	1120.81	836.2	1502.28
	Kajiado	2	21851	92M1	1992-11-18	Elephant	7	129	1133	383	1133	1015.11	6.9227	1176.06	876.42	1578.16
	Kajiado	2	21851		1993-06-01	Elephant	7	.	.	.	.	1015.11	6.9227	1197.65	889.54	1612.47
	Kajiado	2	21851	9401	1994-04-26	Elephant	7	83	1451	1093	1451	1015.11	6.9227	1227.51	905.06	1664.83
	Kajiado	2	21851		1995-06-01	Elephant	7	.	.	.	.	1015.11	6.9227	1253.45	915.24	1716.64
	Kajiado	2	21851		1996-06-01	Elephant	7	.	.	.	.	1015.11	6.9227	1268.21	917.71	1752.57
	Kajiado	2	21851		1997-06-01	Elephant	7	.	.	.	.	1015.11	6.9227	1275.78	914.45	1779.88
	Kajiado	2	21851	9801	1998-03-31	Elephant	7	80	1431	902	1431	1015.11	6.9227	1277.72	907.9	1798.18
	Kajiado	2	21851		1999-06-01	Elephant	7	.	.	.	.	1015.11	6.9227	1275.62	893.88	1820.39
	Kajiado	2	21851		2001-06-01	Elephant	7	.	.	.	.	1015.11	6.9227	1265.79	863.15	1856.25
	Kajiado	2	21851		2002-06-01	Elephant	7	.	.	.	.	1015.11	6.9227	1261.31	848.37	1875.25
	Kajiado	2	21851		2003-06-01	Elephant	7	.	.	.	.	1015.11	6.9227	1259.25	836.27	1896.19
	Kajiado	2	21851		2004-06-01	Elephant	7	.	.	.	.	1015.11	6.9227	1261.21	828.01	1921.04
	Kajiado	2	21851		2005-06-01	Elephant	7	.	.	.	.	1015.11	6.9227	1268.79	824.06	1953.53
	Kajiado	2	21851	5	2005-12-04	Elephant	7	45	828	443	828	1015.11	6.9227	1275.37	823.49	1975.21
	Kajiado	2	21851	602	2006-03-06	Elephant	7	44	815	637	815	1015.11	6.9227	1279.39	823.47	1987.74
	Kajiado	2	21851	703	2007-12-09	Elephant	7	85	1567	635	1567	1015.11	6.9227	1317.11	822.12	2110.15
	Kajiado	2	21851		2008-06-01	Elephant	7	.	.	.	.	1015.11	6.9227	1328.66	821.37	2149.27
	Kajiado	2	21851		2009-06-01	Elephant	7	.	.	.	.	1015.11	6.9227	1354.22	821.49	2232.43
	Kajiado	2	21851		2010-06-01	Elephant	7	.	.	.	.	1015.11	6.9227	1383.81	824.88	2321.45
	Kajiado	2	21851	1106	2011-11-28	Elephant	7	57	1066	625	1066	1015.11	6.9227	1441.34	834.69	2488.91
	Kajiado	2	21851		2012-06-01	Elephant	7	.	.	.	.	1015.11	6.9227	1466.2	838.52	2563.74
	Kajiado	2	21851		2013-06-01	Elephant	7	.	.	.	.	1015.11	6.9227	1525.4	845.35	2752.53
	Kajiado	2	21851	1401	2014-01-31	Elephant	7	69	1227	891	1227	1015.11	6.9227	1574.38	848.79	2920.25
	Kajiado	2	21851	7701	1977-02-05	Ostrich	8	52	2339	884	2339	4218.63	8.3473	5313.66	3207.71	8802.24
	Kajiado	2	21851	7801	1978-03-23	Ostrich	8	183	4205	1027	4205	4218.63	8.3473	4590.03	2898.32	7269.15
	Kajiado	2	21851		1979-06-01	Ostrich	8	.	.	.	.	4218.63	8.3473	4050.43	2633.19	6230.45
	Kajiado	2	21851	8014	1980-10-17	Ostrich	8	170	3690	603	3690	4218.63	8.3473	3658.93	2438.23	5490.77
	Kajiado	2	21851	8111	1981-09-09	Ostrich	8	164	1737	309	1737	4218.63	8.3473	3520.33	2381.05	5204.72
	Kajiado	2	21851	8203	1982-04-01	Ostrich	8	118	1511	230	1511	4218.63	8.3473	3476.39	2370.26	5098.72
	Kajiado	2	21852	8301	1983-03-31	Ostrich	8	.	2431	442	2431	4218.63	8.3473	3473.79	2400.75	5026.44
	Kajiado	2	21851		1984-06-01	Ostrich	8	.	.	.	.	4218.63	8.3473	3572.95	2507.33	5091.46
	Kajiado	2	21851		1985-06-01	Ostrich	8	.	.	.	.	4218.63	8.3473	3725.18	2642.76	5250.93
	Kajiado	2	21851	8606	1986-04-29	Ostrich	8	257	4629	1167	4629	4218.63	8.3473	3902.95	2791.56	5456.82
	Kajiado	2	21851	8703	1987-03-26	Ostrich	8	288	5377	1492	5377	4218.63	8.3473	4102.8	2959.05	5688.63
	Kajiado	2	21851		1988-06-01	Ostrich	8	.	.	.	.	4218.63	8.3473	4372.3	3194.22	5984.88
	Kajiado	2	21851		1989-06-01	Ostrich	8	.	.	.	.	4218.63	8.3473	4586.33	3381.4	6220.63
	Kajiado	2	21851	9002	1990-05-04	Ostrich	8	344	5869	1030	5869	4218.63	8.3473	4755.17	3526	6412.82
	Kajiado	2	21851	9101	1991-03-24	Ostrich	8	292	5526	1093	5526	4218.63	8.3473	4875.03	3630.47	6546.22
	Kajiado	2	21851	9104	1991-10-07	Ostrich	8	730	6649	1848	6649	4218.63	8.3473	4921.68	3673.07	6594.74
	Kajiado	2	21851	92M1	1992-11-18	Ostrich	8	1135	9976	3064	9976	4218.63	8.3473	4959.12	3696.66	6652.73
	Kajiado	2	21851		1993-06-01	Ostrich	8	.	.	.	.	4218.63	8.3473	4953.2	3679.96	6666.98
	Kajiado	2	21851	9401	1994-04-26	Ostrich	8	462	8077	2730	8077	4218.63	8.3473	4913.41	3623.64	6662.23
	Kajiado	2	21851		1995-06-01	Ostrich	8	.	.	.	.	4218.63	8.3473	4821.25	3521.18	6601.33
	Kajiado	2	21851		1996-06-01	Ostrich	8	.	.	.	.	4218.63	8.3473	4703.76	3404.5	6498.85
	Kajiado	2	21851		1997-06-01	Ostrich	8	.	.	.	.	4218.63	8.3473	4563.3	3271.57	6365.06
	Kajiado	2	21851	9801	1998-03-31	Ostrich	8	304	5438	1595	5438	4218.63	8.3473	4434.68	3151.77	6239.79
	Kajiado	2	21851		1999-06-01	Ostrich	8	.	.	.	.	4218.63	8.3473	4243.44	2974.14	6054.44
	Kajiado	2	21851		2001-06-01	Ostrich	8	.	.	.	.	4218.63	8.3473	3915.69	2670.67	5741.11
	Kajiado	2	21851		2002-06-01	Ostrich	8	.	.	.	.	4218.63	8.3473	3762.85	2531.46	5593.24
	Kajiado	2	21851		2003-06-01	Ostrich	8	.	.	.	.	4218.63	8.3473	3622.88	2406.47	5454.18
	Kajiado	2	21851		2004-06-01	Ostrich	8	.	.	.	.	4218.63	8.3473	3498.9	2297.63	5328.22
	Kajiado	2	21851		2005-06-01	Ostrich	8	.	.	.	.	4218.63	8.3473	3394.55	2205.24	5225.27
	Kajiado	2	21851	5	2005-12-04	Ostrich	8	184	3387	599	3387	4218.63	8.3473	3349.67	2163.38	5186.45
	Kajiado	2	21851	602	2006-03-06	Ostrich	8	209	3874	1005	3874	4218.63	8.3473	3329.64	2143.63	5171.84
	Kajiado	2	21851	703	2007-12-09	Ostrich	8	147	2711	483	2711	4218.63	8.3473	3215.63	2007.68	5150.36
	Kajiado	2	21851		2008-06-01	Ostrich	8	.	.	.	.	4218.63	8.3473	3187.91	1971.29	5155.37
	Kajiado	2	21851		2009-06-01	Ostrich	8	.	.	.	.	4218.63	8.3473	3133.49	1901.38	5164.01
	Kajiado	2	21851		2010-06-01	Ostrich	8	.	.	.	.	4218.63	8.3473	3087.88	1841.24	5178.56
	Kajiado	2	21851	1106	2011-11-28	Ostrich	8	85	1590	290	1590	4218.63	8.3473	3046.7	1764.95	5259.3
	Kajiado	2	21851		2012-06-01	Ostrich	8	.	.	.	.	4218.63	8.3473	3042.49	1740.59	5318.17
	Kajiado	2	21851		2013-06-01	Ostrich	8	.	.	.	.	4218.63	8.3473	3052.57	1692.27	5506.34
	Kajiado	2	21851	1401	2014-01-31	Ostrich	8	64	1138	290	1138	4218.63	8.3473	3075.11	1658.45	5701.91
	Kajiado	2	21851	7701	1977-02-05	Wildebeest	9	955	42974	12862	42974	30041.3	10.3103	64242.2	38786	106406
	Kajiado	2	21851	7801	1978-03-23	Wildebeest	9	2340	53778	15688	53778	30041.3	10.3103	53250.3	33628.5	84321.2
	Kajiado	2	21851		1979-06-01	Wildebeest	9	.	.	.	.	30041.3	10.3103	44982.3	29246.6	69184.4
	Kajiado	2	21851	8014	1980-10-17	Wildebeest	9	3017	65497	22725	65497	30041.3	10.3103	38629.6	25744.9	57962.9
	Kajiado	2	21851	8111	1981-09-09	Wildebeest	9	3085	32688	9522	32688	30041.3	10.3103	35966	24329.1	53169.1
	Kajiado	2	21851	8203	1982-04-01	Wildebeest	9	1625	20819	5941	20819	30041.3	10.3103	34797.1	23727.8	51030.4
	Kajiado	2	21852	8301	1983-03-31	Wildebeest	9	.	54283	14978	54283	30041.3	10.3103	33523.3	23170.5	48502.1
	Kajiado	2	21851		1984-06-01	Wildebeest	9	.	.	.	.	30041.3	10.3103	33030.2	23181.3	47063.5
	Kajiado	2	21851		1985-06-01	Wildebeest	9	.	.	.	.	30041.3	10.3103	33198.3	23554.1	46791.4
	Kajiado	2	21851	8606	1986-04-29	Wildebeest	9	1935	34859	8234	34859	30041.3	10.3103	33642.4	24064.5	47032.3
	Kajiado	2	21851	8703	1987-03-26	Wildebeest	9	1238	23116	6636	23116	30041.3	10.3103	34209.2	24674.6	47428
	Kajiado	2	21851		1988-06-01	Wildebeest	9	.	.	.	.	30041.3	10.3103	34905.4	25502.4	47775.5
	Kajiado	2	21851		1989-06-01	Wildebeest	9	.	.	.	.	30041.3	10.3103	35296.7	26025.4	47870.8
	Kajiado	2	21851	9002	1990-05-04	Wildebeest	9	2754	46993	8836	46993	30041.3	10.3103	35378.7	26235.5	47708.2
	Kajiado	2	21851	9101	1991-03-24	Wildebeest	9	1340	25361	9944	25361	30041.3	10.3103	35109.7	26148.3	47142.1
	Kajiado	2	21851	9104	1991-10-07	Wildebeest	9	4280	38985	7547	38985	30041.3	10.3103	34751.5	25937.1	46561.5
	Kajiado	2	21851	92M1	1992-11-18	Wildebeest	9	2880	25314	4791	25314	30041.3	10.3103	33610.6	25056	45085.9
	Kajiado	2	21851		1993-06-01	Wildebeest	9	.	.	.	.	30041.3	10.3103	32919.7	24459.2	44306.6
	Kajiado	2	21851	9401	1994-04-26	Wildebeest	9	1401	24496	6262	24496	30041.3	10.3103	31594.2	23302.4	42836.6
	Kajiado	2	21851		1995-06-01	Wildebeest	9	.	.	.	.	30041.3	10.3103	29778.4	21750.1	40770.1
	Kajiado	2	21851		1996-06-01	Wildebeest	9	.	.	.	.	30041.3	10.3103	28004.6	20270.7	38689.2
	Kajiado	2	21851		1997-06-01	Wildebeest	9	.	.	.	.	30041.3	10.3103	26190.8	18778.3	36529.2
	Kajiado	2	21851	9801	1998-03-31	Wildebeest	9	732	13094	3079	13094	30041.3	10.3103	24690	17548.8	34737.3
	Kajiado	2	21851		1999-06-01	Wildebeest	9	.	.	.	.	30041.3	10.3103	22633.9	15865	32290.9
	Kajiado	2	21851		2001-06-01	Wildebeest	9	.	.	.	.	30041.3	10.3103	19407.9	13238.2	28452.9
	Kajiado	2	21851		2002-06-01	Wildebeest	9	.	.	.	.	30041.3	10.3103	17979.3	12096.7	26722.5
	Kajiado	2	21851		2003-06-01	Wildebeest	9	.	.	.	.	30041.3	10.3103	16687.7	11085.8	25120.4
	Kajiado	2	21851		2004-06-01	Wildebeest	9	.	.	.	.	30041.3	10.3103	15535.1	10202.6	23654.8
	Kajiado	2	21851		2005-06-01	Wildebeest	9	.	.	.	.	30041.3	10.3103	14529.5	9440.08	22363
	Kajiado	2	21851	5	2005-12-04	Wildebeest	9	743	13679	3477	13679	30041.3	10.3103	14072.2	9089.59	21786.1
	Kajiado	2	21851	602	2006-03-06	Wildebeest	9	992	18389	6002	18389	30041.3	10.3103	13859.5	8923.83	21525
	Kajiado	2	21851	703	2007-12-09	Wildebeest	9	961	17723	6517	17723	30041.3	10.3103	12548.2	7835.49	20095.3
	Kajiado	2	21851		2008-06-01	Wildebeest	9	.	.	.	.	30041.3	10.3103	12223.3	7559.51	19764.5
	Kajiado	2	21851		2009-06-01	Wildebeest	9	.	.	.	.	30041.3	10.3103	11582.4	7029.1	19085.2
	Kajiado	2	21851		2010-06-01	Wildebeest	9	.	.	.	.	30041.3	10.3103	11003.1	6561.91	18450.2
	Kajiado	2	21851	1106	2011-11-28	Wildebeest	9	837	15659	2962	15659	30041.3	10.3103	10278.4	5955.18	17740
	Kajiado	2	21851		2012-06-01	Wildebeest	9	.	.	.	.	30041.3	10.3103	10074.3	5764.34	17606.7
	Kajiado	2	21851		2013-06-01	Wildebeest	9	.	.	.	.	30041.3	10.3103	9743.98	5402.69	17573.7
	Kajiado	2	21851	1401	2014-01-31	Wildebeest	9	173	3078	819	3078	30041.3	10.3103	9578.39	5166.59	17757.5
	Kajiado	2	21851	7701	1977-02-05	Giraffe	10	266	11969	2572	11969	7714.68	8.9509	11741.8	7088.7	19449.3
	Kajiado	2	21851	7801	1978-03-23	Giraffe	10	591	13582	1799	13582	7714.68	8.9509	10018.5	6326.55	15865.1
	Kajiado	2	21851		1979-06-01	Giraffe	10	.	.	.	.	7714.68	8.9509	8726.25	5673.34	13422
	Kajiado	2	21851	8014	1980-10-17	Giraffe	10	343	7446	851	7446	7714.68	8.9509	7764.61	5174.5	11651.2
	Kajiado	2	21851	8111	1981-09-09	Giraffe	10	516	5467	636	5467	7714.68	8.9509	7397.61	5003.85	10936.5
	Kajiado	2	21851	8203	1982-04-01	Giraffe	10	395	5060	546	5060	7714.68	8.9509	7260.74	4950.8	10648.5
	Kajiado	2	21852	8301	1983-03-31	Giraffe	10	.	8173	1343	8173	7714.68	8.9509	7176.56	4960.04	10383.6
	Kajiado	2	21851		1984-06-01	Giraffe	10	.	.	.	.	7714.68	8.9509	7287.33	5114.19	10383.9
	Kajiado	2	21851		1985-06-01	Giraffe	10	.	.	.	.	7714.68	8.9509	7515.12	5331.75	10592.6
	Kajiado	2	21851	8606	1986-04-29	Giraffe	10	609	10971	1279	10971	7714.68	8.9509	7795.79	5576.15	10899
	Kajiado	2	21851	8703	1987-03-26	Giraffe	10	317	5919	835	5919	7714.68	8.9509	8114.05	5852.34	11249.8
	Kajiado	2	21851		1988-06-01	Giraffe	10	.	.	.	.	7714.68	8.9509	8535.53	6235.97	11683.1
	Kajiado	2	21851		1989-06-01	Giraffe	10	.	.	.	.	7714.68	8.9509	8855.92	6529.55	12011.1
	Kajiado	2	21851	9002	1990-05-04	Giraffe	10	594	10135	1289	10135	7714.68	8.9509	9089.64	6740.33	12257.8
	Kajiado	2	21851	9101	1991-03-24	Giraffe	10	481	9103	1041	9103	7714.68	8.9509	9228.69	6872.96	12391.9
	Kajiado	2	21851	9104	1991-10-07	Giraffe	10	994	9054	661	9054	7714.68	8.9509	9262.15	6912.66	12410.2
	Kajiado	2	21851	92M1	1992-11-18	Giraffe	10	1120	9844	944	9844	7714.68	8.9509	9219.15	6872.46	12367.1
	Kajiado	2	21851		1993-06-01	Giraffe	10	.	.	.	.	7714.68	8.9509	9154.49	6801.54	12321.4
	Kajiado	2	21851	9401	1994-04-26	Giraffe	10	483	8445	1178	8445	7714.68	8.9509	8991.82	6631.72	12191.8
	Kajiado	2	21851		1995-06-01	Giraffe	10	.	.	.	.	7714.68	8.9509	8717.75	6367.21	11936
	Kajiado	2	21851		1996-06-01	Giraffe	10	.	.	.	.	7714.68	8.9509	8412.49	6089.05	11622.5
	Kajiado	2	21851		1997-06-01	Giraffe	10	.	.	.	.	7714.68	8.9509	8072.47	5787.62	11259.4
	Kajiado	2	21851	9801	1998-03-31	Giraffe	10	370	6618	1030	6618	7714.68	8.9509	7774.01	5525.28	10938
	Kajiado	2	21851		1999-06-01	Giraffe	10	.	.	.	.	7714.68	8.9509	7344.15	5147.58	10478
	Kajiado	2	21851		2001-06-01	Giraffe	10	.	.	.	.	7714.68	8.9509	6630.02	4522.17	9720.38
	Kajiado	2	21851		2002-06-01	Giraffe	10	.	.	.	.	7714.68	8.9509	6301.91	4239.81	9366.94
	Kajiado	2	21851		2003-06-01	Giraffe	10	.	.	.	.	7714.68	8.9509	6001.47	3986.62	9034.63
	Kajiado	2	21851		2004-06-01	Giraffe	10	.	.	.	.	7714.68	8.9509	5732.84	3764.8	8729.66
	Kajiado	2	21851		2005-06-01	Giraffe	10	.	.	.	.	7714.68	8.9509	5501.34	3574.1	8467.8
	Kajiado	2	21851	5	2005-12-04	Giraffe	10	299	5504	921	5504	7714.68	8.9509	5398.42	3486.77	8358.14
	Kajiado	2	21851	602	2006-03-06	Giraffe	10	194	3596	802	3596	7714.68	8.9509	5351.37	3445.42	8311.64
	Kajiado	2	21851	703	2007-12-09	Giraffe	10	280	5163	1556	5163	7714.68	8.9509	5069.46	3165.33	8119.04
	Kajiado	2	21851		2008-06-01	Giraffe	10	.	.	.	.	7714.68	8.9509	4999.46	3091.7	8084.41
	Kajiado	2	21851		2009-06-01	Giraffe	10	.	.	.	.	7714.68	8.9509	4860.64	2949.61	8009.82
	Kajiado	2	21851		2010-06-01	Giraffe	10	.	.	.	.	7714.68	8.9509	4737.77	2825.24	7944.95
	Kajiado	2	21851	1106	2011-11-28	Giraffe	10	268	5014	1331	5014	7714.68	8.9509	4598.84	2664.31	7938.02
	Kajiado	2	21851		2012-06-01	Giraffe	10	.	.	.	.	7714.68	8.9509	4566.95	2612.93	7982.25
	Kajiado	2	21851		2013-06-01	Giraffe	10	.	.	.	.	7714.68	8.9509	4532.22	2512.75	8174.73
	Kajiado	2	21851	1401	2014-01-31	Giraffe	10	310	5516	1440	5516	7714.68	8.9509	4532.41	2444.58	8403.37
	Kajiado	2	21851	7701	1977-02-05	Gerenuk	11	16	719	239	719	389.61	5.9651	756.71	454.24	1260.6
	Kajiado	2	21851	7801	1978-03-23	Gerenuk	11	55	1264	278	1264	389.61	5.9651	632.5	397.04	1007.61
	Kajiado	2	21851		1979-06-01	Gerenuk	11	.	.	.	.	389.61	5.9651	539.04	348.32	834.19
	Kajiado	2	21851	8014	1980-10-17	Gerenuk	11	18	390	152	390	389.61	5.9651	467.68	309.74	706.17
	Kajiado	2	21851	8111	1981-09-09	Gerenuk	11	4	42	31	42	389.61	5.9651	438.34	294.62	652.16
	Kajiado	2	21851	8203	1982-04-01	Gerenuk	11	59	755	185	755	389.61	5.9651	425.86	288.52	628.58
	Kajiado	2	21852	8301	1983-03-31	Gerenuk	11	.	690	212	690	389.61	5.9651	413.32	283.78	601.97
	Kajiado	2	21851		1984-06-01	Gerenuk	11	.	.	.	.	389.61	5.9651	410.8	286.31	589.4
	Kajiado	2	21851		1985-06-01	Gerenuk	11	.	.	.	.	389.61	5.9651	415.96	293	590.54
	Kajiado	2	21851	8606	1986-04-29	Gerenuk	11	6	108	64	108	389.61	5.9651	424.38	301.27	597.8
	Kajiado	2	21851	8703	1987-03-26	Gerenuk	11	20	373	136	373	389.61	5.9651	434.45	310.86	607.16
	Kajiado	2	21851		1988-06-01	Gerenuk	11	.	.	.	.	389.61	5.9651	447.21	323.89	617.49
	Kajiado	2	21851		1989-06-01	Gerenuk	11	.	.	.	.	389.61	5.9651	455.59	332.78	623.73
	Kajiado	2	21851	9002	1990-05-04	Gerenuk	11	11	187	69	187	389.61	5.9651	459.79	337.62	626.17
	Kajiado	2	21851	9101	1991-03-24	Gerenuk	11	22	416	135	416	389.61	5.9651	459.31	338.64	622.98
	Kajiado	2	21851	9104	1991-10-07	Gerenuk	11	210	1912	426	.	389.61	5.9651	456.45	337.23	617.8
	Kajiado	2	21851	92M1	1992-11-18	Gerenuk	11	32	281	66	281	389.61	5.9651	445.14	328.57	603.06
	Kajiado	2	21851		1993-06-01	Gerenuk	11	.	.	.	.	389.61	5.9651	437.72	322.1	594.86
	Kajiado	2	21851	9401	1994-04-26	Gerenuk	11	20	349	134	349	389.61	5.9651	422.92	309.05	578.73
	Kajiado	2	21851		1995-06-01	Gerenuk	11	.	.	.	.	389.61	5.9651	401.88	290.98	555.04
	Kajiado	2	21851		1996-06-01	Gerenuk	11	.	.	.	.	389.61	5.9651	380.76	273.33	530.4
	Kajiado	2	21851		1997-06-01	Gerenuk	11	.	.	.	.	389.61	5.9651	358.75	255.2	504.31
	Kajiado	2	21851	9801	1998-03-31	Gerenuk	11	27	482	174	482	389.61	5.9651	340.28	240.05	482.38
	Kajiado	2	21851		1999-06-01	Gerenuk	11	.	.	.	.	389.61	5.9651	314.67	219	452.12
	Kajiado	2	21851		2001-06-01	Gerenuk	11	.	.	.	.	389.61	5.9651	273.86	185.59	404.1
	Kajiado	2	21851		2002-06-01	Gerenuk	11	.	.	.	.	389.61	5.9651	255.59	170.89	382.26
	Kajiado	2	21851		2003-06-01	Gerenuk	11	.	.	.	.	389.61	5.9651	239	157.8	361.97
	Kajiado	2	21851		2004-06-01	Gerenuk	11	.	.	.	.	389.61	5.9651	224.15	146.32	343.37
	Kajiado	2	21851		2005-06-01	Gerenuk	11	.	.	.	.	389.61	5.9651	211.2	136.4	327.04
	Kajiado	2	21851	5	2005-12-04	Gerenuk	11	15	276	125	276	389.61	5.9651	205.33	131.83	319.81
	Kajiado	2	21851	602	2006-03-06	Gerenuk	11	5	92	64	92	389.61	5.9651	202.61	129.67	316.57
	Kajiado	2	21851	703	2007-12-09	Gerenuk	11	11	202	79	202	389.61	5.9651	185.85	115.35	299.44
	Kajiado	2	21851		2008-06-01	Gerenuk	11	.	.	.	.	389.61	5.9651	181.68	111.68	295.56
	Kajiado	2	21851		2009-06-01	Gerenuk	11	.	.	.	.	389.61	5.9651	173.44	104.62	287.53
	Kajiado	2	21851		2010-06-01	Gerenuk	11	.	.	.	.	389.61	5.9651	165.99	98.39	280.05
	Kajiado	2	21851	1106	2011-11-28	Gerenuk	11	16	299	117	299	389.61	5.9651	156.79	90.28	272.29
	Kajiado	2	21851		2012-06-01	Gerenuk	11	.	.	.	.	389.61	5.9651	154.26	87.72	271.27
	Kajiado	2	21851		2013-06-01	Gerenuk	11	.	.	.	.	389.61	5.9651	150.31	82.83	272.77
	Kajiado	2	21851	1401	2014-01-31	Gerenuk	11	5	88	70	88	389.61	5.9651	148.49	79.61	276.98
	Kajiado	2	21851	7701	1977-02-05	Grant's gazelle	12	718	32309	5525	32309	26582.2	10.188	38582.1	23293.7	63904.6
	Kajiado	2	21851	7801	1978-03-23	Grant's gazelle	12	2140	49182	5083	49182	26582.2	10.188	33085.2	20893.8	52390.2
	Kajiado	2	21851		1979-06-01	Grant's gazelle	12	.	.	.	.	26582.2	10.188	28970.9	18836.2	44558.4
	Kajiado	2	21851	8014	1980-10-17	Grant's gazelle	12	1432	31088	4387	31088	26582.2	10.188	25937.3	17286	38918.5
	Kajiado	2	21851	8111	1981-09-09	Grant's gazelle	12	1820	19284	2346	19284	26582.2	10.188	24810.2	16782.7	36677.4
	Kajiado	2	21851	8203	1982-04-01	Grant's gazelle	12	1395	17872	2105	17872	26582.2	10.188	24411.8	16646.1	35800.4
	Kajiado	2	21852	8301	1983-03-31	Grant's gazelle	12	.	33901	4131	33901	26582.2	10.188	24236.2	16751.4	35065.5
	Kajiado	2	21851		1984-06-01	Grant's gazelle	12	.	.	.	.	26582.2	10.188	24739.2	17362.4	35250.1
	Kajiado	2	21851		1985-06-01	Grant's gazelle	12	.	.	.	.	26582.2	10.188	25626.4	18181.8	36119.3
	Kajiado	2	21851	8606	1986-04-29	Grant's gazelle	12	1610	29004	2960	29004	26582.2	10.188	26691.4	19092.4	37314.8
	Kajiado	2	21851	8703	1987-03-26	Grant's gazelle	12	1049	19587	2295	19587	26582.2	10.188	27893.5	20119.1	38672
	Kajiado	2	21851		1988-06-01	Grant's gazelle	12	.	.	.	.	26582.2	10.188	29497.8	21551.5	40374.1
	Kajiado	2	21851		1989-06-01	Grant's gazelle	12	.	.	.	.	26582.2	10.188	30741.7	22666.8	41693.2
	Kajiado	2	21851	9002	1990-05-04	Grant's gazelle	12	2175	37113	3153	37113	26582.2	10.188	31683.1	23495	42724.7
	Kajiado	2	21851	9101	1991-03-24	Grant's gazelle	12	1242	23506	3034	23506	26582.2	10.188	32295.2	24052.2	43363.1
	Kajiado	2	21851	9104	1991-10-07	Grant's gazelle	12	3254	29639	1943	29639	26582.2	10.188	32490.3	24249.4	43531.8
	Kajiado	2	21851	92M1	1992-11-18	Grant's gazelle	12	2953	25955	1831	25955	26582.2	10.188	32500.9	24228.7	43597.2
	Kajiado	2	21851		1993-06-01	Grant's gazelle	12	.	.	.	.	26582.2	10.188	32349.8	24035.8	43539.5
	Kajiado	2	21851	9401	1994-04-26	Grant's gazelle	12	1574	27520	2569	27520	26582.2	10.188	31902.8	23530	43254.8
	Kajiado	2	21851		1995-06-01	Grant's gazelle	12	.	.	.	.	26582.2	10.188	31082.1	22702.4	42554.9
	Kajiado	2	21851		1996-06-01	Grant's gazelle	12	.	.	.	.	26582.2	10.188	30128	21807.8	41622.5
	Kajiado	2	21851		1997-06-01	Grant's gazelle	12	.	.	.	.	26582.2	10.188	29039.3	20820.8	40501.9
	Kajiado	2	21851	9801	1998-03-31	Grant's gazelle	12	1750	31304	3663	31304	26582.2	10.188	28069.3	19950.8	39491.4
	Kajiado	2	21851		1999-06-01	Grant's gazelle	12	.	.	.	.	26582.2	10.188	26655.7	18684.2	38028.4
	Kajiado	2	21851		2001-06-01	Grant's gazelle	12	.	.	.	.	26582.2	10.188	24279.4	16561.3	35594.5
	Kajiado	2	21851		2002-06-01	Grant's gazelle	12	.	.	.	.	26582.2	10.188	23180.9	15596.6	34453.2
	Kajiado	2	21851		2003-06-01	Grant's gazelle	12	.	.	.	.	26582.2	10.188	22174.3	14730.7	33379.1
	Kajiado	2	21851		2004-06-01	Grant's gazelle	12	.	.	.	.	26582.2	10.188	21276.5	13973.4	32396.6
	Kajiado	2	21851		2005-06-01	Grant's gazelle	12	.	.	.	.	26582.2	10.188	20508.5	13324.9	31565
	Kajiado	2	21851	5	2005-12-04	Grant's gazelle	12	1627	29954	2648	29954	26582.2	10.188	20170.6	13028.9	31226.9
	Kajiado	2	21851	602	2006-03-06	Grant's gazelle	12	583	10807	1696	10807	26582.2	10.188	20017.2	12888.9	31088
	Kajiado	2	21851	703	2007-12-09	Grant's gazelle	12	856	15786	2347	15786	26582.2	10.188	19112.1	11934.5	30606.7
	Kajiado	2	21851		2008-06-01	Grant's gazelle	12	.	.	.	.	26582.2	10.188	18888.5	11681.8	30541.2
	Kajiado	2	21851		2009-06-01	Grant's gazelle	12	.	.	.	.	26582.2	10.188	18446	11194.7	30394.3
	Kajiado	2	21851		2010-06-01	Grant's gazelle	12	.	.	.	.	26582.2	10.188	18060	10770.6	30282.7
	Kajiado	2	21851	1106	2011-11-28	Grant's gazelle	12	1383	25874	2351	25874	26582.2	10.188	17647.4	10224.9	30457.9
	Kajiado	2	21851		2012-06-01	Grant's gazelle	12	.	.	.	.	26582.2	10.188	17564.8	10050.5	30697.2
	Kajiado	2	21851		2013-06-01	Grant's gazelle	12	.	.	.	.	26582.2	10.188	17509.1	9708.37	31577.7
	Kajiado	2	21851	1401	2014-01-31	Grant's gazelle	12	864	15376	2074	15376	26582.2	10.188	17562	9473.18	32557.7
	Kajiado	2	21851	7701	1977-02-05	Warthog	13	32	1439	601	1439	741.65	6.6089	1573.25	926.29	2672.05
	Kajiado	2	21851	7801	1978-03-23	Warthog	13	94	2160	655	2160	741.65	6.6089	1293.99	796.78	2101.46
	Kajiado	2	21851		1979-06-01	Warthog	13	.	.	.	.	741.65	6.6089	1084.14	687.76	1708.97
	Kajiado	2	21851	8014	1980-10-17	Warthog	13	53	1150	315	1150	741.65	6.6089	922.22	600.36	1416.64
	Kajiado	2	21851	8111	1981-09-09	Warthog	13	67	709	374	709	741.65	6.6089	853.35	564.25	1290.57
	Kajiado	2	21851	8203	1982-04-01	Warthog	13	29	371	118	371	741.65	6.6089	822.45	548.51	1233.2
	Kajiado	2	21852	8301	1983-03-31	Warthog	13	.	.	.	.	741.65	6.6089	786.92	532.66	1162.54
	Kajiado	2	21851		1984-06-01	Warthog	13	.	.	.	.	741.65	6.6089	769.11	529.61	1116.89
	Kajiado	2	21851		1985-06-01	Warthog	13	.	.	.	.	741.65	6.6089	767.72	535.39	1100.87
	Kajiado	2	21851	8606	1986-04-29	Warthog	13	61	1098	290	1098	741.65	6.6089	773.13	544.44	1097.88
	Kajiado	2	21851	8703	1987-03-26	Warthog	13	24	448	192	448	741.65	6.6089	781.26	555.52	1098.73
	Kajiado	2	21851		1988-06-01	Warthog	13	.	.	.	.	741.65	6.6089	790.68	570.17	1096.46
	Kajiado	2	21851		1989-06-01	Warthog	13	.	.	.	.	741.65	6.6089	794.05	578.2	1090.48
	Kajiado	2	21851	9002	1990-05-04	Warthog	13	51	870	262	870	741.65	6.6089	790.85	579.27	1079.71
	Kajiado	2	21851	9101	1991-03-24	Warthog	13	58	1097	260	1097	741.65	6.6089	780.05	573.69	1060.66
	Kajiado	2	21851	9104	1991-10-07	Warthog	13	99	901	170	901	741.65	6.6089	769.23	566.74	1044.08
	Kajiado	2	21851	92M1	1992-11-18	Warthog	13	50	439	116	439	741.65	6.6089	738.27	542.77	1004.2
	Kajiado	2	21851		1993-06-01	Warthog	13	.	.	.	.	741.65	6.6089	720.44	527.64	983.7
	Kajiado	2	21851	9401	1994-04-26	Warthog	13	43	751	172	751	741.65	6.6089	687.16	499.1	946.08
	Kajiado	2	21851		1995-06-01	Warthog	13	.	.	.	.	741.65	6.6089	642.78	461.69	894.91
	Kajiado	2	21851		1996-06-01	Warthog	13	.	.	.	.	741.65	6.6089	600.33	426.67	844.68
	Kajiado	2	21851		1997-06-01	Warthog	13	.	.	.	.	741.65	6.6089	557.6	391.86	793.44
	Kajiado	2	21851	9801	1998-03-31	Warthog	13	15	268	144	268	741.65	6.6089	522.65	363.53	751.41
	Kajiado	2	21851		1999-06-01	Warthog	13	.	.	.	.	741.65	6.6089	475.28	325.22	694.6
	Kajiado	2	21851		2001-06-01	Warthog	13	.	.	.	.	741.65	6.6089	401.96	266.34	606.64
	Kajiado	2	21851		2002-06-01	Warthog	13	.	.	.	.	741.65	6.6089	369.82	240.99	567.51
	Kajiado	2	21851		2003-06-01	Warthog	13	.	.	.	.	741.65	6.6089	340.89	218.58	531.66
	Kajiado	2	21851		2004-06-01	Warthog	13	.	.	.	.	741.65	6.6089	315.17	198.98	499.2
	Kajiado	2	21851		2005-06-01	Warthog	13	.	.	.	.	741.65	6.6089	292.74	182	470.86
	Kajiado	2	21851	5	2005-12-04	Warthog	13	9	165	144	165	741.65	6.6089	282.53	174.19	458.27
	Kajiado	2	21851	602	2006-03-06	Warthog	13	13	240	126	240	741.65	6.6089	277.78	170.5	452.57
	Kajiado	2	21851	703	2007-12-09	Warthog	13	7	129	67	129	741.65	6.6089	248.47	146.64	421
	Kajiado	2	21851		2008-06-01	Warthog	13	.	.	.	.	741.65	6.6089	241.24	140.71	413.58
	Kajiado	2	21851		2009-06-01	Warthog	13	.	.	.	.	741.65	6.6089	227.02	129.38	398.34
	Kajiado	2	21851		2010-06-01	Warthog	13	.	.	.	.	741.65	6.6089	214.18	119.45	384.06
	Kajiado	2	21851	1106	2011-11-28	Warthog	13	157	2937	847	.	741.65	6.6089	198.03	106.7	367.54
	Kajiado	2	21851		2012-06-01	Warthog	13	.	.	.	.	741.65	6.6089	193.42	102.76	364.05
	Kajiado	2	21851		2013-06-01	Warthog	13	.	.	.	.	741.65	6.6089	185.79	95.46	361.61
	Kajiado	2	21851	1401	2014-01-31	Warthog	13	21	373	136	373	741.65	6.6089	181.8	90.81	363.94
	Kajiado	2	21851	7701	1977-02-05	Lesser kudu	14	16	719	369	719	240.11	5.4811	387.32	231.13	649.06
	Kajiado	2	21851	7801	1978-03-23	Lesser kudu	14	22	505	163	505	240.11	5.4811	327.96	204.58	525.74
	Kajiado	2	21851		1979-06-01	Lesser kudu	14	.	.	.	.	240.11	5.4811	283.35	181.93	441.32
	Kajiado	2	21851	8014	1980-10-17	Lesser kudu	14	14	303	150	303	240.11	5.4811	249.77	164.34	379.61
	Kajiado	2	21851	8111	1981-09-09	Lesser kudu	14	7	74	40	74	240.11	5.4811	236.52	157.92	354.26
	Kajiado	2	21851	8203	1982-04-01	Lesser kudu	14	1	12	12	12	240.11	5.4811	231.27	155.62	343.68
	Kajiado	2	21852	8301	1983-03-31	Lesser kudu	14	.	310	113	310	240.11	5.4811	227.05	154.79	333.02
	Kajiado	2	21852	8301	1983-03-31	Lesser kudu	14	.	.	.	.	240.11	5.4811	227.05	154.79	333.02
	Kajiado	2	21851		1984-06-01	Lesser kudu	14	.	.	.	.	240.11	5.4811	228.72	158.25	330.58
	Kajiado	2	21851		1985-06-01	Lesser kudu	14	.	.	.	.	240.11	5.4811	234.27	163.81	335.05
	Kajiado	2	21851	8606	1986-04-29	Lesser kudu	14	1	18	17	18	240.11	5.4811	241.53	170.26	342.62
	Kajiado	2	21851		1988-06-01	Lesser kudu	14	.	.	.	.	240.11	5.4811	260.71	187.92	361.71
	Kajiado	2	21851		1989-06-01	Lesser kudu	14	.	.	.	.	240.11	5.4811	268.67	195.63	368.97
	Kajiado	2	21851	9002	1990-05-04	Lesser kudu	14	28	477	157	477	240.11	5.4811	274.04	200.92	373.76
	Kajiado	2	21851	9101	1991-03-24	Lesser kudu	14	6	113	58	113	240.11	5.4811	276.56	203.86	375.17
	Kajiado	2	21851	9104	1991-10-07	Lesser kudu	14	59	537	111	537	240.11	5.4811	276.54	204.42	374.12
	Kajiado	2	21851	92M1	1992-11-18	Lesser kudu	14	6	52	28	52	240.11	5.4811	273.18	201.94	369.55
	Kajiado	2	21851		1993-06-01	Lesser kudu	14	.	.	.	.	240.11	5.4811	270.28	199.24	366.64
	Kajiado	2	21851	9401	1994-04-26	Lesser kudu	14	14	244	99	244	240.11	5.4811	263.86	193.25	360.27
	Kajiado	2	21851		1995-06-01	Lesser kudu	14	.	.	.	.	240.11	5.4811	253.91	184.31	349.8
	Kajiado	2	21851		1996-06-01	Lesser kudu	14	.	.	.	.	240.11	5.4811	243.36	175.16	338.11
	Kajiado	2	21851		1997-06-01	Lesser kudu	14	.	.	.	.	240.11	5.4811	231.94	165.43	325.19
	Kajiado	2	21851	9801	1998-03-31	Lesser kudu	14	17	304	111	304	240.11	5.4811	222.11	157.09	314.05
	Kajiado	2	21851		1999-06-01	Lesser kudu	14	.	.	.	.	240.11	5.4811	208.17	145.23	298.38
	Kajiado	2	21851		2001-06-01	Lesser kudu	14	.	.	.	.	240.11	5.4811	185.39	125.9	272.99
	Kajiado	2	21851		2002-06-01	Lesser kudu	14	.	.	.	.	240.11	5.4811	175.02	117.25	261.27
	Kajiado	2	21851		2003-06-01	Lesser kudu	14	.	.	.	.	240.11	5.4811	165.55	109.5	250.3
	Kajiado	2	21851		2004-06-01	Lesser kudu	14	.	.	.	.	240.11	5.4811	157.07	102.7	240.22
	Kajiado	2	21851		2005-06-01	Lesser kudu	14	.	.	.	.	240.11	5.4811	149.71	96.83	231.45
	Kajiado	2	21851	5	2005-12-04	Lesser kudu	14	11	202	96	202	240.11	5.4811	146.4	94.13	227.68
	Kajiado	2	21851	602	2006-03-06	Lesser kudu	14	5	92	46	92	240.11	5.4811	144.87	92.86	226.03
	Kajiado	2	21851	703	2007-12-09	Lesser kudu	14	4	73	57	73	240.11	5.4811	135.61	84.28	218.19
	Kajiado	2	21851		2008-06-01	Lesser kudu	14	.	.	.	.	240.11	5.4811	133.3	82.05	216.56
	Kajiado	2	21851		2009-06-01	Lesser kudu	14	.	.	.	.	240.11	5.4811	128.72	77.74	213.13
	Kajiado	2	21851		2010-06-01	Lesser kudu	14	.	.	.	.	240.11	5.4811	124.62	73.95	210
	Kajiado	2	21851	1106	2011-11-28	Lesser kudu	14	3	56	40	56	240.11	5.4811	119.75	69.02	207.75
	Kajiado	2	21851		2012-06-01	Lesser kudu	14	.	.	.	.	240.11	5.4811	118.5	67.45	208.2
	Kajiado	2	21851		2013-06-01	Lesser kudu	14	.	.	.	.	240.11	5.4811	116.81	64.42	211.79
	Kajiado	2	21851	1401	2014-01-31	Lesser kudu	14	13	231	89	231	240.11	5.4811	116.28	62.39	216.73
	Kajiado	2	21851	7701	1977-02-05	Thomson's gazelle	15	527	23714	5387	23714	8107	9.0005	11974	7228.9	19833.8
	Kajiado	2	21851	7801	1978-03-23	Thomson's gazelle	15	750	17236	4145	17236	8107	9.0005	10239.5	6466.12	16215
	Kajiado	2	21851		1979-06-01	Thomson's gazelle	15	.	.	.	.	8107	9.0005	8939.86	5812.23	13750.5
	Kajiado	2	21851	8014	1980-10-17	Thomson's gazelle	15	128	2778	995	2778	8107	9.0005	7976.51	5315.73	11969.1
	Kajiado	2	21851	8111	1981-09-09	Thomson's gazelle	15	394	4174	1430	4174	8107	9.0005	7613.02	5149.57	11254.9
	Kajiado	2	21851	8203	1982-04-01	Thomson's gazelle	15	464	5944	2192	5944	8107	9.0005	7480.46	5100.63	10970.7
	Kajiado	2	21852	8301	1983-03-31	Thomson's gazelle	15	.	6277	1636	6277	8107	9.0005	7408.39	5120.27	10719
	Kajiado	2	21851		1984-06-01	Thomson's gazelle	15	.	.	.	.	8107	9.0005	7540.27	5291.71	10744.3
	Kajiado	2	21851		1985-06-01	Thomson's gazelle	15	.	.	.	.	8107	9.0005	7791.42	5527.78	10982
	Kajiado	2	21851	8606	1986-04-29	Thomson's gazelle	15	686	12358	3253	12358	8107	9.0005	8097	5791.61	11320.1
	Kajiado	2	21851	8703	1987-03-26	Thomson's gazelle	15	465	8682	3082	8682	8107	9.0005	8442.75	6089.43	11705.5
	Kajiado	2	21851		1988-06-01	Thomson's gazelle	15	.	.	.	.	8107	9.0005	8902.24	6503.89	12185
	Kajiado	2	21851		1989-06-01	Thomson's gazelle	15	.	.	.	.	8107	9.0005	9254.75	6823.62	12552.1
	Kajiado	2	21851	9002	1990-05-04	Thomson's gazelle	15	1128	19247	3358	19247	8107	9.0005	9516.43	7056.82	12833.3
	Kajiado	2	21851	9101	1991-03-24	Thomson's gazelle	15	44	832	332	832	8107	9.0005	9679.04	7208.37	12996.5
	Kajiado	2	21851	9104	1991-10-07	Thomson's gazelle	15	621	5656	814	5656	8107	9.0005	9724.55	7257.78	13029.7
	Kajiado	2	21851	92M1	1992-11-18	Thomson's gazelle	15	535	4702	853	4702	8107	9.0005	9700.91	7231.61	13013.4
	Kajiado	2	21851		1993-06-01	Thomson's gazelle	15	.	.	.	.	8107	9.0005	9643.08	7164.57	12979
	Kajiado	2	21851	9401	1994-04-26	Thomson's gazelle	15	170	2972	1230	2972	8107	9.0005	9488.69	6998.2	12865.5
	Kajiado	2	21851		1995-06-01	Thomson's gazelle	15	.	.	.	.	8107	9.0005	9219.56	6733.74	12623
	Kajiado	2	21851		1996-06-01	Thomson's gazelle	15	.	.	.	.	8107	9.0005	8914.46	6452.4	12316
	Kajiado	2	21851		1997-06-01	Thomson's gazelle	15	.	.	.	.	8107	9.0005	8571.15	6145.17	11954.9
	Kajiado	2	21851	9801	1998-03-31	Thomson's gazelle	15	548	9802	3036	9802	8107	9.0005	8267.86	5876.3	11632.8
	Kajiado	2	21851		1999-06-01	Thomson's gazelle	15	.	.	.	.	8107	9.0005	7828.86	5487.35	11169.5
	Kajiado	2	21851		2001-06-01	Thomson's gazelle	15	.	.	.	.	8107	9.0005	7095.75	4839.86	10403.1
	Kajiado	2	21851		2002-06-01	Thomson's gazelle	15	.	.	.	.	8107	9.0005	6757.99	4546.69	10044.8
	Kajiado	2	21851		2003-06-01	Thomson's gazelle	15	.	.	.	.	8107	9.0005	6448.59	4283.66	9707.67
	Kajiado	2	21851		2004-06-01	Thomson's gazelle	15	.	.	.	.	8107	9.0005	6172.22	4053.37	9398.67
	Kajiado	2	21851		2005-06-01	Thomson's gazelle	15	.	.	.	.	8107	9.0005	5934.75	3855.71	9134.85
	Kajiado	2	21851	5	2005-12-04	Thomson's gazelle	15	278	5118	1999	5118	8107	9.0005	5829.61	3765.3	9025.68
	Kajiado	2	21851	602	2006-03-06	Thomson's gazelle	15	162	3003	837	3003	8107	9.0005	5781.7	3722.52	8979.95
	Kajiado	2	21851	703	2007-12-09	Thomson's gazelle	15	394	7266	2364	7266	8107	9.0005	5496.31	3431.88	8802.59
	Kajiado	2	21851		2008-06-01	Thomson's gazelle	15	.	.	.	.	8107	9.0005	5425.58	3355.24	8773.39
	Kajiado	2	21851		2009-06-01	Thomson's gazelle	15	.	.	.	.	8107	9.0005	5285.4	3207.4	8709.7
	Kajiado	2	21851		2010-06-01	Thomson's gazelle	15	.	.	.	.	8107	9.0005	5162.03	3078.27	8656.34
	Kajiado	2	21851	1106	2011-11-28	Thomson's gazelle	15	487	9111	3101	9111	8107	9.0005	5025.54	2911.55	8674.45
	Kajiado	2	21851		2012-06-01	Thomson's gazelle	15	.	.	.	.	8107	9.0005	4995.74	2858.29	8731.6
	Kajiado	2	21851		2013-06-01	Thomson's gazelle	15	.	.	.	.	8107	9.0005	4967.6	2754.16	8959.92
	Kajiado	2	21851	1401	2014-01-31	Thomson's gazelle	15	290	5161	1911	5161	8107	9.0005	4974.41	2683.01	9222.76
	Kajiado	2	21851	7701	1977-02-05	Eland	16	157	7064	2434	7064	5948.05	8.6908	10399	6277.92	17225.4
	Kajiado	2	21851	7801	1978-03-23	Eland	16	930	21373	5686	21373	5948.05	8.6908	8758.96	5531.04	13870.7
	Kajiado	2	21851		1979-06-01	Eland	16	.	.	.	.	5948.05	8.6908	7525.55	4892.63	11575.4
	Kajiado	2	21851	8014	1980-10-17	Eland	16	180	3907	726	3907	5948.05	8.6908	6590.99	4392.31	9890.27
	Kajiado	2	21851	8111	1981-09-09	Eland	16	174	1843	399	1843	5948.05	8.6908	6215.26	4204.03	9188.66
	Kajiado	2	21851	8203	1982-04-01	Eland	16	111	1422	339	1422	5948.05	8.6908	6061.28	4132.88	8889.47
	Kajiado	2	21852	8301	1983-03-31	Eland	16	.	9984	2758	9984	5948.05	8.6908	5922.86	4093.5	8569.76
	Kajiado	2	21851		1984-06-01	Eland	16	.	.	.	.	5948.05	8.6908	5933.92	4164.33	8455.48
	Kajiado	2	21851		1985-06-01	Eland	16	.	.	.	.	5948.05	8.6908	6049.61	4291.96	8527.05
	Kajiado	2	21851	8606	1986-04-29	Eland	16	430	7746	1327	7746	5948.05	8.6908	6210.4	4442.11	8682.6
	Kajiado	2	21851	8703	1987-03-26	Eland	16	258	4817	1177	4817	5948.05	8.6908	6397.05	4613.89	8869.36
	Kajiado	2	21851		1988-06-01	Eland	16	.	.	.	.	5948.05	8.6908	6638.38	4849.88	9086.44
	Kajiado	2	21851		1989-06-01	Eland	16	.	.	.	.	5948.05	8.6908	6809.01	5020.27	9235.07
	Kajiado	2	21851	9002	1990-05-04	Eland	16	768	13105	2315	13105	5948.05	8.6908	6915.08	5127.73	9325.43
	Kajiado	2	21851	9101	1991-03-24	Eland	16	141	2668	423	2668	5948.05	8.6908	6949.73	5175.65	9331.92
	Kajiado	2	21851	9104	1991-10-07	Eland	16	557	5073	841	5073	5948.05	8.6908	6931.88	5173.41	9288.06
	Kajiado	2	21851	92M1	1992-11-18	Eland	16	577	5071	699	5071	5948.05	8.6908	6811.79	5077.79	9137.94
	Kajiado	2	21851		1993-06-01	Eland	16	.	.	.	.	5948.05	8.6908	6722.68	4994.67	9048.54
	Kajiado	2	21851	9401	1994-04-26	Eland	16	469	8200	2745	8200	5948.05	8.6908	6535.3	4819.86	8861.27
	Kajiado	2	21851		1995-06-01	Eland	16	.	.	.	.	5948.05	8.6908	6256.75	4569.65	8566.73
	Kajiado	2	21851		1996-06-01	Eland	16	.	.	.	.	5948.05	8.6908	5968.62	4320.03	8246.34
	Kajiado	2	21851		1997-06-01	Eland	16	.	.	.	.	5948.05	8.6908	5662.05	4059.32	7897.58
	Kajiado	2	21851	9801	1998-03-31	Eland	16	294	5259	2582	5259	5948.05	8.6908	5401.03	3838.58	7599.44
	Kajiado	2	21851		1999-06-01	Eland	16	.	.	.	.	5948.05	8.6908	5034.37	3528.5	7182.89
	Kajiado	2	21851		2001-06-01	Eland	16	.	.	.	.	5948.05	8.6908	4441.61	3029.38	6512.21
	Kajiado	2	21851		2002-06-01	Eland	16	.	.	.	.	5948.05	8.6908	4173.65	2807.82	6203.86
	Kajiado	2	21851		2003-06-01	Eland	16	.	.	.	.	5948.05	8.6908	3929.34	2610.02	5915.54
	Kajiado	2	21851		2004-06-01	Eland	16	.	.	.	.	5948.05	8.6908	3710.53	2436.6	5650.51
	Kajiado	2	21851		2005-06-01	Eland	16	.	.	.	.	5948.05	8.6908	3520.08	2286.78	5418.53
	Kajiado	2	21851	5	2005-12-04	Eland	16	270	4970	1593	4970	5948.05	8.6908	3434.09	2217.9	5317.19
	Kajiado	2	21851	602	2006-03-06	Eland	16	116	2150	719	2150	5948.05	8.6908	3394.33	2185.27	5272.35
	Kajiado	2	21851	703	2007-12-09	Eland	16	106	1954	739	1954	5948.05	8.6908	3151.2	1967.44	5047.18
	Kajiado	2	21851		2008-06-01	Eland	16	.	.	.	.	5948.05	8.6908	3090.64	1911.13	4998.1
	Kajiado	2	21851		2009-06-01	Eland	16	.	.	.	.	5948.05	8.6908	2970.55	1802.49	4895.52
	Kajiado	2	21851		2010-06-01	Eland	16	.	.	.	.	5948.05	8.6908	2862.43	1706.8	4800.51
	Kajiado	2	21851	1106	2011-11-28	Eland	16	196	3667	1252	3667	5948.05	8.6908	2731.31	1582.23	4714.89
	Kajiado	2	21851		2012-06-01	Eland	16	.	.	.	.	5948.05	8.6908	2696.56	1542.67	4713.53
	Kajiado	2	21851		2013-06-01	Eland	16	.	.	.	.	5948.05	8.6908	2645.53	1466.6	4772.15
	Kajiado	2	21851	1401	2014-01-31	Eland	16	154	2740	743	2740	5948.05	8.6908	2625.43	1415.91	4868.15
	Kajiado	2	21851	7701	1977-02-05	Oryx	17	98	4409	2466	4409	1988.05	7.5949	4762	2874.2	7889.72
	Kajiado	2	21851	7801	1978-03-23	Oryx	17	435	9997	2978	9997	1988.05	7.5949	3867.73	2441.85	6126.21
	Kajiado	2	21851		1979-06-01	Oryx	17	.	.	.	.	1988.05	7.5949	3197.61	2078.49	4919.3
	Kajiado	2	21851	8014	1980-10-17	Oryx	17	80	1736	540	1736	1988.05	7.5949	2678.37	1784.6	4019.75
	Kajiado	2	21851	8111	1981-09-09	Oryx	17	103	1091	292	1091	1988.05	7.5949	2453.65	1659.42	3628.04
	Kajiado	2	21851	8203	1982-04-01	Oryx	17	135	1729	550	1729	1988.05	7.5949	2350.06	1602.16	3447.09
	Kajiado	2	21852	8301	1983-03-31	Oryx	17	.	4035	1122	4035	1988.05	7.5949	2223.61	1536.62	3217.75
	Kajiado	2	21851		1984-06-01	Oryx	17	.	.	.	.	1988.05	7.5949	2144.98	1505.13	3056.82
	Kajiado	2	21851		1985-06-01	Oryx	17	.	.	.	.	1988.05	7.5949	2117.3	1501.97	2984.71
	Kajiado	2	21851	8606	1986-04-29	Oryx	17	126	2269	893	2269	1988.05	7.5949	2110.65	1509.52	2951.17
	Kajiado	2	21851	8703	1987-03-26	Oryx	17	49	914	320	914	1988.05	7.5949	2111.33	1522.63	2927.65
	Kajiado	2	21851		1988-06-01	Oryx	17	.	.	.	.	1988.05	7.5949	2108.63	1540.34	2886.59
	Kajiado	2	21851		1989-06-01	Oryx	17	.	.	.	.	1988.05	7.5949	2094.09	1543.76	2840.61
	Kajiado	2	21851	9002	1990-05-04	Oryx	17	193	3293	1083	3293	1988.05	7.5949	2064.24	1530.45	2784.19
	Kajiado	2	21851	9101	1991-03-24	Oryx	17	90	1703	428	1703	1988.05	7.5949	2015.95	1501.07	2707.45
	Kajiado	2	21851	9104	1991-10-07	Oryx	17	113	1029	274	1029	1988.05	7.5949	1976.02	1474.47	2648.2
	Kajiado	2	21851	92M1	1992-11-18	Oryx	17	225	1977	537	1977	1988.05	7.5949	1872.94	1395.85	2513.1
	Kajiado	2	21851		1993-06-01	Oryx	17	.	.	.	.	1988.05	7.5949	1816.82	1349.49	2445.99
	Kajiado	2	21851	9401	1994-04-26	Oryx	17	57	996	490	996	1988.05	7.5949	1715.51	1264.86	2326.71
	Kajiado	2	21851		1995-06-01	Oryx	17	.	.	.	.	1988.05	7.5949	1585.14	1157.35	2171.05
	Kajiado	2	21851		1996-06-01	Oryx	17	.	.	.	.	1988.05	7.5949	1463.95	1059.22	2023.34
	Kajiado	2	21851		1997-06-01	Oryx	17	.	.	.	.	1988.05	7.5949	1344.62	963.63	1876.26
	Kajiado	2	21851	9801	1998-03-31	Oryx	17	3	53	38	53	1988.05	7.5949	1248.71	887.09	1757.74
	Kajiado	2	21851		1999-06-01	Oryx	17	.	.	.	.	1988.05	7.5949	1120.78	785.15	1599.88
	Kajiado	2	21851		2001-06-01	Oryx	17	.	.	.	.	1988.05	7.5949	926.88	631.81	1359.77
	Kajiado	2	21851		2002-06-01	Oryx	17	.	.	.	.	1988.05	7.5949	843.29	566.96	1254.28
	Kajiado	2	21851		2003-06-01	Oryx	17	.	.	.	.	1988.05	7.5949	768.69	510.25	1158.05
	Kajiado	2	21851		2004-06-01	Oryx	17	.	.	.	.	1988.05	7.5949	702.76	461.14	1070.98
	Kajiado	2	21851		2005-06-01	Oryx	17	.	.	.	.	1988.05	7.5949	645.5	419	994.43
	Kajiado	2	21851	5	2005-12-04	Oryx	17	8	147	89	147	1988.05	7.5949	619.45	399.73	959.94
	Kajiado	2	21851	602	2006-03-06	Oryx	17	12	222	106	222	1988.05	7.5949	607.32	390.65	944.14
	Kajiado	2	21851	703	2007-12-09	Oryx	17	27	497	295	497	1988.05	7.5949	532.63	332.23	853.91
	Kajiado	2	21851		2008-06-01	Oryx	17	.	.	.	.	1988.05	7.5949	514.37	317.76	832.64
	Kajiado	2	21851		2009-06-01	Oryx	17	.	.	.	.	1988.05	7.5949	478.67	290.15	789.67
	Kajiado	2	21851		2010-06-01	Oryx	17	.	.	.	.	1988.05	7.5949	446.59	266	749.78
	Kajiado	2	21851	1106	2011-11-28	Oryx	17	82	1534	827	1534	1988.05	7.5949	406.07	234.96	701.8
	Kajiado	2	21851		2012-06-01	Oryx	17	.	.	.	.	1988.05	7.5949	394.36	225.34	690.16
	Kajiado	2	21851		2013-06-01	Oryx	17	.	.	.	.	1988.05	7.5949	374.6	207.41	676.56
	Kajiado	2	21851	1401	2014-01-31	Oryx	17	8	142	122	142	1988.05	7.5949	363.82	195.96	675.44
	Kajiado	2	21851	7701	1977-02-05	Hartebeest	19	76	3419	1681	3419	3194.21	8.0691	7964.1	4807.54	13193.2
	Kajiado	2	21851	7801	1978-03-23	Hartebeest	19	304	6986	2393	6986	3194.21	8.0691	6494.11	4100.53	10284.9
	Kajiado	2	21851		1979-06-01	Hartebeest	19	.	.	.	.	3194.21	8.0691	5391.45	3504.93	8293.4
	Kajiado	2	21851	8014	1980-10-17	Hartebeest	19	140	3039	913	3039	3194.21	8.0691	4537.91	3023.93	6809.88
	Kajiado	2	21851	8111	1981-09-09	Hartebeest	19	566	5997	1639	5997	3194.21	8.0691	4170.27	2820.64	6165.68
	Kajiado	2	21851	8203	1982-04-01	Hartebeest	19	279	3574	834	3574	3194.21	8.0691	4002.05	2728.66	5869.7
	Kajiado	2	21852	8301	1983-03-31	Hartebeest	19	.	6708	1662	6708	3194.21	8.0691	3799.99	2626.18	5498.43
	Kajiado	2	21851		1984-06-01	Hartebeest	19	.	.	.	.	3194.21	8.0691	3680.72	2582.96	5245.02
	Kajiado	2	21851		1985-06-01	Hartebeest	19	.	.	.	.	3194.21	8.0691	3646	2586.59	5139.32
	Kajiado	2	21851	8606	1986-04-29	Hartebeest	19	243	4377	1074	4377	3194.21	8.0691	3646.18	2607.9	5097.82
	Kajiado	2	21851	8703	1987-03-26	Hartebeest	19	115	2147	674	2147	3194.21	8.0691	3658.98	2638.94	5073.3
	Kajiado	2	21851		1988-06-01	Hartebeest	19	.	.	.	.	3194.21	8.0691	3669.54	2680.78	5023.01
	Kajiado	2	21851		1989-06-01	Hartebeest	19	.	.	.	.	3194.21	8.0691	3657.06	2696.2	4960.34
	Kajiado	2	21851	9002	1990-05-04	Hartebeest	19	245	4180	886	4180	3194.21	8.0691	3616.62	2681.66	4877.54
	Kajiado	2	21851	9101	1991-03-24	Hartebeest	19	73	1381	546	1381	3194.21	8.0691	3543.04	2638.41	4757.85
	Kajiado	2	21851	9104	1991-10-07	Hartebeest	19	432	3934	905	3934	3194.21	8.0691	3479.46	2596.59	4662.51
	Kajiado	2	21851	92M1	1992-11-18	Hartebeest	19	468	4113	667	4113	3194.21	8.0691	3310.91	2467.85	4441.97
	Kajiado	2	21851		1993-06-01	Hartebeest	19	.	.	.	.	3194.21	8.0691	3217.73	2390.39	4331.42
	Kajiado	2	21851	9401	1994-04-26	Hartebeest	19	269	4703	1107	4703	3194.21	8.0691	3047.92	2247.62	4133.19
	Kajiado	2	21851		1995-06-01	Hartebeest	19	.	.	.	.	3194.21	8.0691	2827.17	2064.56	3871.48
	Kajiado	2	21851		1996-06-01	Hartebeest	19	.	.	.	.	3194.21	8.0691	2620.24	1896.21	3620.72
	Kajiado	2	21851		1997-06-01	Hartebeest	19	.	.	.	.	3194.21	8.0691	2415.13	1731.19	3369.26
	Kajiado	2	21851	9801	1998-03-31	Hartebeest	19	116	2075	717	2075	3194.21	8.0691	2249.39	1598.37	3165.57
	Kajiado	2	21851		1999-06-01	Hartebeest	19	.	.	.	.	3194.21	8.0691	2027.25	1420.56	2893.04
	Kajiado	2	21851		2001-06-01	Hartebeest	19	.	.	.	.	3194.21	8.0691	1688.36	1151.24	2476.08
	Kajiado	2	21851		2002-06-01	Hartebeest	19	.	.	.	.	3194.21	8.0691	1541.48	1036.74	2291.96
	Kajiado	2	21851		2003-06-01	Hartebeest	19	.	.	.	.	3194.21	8.0691	1410.07	936.34	2123.48
	Kajiado	2	21851		2004-06-01	Hartebeest	19	.	.	.	.	3194.21	8.0691	1293.66	849.23	1970.68
	Kajiado	2	21851		2005-06-01	Hartebeest	19	.	.	.	.	3194.21	8.0691	1192.44	774.38	1836.2
	Kajiado	2	21851	5	2005-12-04	Hartebeest	19	45	828	370	828	3194.21	8.0691	1146.37	740.1	1775.65
	Kajiado	2	21851	602	2006-03-06	Hartebeest	19	26	481	284	481	3194.21	8.0691	1124.91	723.94	1747.96
	Kajiado	2	21851	703	2007-12-09	Hartebeest	19	61	1124	487	1124	3194.21	8.0691	992.69	619.52	1590.64
	Kajiado	2	21851		2008-06-01	Hartebeest	19	.	.	.	.	3194.21	8.0691	960.27	593.54	1553.59
	Kajiado	2	21851		2009-06-01	Hartebeest	19	.	.	.	.	3194.21	8.0691	896.77	543.9	1478.56
	Kajiado	2	21851		2010-06-01	Hartebeest	19	.	.	.	.	3194.21	8.0691	839.61	500.39	1408.77
	Kajiado	2	21851	1106	2011-11-28	Hartebeest	19	26	486	223	486	3194.21	8.0691	767.44	444.34	1325.48
	Kajiado	2	21851		2012-06-01	Hartebeest	19	.	.	.	.	3194.21	8.0691	746.64	426.92	1305.82
	Kajiado	2	21851		2013-06-01	Hartebeest	19	.	.	.	.	3194.21	8.0691	711.73	394.34	1284.56
	Kajiado	2	21851	1401	2014-01-31	Hartebeest	19	64	1138	544	1138	3194.21	8.0691	692.86	373.46	1285.43
	Kajiado	2	21851	7701	1977-02-05	Impala	20	353	15884	3026	15884	12337.8	9.4204	32740.1	19766.1	54229.8
	Kajiado	2	21851	7801	1978-03-23	Impala	20	1549	35599	4783	35599	12337.8	9.4204	26524.8	16750.4	42002.9
	Kajiado	2	21851		1979-06-01	Impala	20	.	.	.	.	12337.8	9.4204	21870.8	14219.6	33638.8
	Kajiado	2	21851	8014	1980-10-17	Impala	20	541	11744	2241	11744	12337.8	9.4204	18262.8	12171.1	27403.6
	Kajiado	2	21851	8111	1981-09-09	Impala	20	785	8317	1518	8317	12337.8	9.4204	16697.1	11294.5	24684
	Kajiado	2	21851	8203	1982-04-01	Impala	20	686	8788	1508	8788	12337.8	9.4204	15972.2	10891	23423.8
	Kajiado	2	21852	8301	1983-03-31	Impala	20	.	28417	5052	28417	12337.8	9.4204	15079.1	10422.1	21817
	Kajiado	2	21851		1984-06-01	Impala	20	.	.	.	.	12337.8	9.4204	14507.7	10181.6	20671.8
	Kajiado	2	21851		1985-06-01	Impala	20	.	.	.	.	12337.8	9.4204	14288.5	10137.5	20139.2
	Kajiado	2	21851	8606	1986-04-29	Impala	20	1201	21636	3351	21636	12337.8	9.4204	14214.7	10167.7	19872.5
	Kajiado	2	21851	8703	1987-03-26	Impala	20	553	10325	2307	10325	12337.8	9.4204	14190.5	10235.2	19674.2
	Kajiado	2	21851		1988-06-01	Impala	20	.	.	.	.	12337.8	9.4204	14134.8	10326.9	19346.7
	Kajiado	2	21851		1989-06-01	Impala	20	.	.	.	.	12337.8	9.4204	14005.9	10326.9	18995.8
	Kajiado	2	21851	9002	1990-05-04	Impala	20	1035	17661	3136	17661	12337.8	9.4204	13777.8	10216.9	18579.7
	Kajiado	2	21851	9101	1991-03-24	Impala	20	466	8819	2060	8819	12337.8	9.4204	13428.8	10001	18031.4
	Kajiado	2	21851	9104	1991-10-07	Impala	20	1484	13517	1588	13517	12337.8	9.4204	13147	9812.08	17615.3
	Kajiado	2	21851	92M1	1992-11-18	Impala	20	1638	14397	1578	14397	12337.8	9.4204	12430	9266.02	16674.4
	Kajiado	2	21851		1993-06-01	Impala	20	.	.	.	.	12337.8	9.4204	12043.1	8947.73	16209.4
	Kajiado	2	21851	9401	1994-04-26	Impala	20	638	11155	2167	11155	12337.8	9.4204	11348.7	8369.93	15387.5
	Kajiado	2	21851		1995-06-01	Impala	20	.	.	.	.	12337.8	9.4204	10460.5	7639.98	14322.2
	Kajiado	2	21851		1996-06-01	Impala	20	.	.	.	.	12337.8	9.4204	9639.13	6976.81	13317.4
	Kajiado	2	21851		1997-06-01	Impala	20	.	.	.	.	12337.8	9.4204	8833.65	6333.24	12321.3
	Kajiado	2	21851	9801	1998-03-31	Impala	20	572	10232	1901	10232	12337.8	9.4204	8188.29	5819.6	11521.1
	Kajiado	2	21851		1999-06-01	Impala	20	.	.	.	.	12337.8	9.4204	7330.22	5137.68	10458.4
	Kajiado	2	21851		2001-06-01	Impala	20	.	.	.	.	12337.8	9.4204	6034.99	4116.17	8848.3
	Kajiado	2	21851		2002-06-01	Impala	20	.	.	.	.	12337.8	9.4204	5478.41	3685.63	8143.23
	Kajiado	2	21851		2003-06-01	Impala	20	.	.	.	.	12337.8	9.4204	4982.65	3309.7	7501.23
	Kajiado	2	21851		2004-06-01	Impala	20	.	.	.	.	12337.8	9.4204	4545.05	2984.62	6921.29
	Kajiado	2	21851		2005-06-01	Impala	20	.	.	.	.	12337.8	9.4204	4165.41	2706.03	6411.85
	Kajiado	2	21851	5	2005-12-04	Impala	20	445	8192	1578	8192	12337.8	9.4204	3992.77	2578.73	6182.19
	Kajiado	2	21851	602	2006-03-06	Impala	20	162	3003	1194	3003	12337.8	9.4204	3912.34	2518.78	6076.92
	Kajiado	2	21851	703	2007-12-09	Impala	20	263	4850	1835	4850	12337.8	9.4204	3417.73	2133.86	5474.05
	Kajiado	2	21851		2008-06-01	Impala	20	.	.	.	.	12337.8	9.4204	3297	2038.75	5331.8
	Kajiado	2	21851		2009-06-01	Impala	20	.	.	.	.	12337.8	9.4204	3061.33	1857.59	5045.11
	Kajiado	2	21851		2010-06-01	Impala	20	.	.	.	.	12337.8	9.4204	2849.78	1699.26	4779.28
	Kajiado	2	21851	1106	2011-11-28	Impala	20	76	1421	455	1421	12337.8	9.4204	2582.58	1496.08	4458.14
	Kajiado	2	21851		2012-06-01	Impala	20	.	.	.	.	12337.8	9.4204	2505.25	1433.23	4379.11
	Kajiado	2	21851		2013-06-01	Impala	20	.	.	.	.	12337.8	9.4204	2374.41	1316.3	4283.08
	Kajiado	2	21851	1401	2014-01-31	Impala	20	26	462	261	462	12337.8	9.4204	2302.6	1241.81	4269.54
	Kajiado	2	21851	7701	1977-02-05	Waterbuck	22	1	44	45	44	276.53	5.6223	649.92	391.61	1078.61
	Kajiado	2	21851	7801	1978-03-23	Waterbuck	22	44	1011	495	1011	276.53	5.6223	532.38	335.57	844.64
	Kajiado	2	21851		1979-06-01	Waterbuck	22	.	.	.	.	276.53	5.6223	444.13	288.25	684.3
	Kajiado	2	21851	8014	1980-10-17	Waterbuck	22	17	369	338	369	276.53	5.6223	375.91	250.13	564.95
	Kajiado	2	21851	8111	1981-09-09	Waterbuck	22	51	540	325	540	276.53	5.6223	346.72	234.18	513.32
	Kajiado	2	21851	8203	1982-04-01	Waterbuck	22	4	51	38	51	276.53	5.6223	333.48	227.07	489.76
	Kajiado	2	21852	8301	1983-03-31	Waterbuck	22	.	103	50	103	276.53	5.6223	317.93	219.45	460.59
	Kajiado	2	21851		1984-06-01	Waterbuck	22	.	.	.	.	276.53	5.6223	309.42	216.89	441.42
	Kajiado	2	21851		1985-06-01	Waterbuck	22	.	.	.	.	276.53	5.6223	307.74	218.09	434.26
	Kajiado	2	21851	8606	1986-04-29	Waterbuck	22	13	234	140	234	276.53	5.6223	308.89	220.7	432.33
	Kajiado	2	21851	8703	1987-03-26	Waterbuck	22	19	354	184	354	276.53	5.6223	311.12	224.15	431.83
	Kajiado	2	21851		1988-06-01	Waterbuck	22	.	.	.	.	276.53	5.6223	313.52	228.79	429.62
	Kajiado	2	21851		1989-06-01	Waterbuck	22	.	.	.	.	276.53	5.6223	313.72	231.03	426.02
	Kajiado	2	21851	9002	1990-05-04	Waterbuck	22	28	477	239	477	276.53	5.6223	311.42	230.62	420.51
	Kajiado	2	21851	9101	1991-03-24	Waterbuck	22	6	113	67	113	276.53	5.6223	306.18	227.69	411.72
	Kajiado	2	21851	9104	1991-10-07	Waterbuck	22	33	300	150	300	276.53	5.6223	301.34	224.56	404.39
	Kajiado	2	21851	92M1	1992-11-18	Waterbuck	22	59	518	380	518	276.53	5.6223	288.05	214.35	387.08
	Kajiado	2	21851		1993-06-01	Waterbuck	22	.	.	.	.	276.53	5.6223	280.55	208.06	378.3
	Kajiado	2	21851	9401	1994-04-26	Waterbuck	22	36	629	388	629	276.53	5.6223	266.71	196.31	362.36
	Kajiado	2	21851		1995-06-01	Waterbuck	22	.	.	.	.	276.53	5.6223	248.5	181.09	341.01
	Kajiado	2	21851		1996-06-01	Waterbuck	22	.	.	.	.	276.53	5.6223	231.25	166.96	320.29
	Kajiado	2	21851		1997-06-01	Waterbuck	22	.	.	.	.	276.53	5.6223	214.01	153.01	299.33
	Kajiado	2	21851	9801	1998-03-31	Waterbuck	22	3	53	52	53	276.53	5.6223	200	141.72	282.24
	Kajiado	2	21851		1999-06-01	Waterbuck	22	.	.	.	.	276.53	5.6223	181.1	126.51	259.25
	Kajiado	2	21851		2001-06-01	Waterbuck	22	.	.	.	.	276.53	5.6223	152.06	103.3	223.82
	Kajiado	2	21851		2002-06-01	Waterbuck	22	.	.	.	.	276.53	5.6223	139.39	93.38	208.08
	Kajiado	2	21851		2003-06-01	Waterbuck	22	.	.	.	.	276.53	5.6223	128.03	84.65	193.63
	Kajiado	2	21851		2004-06-01	Waterbuck	22	.	.	.	.	276.53	5.6223	117.94	77.06	180.49
	Kajiado	2	21851		2005-06-01	Waterbuck	22	.	.	.	.	276.53	5.6223	109.15	70.53	168.92
	Kajiado	2	21851	5	2005-12-04	Waterbuck	22	13	239	155	239	276.53	5.6223	105.15	67.53	163.72
	Kajiado	2	21851	602	2006-03-06	Waterbuck	22	8	148	113	148	276.53	5.6223	103.29	66.12	161.34
	Kajiado	2	21851	703	2007-12-09	Waterbuck	22	0	0	0	0	276.53	5.6223	91.8	56.96	147.96
	Kajiado	2	21851		2008-06-01	Waterbuck	22	.	.	.	.	276.53	5.6223	88.97	54.67	144.81
	Kajiado	2	21851		2009-06-01	Waterbuck	22	.	.	.	.	276.53	5.6223	83.43	50.28	138.42
	Kajiado	2	21851		2010-06-01	Waterbuck	22	.	.	.	.	276.53	5.6223	78.43	46.43	132.47
	Kajiado	2	21851	1106	2011-11-28	Waterbuck	22	0	0	0	0	276.53	5.6223	72.12	41.46	125.46
	Kajiado	2	21851		2012-06-01	Waterbuck	22	.	.	.	.	276.53	5.6223	70.31	39.91	123.87
	Kajiado	2	21851		2013-06-01	Waterbuck	22	.	.	.	.	276.53	5.6223	67.3	37.01	122.37
	Kajiado	2	21851	1401	2014-01-31	Waterbuck	22	4	71	68	71	276.53	5.6223	65.69	35.14	122.79
	Machakos	3	14225		1977-06-01	Sheep and goats	1	.	.	.	.	248266	12.4223	210380	138590	319358
	Machakos	3	14225		1978-06-01	Sheep and goats	1	.	.	.	.	248266	12.4223	211894	141633	317011
	Machakos	3	14225		1979-06-01	Sheep and goats	1	.	.	.	.	248266	12.4223	213419	144721	314728
	Machakos	3	14225		1980-06-01	Sheep and goats	1	.	.	.	.	248266	12.4223	214960	147860	312510
	Machakos	3	14225		1981-06-01	Sheep and goats	1	.	.	.	.	248266	12.4223	216507	151029	310371
	Machakos	3	14225		1982-06-01	Sheep and goats	1	.	.	.	.	248266	12.4223	218065	154234	308313
	Machakos	3	14225		1983-06-01	Sheep and goats	1	.	.	.	.	248266	12.4223	219634	157469	306341
	Machakos	3	14225		1984-06-01	Sheep and goats	1	.	.	.	.	248266	12.4223	221219	160738	304459
	Machakos	3	14225		1985-06-01	Sheep and goats	1	.	.	.	.	248266	12.4223	222812	164015	302686
	Machakos	3	14225	8511	1985-11-01	Sheep and goats	1	14749	264355	23595	264355	248266	12.4223	223482	165392	301976
	Machakos	3	14225		1986-06-01	Sheep and goats	1	.	.	.	.	248266	12.4223	224415	167301	301027
	Machakos	3	14225		1987-06-01	Sheep and goats	1	.	.	.	.	248266	12.4223	226030	170587	299494
	Machakos	3	14225		1988-06-01	Sheep and goats	1	.	.	.	.	248266	12.4223	227662	173868	298099
	Machakos	3	14225		1989-06-01	Sheep and goats	1	.	.	.	.	248266	12.4223	229300	177114	296863
	Machakos	3	14225	9002	1990-05-01	Sheep and goats	1	11875	225995	23016	225995	248266	12.4223	230810	180046	295886
	Machakos	3	14225		1991-06-01	Sheep and goats	1	.	.	.	.	248266	12.4223	232613	183456	294940
	Machakos	3	14225		1992-06-01	Sheep and goats	1	.	.	.	.	248266	12.4223	234291	186521	294296
	Machakos	3	14225		1993-06-01	Sheep and goats	1	.	.	.	.	248266	12.4223	235978	189470	293901
	Machakos	3	14225		1994-06-01	Sheep and goats	1	.	.	.	.	248266	12.4223	237676	192285	293781
	Machakos	3	14225		1995-06-01	Sheep and goats	1	.	.	.	.	248266	12.4223	239387	194940	293967
	Machakos	3	14225	9605	1996-10-01	Sheep and goats	1	11182	189295	19357	189295	248266	12.4223	241693	198188	294747
	Machakos	3	14225		1997-06-01	Sheep and goats	1	.	.	.	.	248266	12.4223	242850	199660	295381
	Machakos	3	14225		1998-06-01	Sheep and goats	1	.	.	.	.	248266	12.4223	244597	201669	296664
	Machakos	3	14225		1999-06-01	Sheep and goats	1	.	.	.	.	248266	12.4223	246358	203418	298362
	Machakos	3	14225		2000-06-01	Sheep and goats	1	.	.	.	.	248266	12.4223	248136	204897	300499
	Machakos	3	14225		2001-06-01	Sheep and goats	1	.	.	.	.	248266	12.4223	249922	206092	303072
	Machakos	3	14225		2002-06-01	Sheep and goats	1	.	.	.	.	248266	12.4223	251720	207009	306089
	Machakos	3	14225		2003-06-01	Sheep and goats	1	.	.	.	.	248266	12.4223	253532	207655	309545
	Machakos	3	14225		2004-06-01	Sheep and goats	1	.	.	.	.	248266	12.4223	255362	208044	313441
	Machakos	3	14225		2005-06-01	Sheep and goats	1	.	.	.	.	248266	12.4223	257200	208193	317741
	Machakos	3	14225		2006-06-01	Sheep and goats	1	.	.	.	.	248266	12.4223	259051	208125	322438
	Machakos	3	14225		2007-06-01	Sheep and goats	1	.	.	.	.	248266	12.4223	260915	207859	327513
	Machakos	3	14225		2008-06-01	Sheep and goats	1	.	.	.	.	248266	12.4223	262798	207418	332965
	Machakos	3	14225		2009-06-01	Sheep and goats	1	.	.	.	.	248266	12.4223	264690	206824	338745
	Machakos	3	14225		2010-06-01	Sheep and goats	1	.	.	.	.	248266	12.4223	266595	206095	344853
	Machakos	3	14225	1112	2011-03-01	Sheep and goats	1	9988	219195	19342	219195	248266	12.4223	268028	205473	349628
	Machakos	3	14225		2012-06-01	Sheep and goats	1	.	.	.	.	248266	12.4223	270451	204301	358020
	Machakos	3	14225		2013-06-01	Sheep and goats	1	.	.	.	.	248266	12.4223	272398	203267	365039
	Machakos	3	14225		2014-06-01	Sheep and goats	1	.	.	.	.	248266	12.4223	274358	202159	372343
	Machakos	3	14225	1503	2015-09-10	Sheep and goats	1	19019	342492	33367	342492	248266	12.4223	276882	200652	382071
	Machakos	3	14225		1977-06-01	Donkey	3	.	.	.	.	3970.6	8.2867	2055.99	1349.27	3132.87
	Machakos	3	14225		1978-06-01	Donkey	3	.	.	.	.	3970.6	8.2867	2112.54	1406.86	3172.2
	Machakos	3	14225		1979-06-01	Donkey	3	.	.	.	.	3970.6	8.2867	2170.65	1466.68	3212.51
	Machakos	3	14225		1980-06-01	Donkey	3	.	.	.	.	3970.6	8.2867	2230.53	1528.96	3254
	Machakos	3	14225		1981-06-01	Donkey	3	.	.	.	.	3970.6	8.2867	2291.88	1593.4	3296.54
	Machakos	3	14225		1982-06-01	Donkey	3	.	.	.	.	3970.6	8.2867	2354.92	1660.21	3340.34
	Machakos	3	14225		1983-06-01	Donkey	3	.	.	.	.	3970.6	8.2867	2419.7	1729.4	3385.53
	Machakos	3	14225		1984-06-01	Donkey	3	.	.	.	.	3970.6	8.2867	2486.44	1801.19	3432.39
	Machakos	3	14225		1985-06-01	Donkey	3	.	.	.	.	3970.6	8.2867	2554.83	1875.18	3480.83
	Machakos	3	14225	8511	1985-11-01	Donkey	3	109	1953	481	1953	3970.6	8.2867	2584.06	1906.9	3501.69
	Machakos	3	14225		1986-06-01	Donkey	3	.	.	.	.	3970.6	8.2867	2625.11	1951.53	3531.18
	Machakos	3	14225		1987-06-01	Donkey	3	.	.	.	.	3970.6	8.2867	2697.32	2030.2	3583.65
	Machakos	3	14225		1988-06-01	Donkey	3	.	.	.	.	3970.6	8.2867	2771.72	2111.32	3638.68
	Machakos	3	14225		1989-06-01	Donkey	3	.	.	.	.	3970.6	8.2867	2847.96	2194.34	3696.27
	Machakos	3	14225	9002	1990-05-01	Donkey	3	164	3121	597	3121	3970.6	8.2867	2919.56	2272.02	3751.66
	Machakos	3	14225		1991-06-01	Donkey	3	.	.	.	.	3970.6	8.2867	3006.79	2366.01	3821.1
	Machakos	3	14225		1992-06-01	Donkey	3	.	.	.	.	3970.6	8.2867	3089.72	2454.44	3889.43
	Machakos	3	14225		1993-06-01	Donkey	3	.	.	.	.	3970.6	8.2867	3174.71	2543.79	3962.12
	Machakos	3	14225		1994-06-01	Donkey	3	.	.	.	.	3970.6	8.2867	3262.04	2633.92	4039.94
	Machakos	3	14225		1995-06-01	Donkey	3	.	.	.	.	3970.6	8.2867	3351.76	2724.4	4123.59
	Machakos	3	14225	9605	1996-10-01	Donkey	3	271	4587	1293	4587	3970.6	8.2867	3475.6	2845.11	4245.81
	Machakos	3	14225		1997-06-01	Donkey	3	.	.	.	.	3970.6	8.2867	3538.95	2904.77	4311.6
	Machakos	3	14225		1998-06-01	Donkey	3	.	.	.	.	3970.6	8.2867	3636.3	2993.42	4417.24
	Machakos	3	14225		1999-06-01	Donkey	3	.	.	.	.	3970.6	8.2867	3736.32	3080.52	4531.73
	Machakos	3	14225		2000-06-01	Donkey	3	.	.	.	.	3970.6	8.2867	3839.38	3165.9	4656.12
	Machakos	3	14225		2001-06-01	Donkey	3	.	.	.	.	3970.6	8.2867	3944.99	3248.79	4790.38
	Machakos	3	14225		2002-06-01	Donkey	3	.	.	.	.	3970.6	8.2867	4053.5	3329.21	4935.37
	Machakos	3	14225		2003-06-01	Donkey	3	.	.	.	.	3970.6	8.2867	4165	3407.07	5091.53
	Machakos	3	14225		2004-06-01	Donkey	3	.	.	.	.	3970.6	8.2867	4279.88	3482.58	5259.73
	Machakos	3	14225		2005-06-01	Donkey	3	.	.	.	.	3970.6	8.2867	4397.61	3555.4	5439.32
	Machakos	3	14225		2006-06-01	Donkey	3	.	.	.	.	3970.6	8.2867	4518.57	3625.89	5631.02
	Machakos	3	14225		2007-06-01	Donkey	3	.	.	.	.	3970.6	8.2867	4642.86	3694.25	5835.06
	Machakos	3	14225		2008-06-01	Donkey	3	.	.	.	.	3970.6	8.2867	4770.92	3760.86	6052.27
	Machakos	3	14225		2009-06-01	Donkey	3	.	.	.	.	3970.6	8.2867	4902.16	3825.58	6281.7
	Machakos	3	14225		2010-06-01	Donkey	3	.	.	.	.	3970.6	8.2867	5037	3888.8	6524.2
	Machakos	3	14225	1112	2011-03-01	Donkey	3	206	4520	948	4520	3970.6	8.2867	5140.27	3935.24	6714.29
	Machakos	3	14225		2012-06-01	Donkey	3	.	.	.	.	3970.6	8.2867	5318.31	4011.76	7050.36
	Machakos	3	14225		2013-06-01	Donkey	3	.	.	.	.	3970.6	8.2867	5464.59	4071.69	7334.01
	Machakos	3	14225		2014-06-01	Donkey	3	.	.	.	.	3970.6	8.2867	5614.91	4130.86	7632.12
	Machakos	3	14225	1503	2015-09-10	Donkey	3	315	5672	939	5672	3970.6	8.2867	5812.84	4205.51	8034.48
	Machakos	3	14225		1977-06-01	Cattle	4	.	.	.	.	202099	12.2165	343212	226094	520998
	Machakos	3	14225		1978-06-01	Cattle	4	.	.	.	.	202099	12.2165	334586	223642	500568
	Machakos	3	14225		1979-06-01	Cattle	4	.	.	.	.	202099	12.2165	326176	221182	481011
	Machakos	3	14225		1980-06-01	Cattle	4	.	.	.	.	202099	12.2165	317956	218706	462246
	Machakos	3	14225		1981-06-01	Cattle	4	.	.	.	.	202099	12.2165	309964	216223	444346
	Machakos	3	14225		1982-06-01	Cattle	4	.	.	.	.	202099	12.2165	302174	213723	427230
	Machakos	3	14225		1983-06-01	Cattle	4	.	.	.	.	202099	12.2165	294579	211201	410871
	Machakos	3	14225		1984-06-01	Cattle	4	.	.	.	.	202099	12.2165	287155	208646	395204
	Machakos	3	14225		1985-06-01	Cattle	4	.	.	.	.	202099	12.2165	279937	206066	380289
	Machakos	3	14225	8511	1985-11-01	Cattle	4	15918	285308	20987	285308	202099	12.2165	276966	204974	374244
	Machakos	3	14225		1986-06-01	Cattle	4	.	.	.	.	202099	12.2165	272901	203448	366064
	Machakos	3	14225		1987-06-01	Cattle	4	.	.	.	.	202099	12.2165	266042	200784	352510
	Machakos	3	14225		1988-06-01	Cattle	4	.	.	.	.	202099	12.2165	259337	198059	339573
	Machakos	3	14225		1989-06-01	Cattle	4	.	.	.	.	202099	12.2165	252819	195280	327311
	Machakos	3	14225	9002	1990-05-01	Cattle	4	14437	274753	21654	274753	202099	12.2165	246998	192674	316638
	Machakos	3	14225		1991-06-01	Cattle	4	.	.	.	.	202099	12.2165	240270	189495	304648
	Machakos	3	14225		1992-06-01	Cattle	4	.	.	.	.	202099	12.2165	234214	186460	294199
	Machakos	3	14225		1993-06-01	Cattle	4	.	.	.	.	202099	12.2165	228327	183328	284373
	Machakos	3	14225		1994-06-01	Cattle	4	.	.	.	.	202099	12.2165	222589	180079	275132
	Machakos	3	14225		1995-06-01	Cattle	4	.	.	.	.	202099	12.2165	216994	176705	266469
	Machakos	3	14225	9605	1996-10-01	Cattle	4	10192	172536	13993	172536	202099	12.2165	209733	171981	255772
	Machakos	3	14225		1997-06-01	Cattle	4	.	.	.	.	202099	12.2165	206209	169535	250815
	Machakos	3	14225		1998-06-01	Cattle	4	.	.	.	.	202099	12.2165	201026	165744	243818
	Machakos	3	14225		1999-06-01	Cattle	4	.	.	.	.	202099	12.2165	195973	161814	237343
	Machakos	3	14225		2000-06-01	Cattle	4	.	.	.	.	202099	12.2165	191034	157744	231349
	Machakos	3	14225		2001-06-01	Cattle	4	.	.	.	.	202099	12.2165	186232	153571	225840
	Machakos	3	14225		2002-06-01	Cattle	4	.	.	.	.	202099	12.2165	181552	149302	220767
	Machakos	3	14225		2003-06-01	Cattle	4	.	.	.	.	202099	12.2165	176988	144960	216094
	Machakos	3	14225		2004-06-01	Cattle	4	.	.	.	.	202099	12.2165	172528	140557	211771
	Machakos	3	14225		2005-06-01	Cattle	4	.	.	.	.	202099	12.2165	168192	136142	207785
	Machakos	3	14225		2006-06-01	Cattle	4	.	.	.	.	202099	12.2165	163964	131728	204088
	Machakos	3	14225		2007-06-01	Cattle	4	.	.	.	.	202099	12.2165	159843	127337	200647
	Machakos	3	14225		2008-06-01	Cattle	4	.	.	.	.	202099	12.2165	155815	122977	197421
	Machakos	3	14225		2009-06-01	Cattle	4	.	.	.	.	202099	12.2165	151898	118688	194401
	Machakos	3	14225		2010-06-01	Cattle	4	.	.	.	.	202099	12.2165	148080	114473	191554
	Machakos	3	14225	1112	2011-03-01	Cattle	4	6050	132772	13141	132772	202099	12.2165	145288	111376	189525
	Machakos	3	14225		2012-06-01	Cattle	4	.	.	.	.	202099	12.2165	140720	106298	186289
	Machakos	3	14225		2013-06-01	Cattle	4	.	.	.	.	202099	12.2165	137183	102365	183844
	Machakos	3	14225		2014-06-01	Cattle	4	.	.	.	.	202099	12.2165	133735	98539.1	181503
	Machakos	3	14225	1503	2015-09-10	Cattle	4	8059	145125	11266	145125	202099	12.2165	129459	93814.2	178647
	Machakos	3	14225		1977-06-01	Burchell's zebra	5	.	.	.	.	2059.2	7.6301	1143.45	183.26	7134.43
	Machakos	3	14225		1978-06-01	Burchell's zebra	5	.	.	.	.	2059.2	7.6301	1171.49	199.96	6863.41
	Machakos	3	14225		1979-06-01	Burchell's zebra	5	.	.	.	.	2059.2	7.6301	1200.23	218.03	6607.23
	Machakos	3	14225		1980-06-01	Burchell's zebra	5	.	.	.	.	2059.2	7.6301	1229.75	237.6	6364.84
	Machakos	3	14225		1981-06-01	Burchell's zebra	5	.	.	.	.	2059.2	7.6301	1259.91	258.65	6137.23
	Machakos	3	14225		1982-06-01	Burchell's zebra	5	.	.	.	.	2059.2	7.6301	1290.81	281.29	5923.42
	Machakos	3	14225		1983-06-01	Burchell's zebra	5	.	.	.	.	2059.2	7.6301	1322.47	305.58	5723.21
	Machakos	3	14225		1984-06-01	Burchell's zebra	5	.	.	.	.	2059.2	7.6301	1355	331.65	5535.96
	Machakos	3	14225		1985-06-01	Burchell's zebra	5	.	.	.	.	2059.2	7.6301	1388.23	359.37	5362.64
	Machakos	3	14225	8511	1985-11-01	Burchell's zebra	5	103	1846	845	1846	2059.2	7.6301	1402.4	371.5	5293.98
	Machakos	3	14225		1986-06-01	Burchell's zebra	5	.	.	.	.	2059.2	7.6301	1422.28	388.81	5202.76
	Machakos	3	14225		1987-06-01	Burchell's zebra	5	.	.	.	.	2059.2	7.6301	1457.16	419.92	5056.44
	Machakos	3	14225		1988-06-01	Burchell's zebra	5	.	.	.	.	2059.2	7.6301	1493	452.73	4923.61
	Machakos	3	14225		1989-06-01	Burchell's zebra	5	.	.	.	.	2059.2	7.6301	1529.62	486.9	4805.36
	Machakos	3	14225	9002	1990-05-01	Burchell's zebra	5	78	1484	721	1484	2059.2	7.6301	1563.91	519.28	4710.05
	Machakos	3	14225		1991-06-01	Burchell's zebra	5	.	.	.	.	2059.2	7.6301	1605.57	558.73	4613.77
	Machakos	3	14225		1992-06-01	Burchell's zebra	5	.	.	.	.	2059.2	7.6301	1645.06	595.85	4541.81
	Machakos	3	14225		1993-06-01	Burchell's zebra	5	.	.	.	.	2059.2	7.6301	1685.41	633.01	4487.44
	Machakos	3	14225		1994-06-01	Burchell's zebra	5	.	.	.	.	2059.2	7.6301	1726.75	669.78	4451.67
	Machakos	3	14225		1995-06-01	Burchell's zebra	5	.	.	.	.	2059.2	7.6301	1769.1	705.53	4435.97
	Machakos	3	14225	9605	1996-10-01	Burchell's zebra	5	41	694	524	694	2059.2	7.6301	1827.35	750.52	4449.18
	Machakos	3	14225		1997-06-01	Burchell's zebra	5	.	.	.	.	2059.2	7.6301	1857.07	771.25	4471.56
	Machakos	3	14225		1998-06-01	Burchell's zebra	5	.	.	.	.	2059.2	7.6301	1902.62	799.72	4526.52
	Machakos	3	14225		1999-06-01	Burchell's zebra	5	.	.	.	.	2059.2	7.6301	1949.28	824.42	4608.91
	Machakos	3	14225		2000-06-01	Burchell's zebra	5	.	.	.	.	2059.2	7.6301	1997.23	844.9	4721.14
	Machakos	3	14225		2001-06-01	Burchell's zebra	5	.	.	.	.	2059.2	7.6301	2046.21	860.69	4864.7
	Machakos	3	14225		2002-06-01	Burchell's zebra	5	.	.	.	.	2059.2	7.6301	2096.4	871.66	5041.95
	Machakos	3	14225		2003-06-01	Burchell's zebra	5	.	.	.	.	2059.2	7.6301	2147.82	877.84	5255.06
	Machakos	3	14225		2004-06-01	Burchell's zebra	5	.	.	.	.	2059.2	7.6301	2200.64	879.4	5506.99
	Machakos	3	14225		2005-06-01	Burchell's zebra	5	.	.	.	.	2059.2	7.6301	2254.62	876.62	5798.73
	Machakos	3	14225		2006-06-01	Burchell's zebra	5	.	.	.	.	2059.2	7.6301	2309.92	869.93	6133.49
	Machakos	3	14225		2007-06-01	Burchell's zebra	5	.	.	.	.	2059.2	7.6301	2366.57	859.78	6514.07
	Machakos	3	14225		2008-06-01	Burchell's zebra	5	.	.	.	.	2059.2	7.6301	2424.78	846.6	6944.87
	Machakos	3	14225		2009-06-01	Burchell's zebra	5	.	.	.	.	2059.2	7.6301	2484.25	830.94	7427.08
	Machakos	3	14225		2010-06-01	Burchell's zebra	5	.	.	.	.	2059.2	7.6301	2545.18	813.22	7965.78
	Machakos	3	14225	1112	2011-03-01	Burchell's zebra	5	212	4652	2440	4652	2059.2	7.6301	2591.73	798.86	8408.28
	Machakos	3	14225		2012-06-01	Burchell's zebra	5	.	.	.	.	2059.2	7.6301	2671.74	773.12	9233
	Machakos	3	14225		2013-06-01	Burchell's zebra	5	.	.	.	.	2059.2	7.6301	2737.27	751.49	9970.42
	Machakos	3	14225		2014-06-01	Burchell's zebra	5	.	.	.	.	2059.2	7.6301	2804.41	729.18	10785.7
	Machakos	3	14225	1503	2015-09-10	Burchell's zebra	5	90	1620	914	1620	2059.2	7.6301	2892.52	700.09	11950.9
	Machakos	3	14225		1977-06-01	Buffalo	6	.	.	.	.	130.25	4.8695	15671.8	438.15	560553
	Machakos	3	14225		1978-06-01	Buffalo	6	.	.	.	.	130.25	4.8695	11077.8	383.95	319619
	Machakos	3	14225		1979-06-01	Buffalo	6	.	.	.	.	130.25	4.8695	7830.44	335.93	182525
	Machakos	3	14225		1980-06-01	Buffalo	6	.	.	.	.	130.25	4.8695	5529.78	293.25	104273
	Machakos	3	14225		1981-06-01	Buffalo	6	.	.	.	.	130.25	4.8695	3908.79	255.5	59799.4
	Machakos	3	14225		1982-06-01	Buffalo	6	.	.	.	.	130.25	4.8695	2762.97	221.96	34394.3
	Machakos	3	14225		1983-06-01	Buffalo	6	.	.	.	.	130.25	4.8695	1953.04	192.11	19855.3
	Machakos	3	14225		1984-06-01	Buffalo	6	.	.	.	.	130.25	4.8695	1379.22	165.42	11499.6
	Machakos	3	14225		1985-06-01	Buffalo	6	.	.	.	.	130.25	4.8695	974.92	141.61	6711.76
	Machakos	3	14225	8511	1985-11-01	Buffalo	6	7	125	124	125	130.25	4.8695	842.97	132.38	5368.05
	Machakos	3	14225		1986-06-01	Buffalo	6	.	.	.	.	130.25	4.8695	689.13	120.24	3949.78
	Machakos	3	14225		1987-06-01	Buffalo	6	.	.	.	.	130.25	4.8695	487.12	100.95	2350.42
	Machakos	3	14225		1988-06-01	Buffalo	6	.	.	.	.	130.25	4.8695	344	83.44	1418.17
	Machakos	3	14225		1989-06-01	Buffalo	6	.	.	.	.	130.25	4.8695	243.16	67.58	874.91
	Machakos	3	14225	9002	1990-05-01	Buffalo	6	20	380	363	380	130.25	4.8695	177.02	54.38	576.26
	Machakos	3	14225		1991-06-01	Buffalo	6	.	.	.	.	130.25	4.8695	121.5	40.41	365.29
	Machakos	3	14225		1992-06-01	Buffalo	6	.	.	.	.	130.25	4.8695	85.8	29.34	250.86
	Machakos	3	14225		1993-06-01	Buffalo	6	.	.	.	.	130.25	4.8695	60.65	20.35	180.78
	Machakos	3	14225		1994-06-01	Buffalo	6	.	.	.	.	130.25	4.8695	42.87	13.49	136.23
	Machakos	3	14225		1995-06-01	Buffalo	6	.	.	.	.	130.25	4.8695	30.3	8.61	106.62
	Machakos	3	14225	9605	1996-10-01	Buffalo	6	1	16	16	16	130.25	4.8695	19.06	4.52	80.36
	Machakos	3	14225		1997-06-01	Buffalo	6	.	.	.	.	130.25	4.8695	15.13	3.23	70.8
	Machakos	3	14225		1998-06-01	Buffalo	6	.	.	.	.	130.25	4.8695	10.69	1.93	59.3
	Machakos	3	14225		1999-06-01	Buffalo	6	.	.	.	.	130.25	4.8695	7.56	1.14	50.26
	Machakos	3	14225		2000-06-01	Buffalo	6	.	.	.	.	130.25	4.8695	5.34	0.66	42.95
	Machakos	3	14225		2001-06-01	Buffalo	6	.	.	.	.	130.25	4.8695	3.77	0.39	36.96
	Machakos	3	14225		2002-06-01	Buffalo	6	.	.	.	.	130.25	4.8695	2.67	0.22	31.97
	Machakos	3	14225		2003-06-01	Buffalo	6	.	.	.	.	130.25	4.8695	1.89	0.13	27.75
	Machakos	3	14225		2004-06-01	Buffalo	6	.	.	.	.	130.25	4.8695	1.33	0.07	24.16
	Machakos	3	14225		2005-06-01	Buffalo	6	.	.	.	.	130.25	4.8695	0.94	0.04	21.09
	Machakos	3	14225		2006-06-01	Buffalo	6	.	.	.	.	130.25	4.8695	0.67	0.02	18.45
	Machakos	3	14225		2007-06-01	Buffalo	6	.	.	.	.	130.25	4.8695	0.47	0.01	16.16
	Machakos	3	14225		2008-06-01	Buffalo	6	.	.	.	.	130.25	4.8695	0.33	0.01	14.17
	Machakos	3	14225		2009-06-01	Buffalo	6	.	.	.	.	130.25	4.8695	0.23	0	12.44
	Machakos	3	14225		2010-06-01	Buffalo	6	.	.	.	.	130.25	4.8695	0.17	0	10.94
	Machakos	3	14225	1112	2011-03-01	Buffalo	6	0	0	0	0	130.25	4.8695	0.13	0	9.94
	Machakos	3	14225		2012-06-01	Buffalo	6	.	.	.	.	130.25	4.8695	0.08	0	8.47
	Machakos	3	14225		2013-06-01	Buffalo	6	.	.	.	.	130.25	4.8695	0.06	0	7.46
	Machakos	3	14225		2014-06-01	Buffalo	6	.	.	.	.	130.25	4.8695	0.04	0	6.58
	Machakos	3	14225		1977-06-01	Ostrich	8	.	.	.	.	219.4	5.3909	750.32	113.11	4977.24
	Machakos	3	14225		1978-06-01	Ostrich	8	.	.	.	.	219.4	5.3909	702.86	113.22	4363.26
	Machakos	3	14225		1979-06-01	Ostrich	8	.	.	.	.	219.4	5.3909	658.4	113.25	3827.63
	Machakos	3	14225		1980-06-01	Ostrich	8	.	.	.	.	219.4	5.3909	616.64	113.2	3359.13
	Machakos	3	14225		1981-06-01	Ostrich	8	.	.	.	.	219.4	5.3909	577.64	113.05	2951.56
	Machakos	3	14225		1982-06-01	Ostrich	8	.	.	.	.	219.4	5.3909	541.1	112.79	2595.93
	Machakos	3	14225		1983-06-01	Ostrich	8	.	.	.	.	219.4	5.3909	506.87	112.41	2285.62
	Machakos	3	14225		1984-06-01	Ostrich	8	.	.	.	.	219.4	5.3909	474.73	111.89	2014.18
	Machakos	3	14225		1985-06-01	Ostrich	8	.	.	.	.	219.4	5.3909	444.7	111.22	1778.04
	Machakos	3	14225	8511	1985-11-01	Ostrich	8	19	340	224	340	219.4	5.3909	432.69	110.89	1688.25
	Machakos	3	14225		1986-06-01	Ostrich	8	.	.	.	.	219.4	5.3909	416.57	110.39	1572.04
	Machakos	3	14225		1987-06-01	Ostrich	8	.	.	.	.	219.4	5.3909	390.22	109.36	1392.39
	Machakos	3	14225		1988-06-01	Ostrich	8	.	.	.	.	219.4	5.3909	365.47	108.12	1235.38
	Machakos	3	14225		1989-06-01	Ostrich	8	.	.	.	.	219.4	5.3909	342.36	106.65	1098.96
	Machakos	3	14225	9002	1990-05-01	Ostrich	8	18	342	151	342	219.4	5.3909	322.49	105.09	989.64
	Machakos	3	14225		1991-06-01	Ostrich	8	.	.	.	.	219.4	5.3909	300.42	102.92	876.86
	Machakos	3	14225		1992-06-01	Ostrich	8	.	.	.	.	219.4	5.3909	281.36	100.61	786.86
	Machakos	3	14225		1993-06-01	Ostrich	8	.	.	.	.	219.4	5.3909	263.57	97.98	709.03
	Machakos	3	14225		1994-06-01	Ostrich	8	.	.	.	.	219.4	5.3909	246.9	95	641.65
	Machakos	3	14225		1995-06-01	Ostrich	8	.	.	.	.	219.4	5.3909	231.28	91.68	583.45
	Machakos	3	14225	9605	1996-10-01	Ostrich	8	18	304	242	304	219.4	5.3909	211.93	86.69	518.08
	Machakos	3	14225		1997-06-01	Ostrich	8	.	.	.	.	219.4	5.3909	202.91	83.99	490.18
	Machakos	3	14225		1998-06-01	Ostrich	8	.	.	.	.	219.4	5.3909	190.07	79.69	453.38
	Machakos	3	14225		1999-06-01	Ostrich	8	.	.	.	.	219.4	5.3909	178.05	75.12	422
	Machakos	3	14225		2000-06-01	Ostrich	8	.	.	.	.	219.4	5.3909	166.76	70.35	395.27
	Machakos	3	14225		2001-06-01	Ostrich	8	.	.	.	.	219.4	5.3909	156.21	65.47	372.71
	Machakos	3	14225		2002-06-01	Ostrich	8	.	.	.	.	219.4	5.3909	146.33	60.54	353.67
	Machakos	3	14225		2003-06-01	Ostrich	8	.	.	.	.	219.4	5.3909	137.07	55.65	337.63
	Machakos	3	14225		2004-06-01	Ostrich	8	.	.	.	.	219.4	5.3909	128.38	50.85	324.13
	Machakos	3	14225		2005-06-01	Ostrich	8	.	.	.	.	219.4	5.3909	120.26	46.23	312.84
	Machakos	3	14225		2006-06-01	Ostrich	8	.	.	.	.	219.4	5.3909	112.65	41.83	303.38
	Machakos	3	14225		2007-06-01	Ostrich	8	.	.	.	.	219.4	5.3909	105.53	37.69	295.48
	Machakos	3	14225		2008-06-01	Ostrich	8	.	.	.	.	219.4	5.3909	98.84	33.82	288.86
	Machakos	3	14225		2009-06-01	Ostrich	8	.	.	.	.	219.4	5.3909	92.58	30.25	283.37
	Machakos	3	14225		2010-06-01	Ostrich	8	.	.	.	.	219.4	5.3909	86.73	26.98	278.81
	Machakos	3	14225	1112	2011-03-01	Ostrich	8	1	21	21	21	219.4	5.3909	82.59	24.72	275.92
	Machakos	3	14225		2012-06-01	Ostrich	8	.	.	.	.	219.4	5.3909	76.09	21.29	271.94
	Machakos	3	14225		2013-06-01	Ostrich	8	.	.	.	.	219.4	5.3909	71.28	18.86	269.43
	Machakos	3	14225		2014-06-01	Ostrich	8	.	.	.	.	219.4	5.3909	66.77	16.67	267.42
	Machakos	3	14225	1503	2015-09-10	Ostrich	8	5	90	52	90	219.4	5.3909	61.42	14.21	265.46
	Machakos	3	14225		1977-06-01	Wildebeest	9	.	.	.	.	2320	7.7493	651.34	93.65	4530.32
	Machakos	3	14225		1978-06-01	Wildebeest	9	.	.	.	.	2320	7.7493	684.47	105.42	4444.31
	Machakos	3	14225		1979-06-01	Wildebeest	9	.	.	.	.	2320	7.7493	719.29	118.59	4362.87
	Machakos	3	14225		1980-06-01	Wildebeest	9	.	.	.	.	2320	7.7493	755.98	133.34	4285.92
	Machakos	3	14225		1981-06-01	Wildebeest	9	.	.	.	.	2320	7.7493	794.43	149.77	4214.09
	Machakos	3	14225		1982-06-01	Wildebeest	9	.	.	.	.	2320	7.7493	834.84	168.05	4147.39
	Machakos	3	14225		1983-06-01	Wildebeest	9	.	.	.	.	2320	7.7493	877.31	188.36	4086.1
	Machakos	3	14225		1984-06-01	Wildebeest	9	.	.	.	.	2320	7.7493	922.06	210.94	4030.44
	Machakos	3	14225		1985-06-01	Wildebeest	9	.	.	.	.	2320	7.7493	968.96	235.83	3981.15
	Machakos	3	14225	8511	1985-11-01	Wildebeest	9	17	304	222	304	2320	7.7493	989.32	247.01	3962.45
	Machakos	3	14225		1986-06-01	Wildebeest	9	.	.	.	.	2320	7.7493	1018.24	263.25	3938.59
	Machakos	3	14225		1987-06-01	Wildebeest	9	.	.	.	.	2320	7.7493	1070.04	293.33	3903.41
	Machakos	3	14225		1988-06-01	Wildebeest	9	.	.	.	.	2320	7.7493	1124.62	326.28	3876.35
	Machakos	3	14225		1989-06-01	Wildebeest	9	.	.	.	.	2320	7.7493	1181.82	361.98	3858.5
	Machakos	3	14225	9002	1990-05-01	Wildebeest	9	154	2930	1945	2930	2320	7.7493	1236.71	397.14	3851.15
	Machakos	3	14225		1991-06-01	Wildebeest	9	.	.	.	.	2320	7.7493	1305.11	441.83	3855.07
	Machakos	3	14225		1992-06-01	Wildebeest	9	.	.	.	.	2320	7.7493	1371.68	485.84	3872.65
	Machakos	3	14225		1993-06-01	Wildebeest	9	.	.	.	.	2320	7.7493	1441.45	532	3905.6
	Machakos	3	14225		1994-06-01	Wildebeest	9	.	.	.	.	2320	7.7493	1514.77	579.96	3956.34
	Machakos	3	14225		1995-06-01	Wildebeest	9	.	.	.	.	2320	7.7493	1591.82	629.12	4027.67
	Machakos	3	14225	9605	1996-10-01	Wildebeest	9	7	118	112	118	2320	7.7493	1700.99	695.37	4160.92
	Machakos	3	14225		1997-06-01	Wildebeest	9	.	.	.	.	2320	7.7493	1758.11	727.98	4245.94
	Machakos	3	14225		1998-06-01	Wildebeest	9	.	.	.	.	2320	7.7493	1847.54	775.69	4400.45
	Machakos	3	14225		1999-06-01	Wildebeest	9	.	.	.	.	2320	7.7493	1941.51	821.01	4591.27
	Machakos	3	14225		2000-06-01	Wildebeest	9	.	.	.	.	2320	7.7493	2040.55	863.13	4824.1
	Machakos	3	14225		2001-06-01	Wildebeest	9	.	.	.	.	2320	7.7493	2144.34	901.06	5103.08
	Machakos	3	14225		2002-06-01	Wildebeest	9	.	.	.	.	2320	7.7493	2253.41	934.36	5434.63
	Machakos	3	14225		2003-06-01	Wildebeest	9	.	.	.	.	2320	7.7493	2368.03	962.67	5825.02
	Machakos	3	14225		2004-06-01	Wildebeest	9	.	.	.	.	2320	7.7493	2488.82	985.96	6282.47
	Machakos	3	14225		2005-06-01	Wildebeest	9	.	.	.	.	2320	7.7493	2615.42	1004.16	6812.05
	Machakos	3	14225		2006-06-01	Wildebeest	9	.	.	.	.	2320	7.7493	2748.45	1017.6	7423.33
	Machakos	3	14225		2007-06-01	Wildebeest	9	.	.	.	.	2320	7.7493	2888.25	1026.61	8125.77
	Machakos	3	14225		2008-06-01	Wildebeest	9	.	.	.	.	2320	7.7493	3035.58	1031.6	8932.42
	Machakos	3	14225		2009-06-01	Wildebeest	9	.	.	.	.	2320	7.7493	3189.98	1032.99	9851.04
	Machakos	3	14225		2010-06-01	Wildebeest	9	.	.	.	.	2320	7.7493	3352.24	1031.2	10897.5
	Machakos	3	14225	1112	2011-03-01	Wildebeest	9	284	6232	3358	6232	2320	7.7493	3478.98	1028.05	11773.1
	Machakos	3	14225		2012-06-01	Wildebeest	9	.	.	.	.	2320	7.7493	3702.44	1019.73	13442.9
	Machakos	3	14225		2013-06-01	Wildebeest	9	.	.	.	.	2320	7.7493	3890.77	1010.78	14976.7
	Machakos	3	14225		2014-06-01	Wildebeest	9	.	.	.	.	2320	7.7493	4088.68	1000.11	16715.5
	Machakos	3	14225	1503	2015-09-10	Wildebeest	9	112	2016	1078	2016	2320	7.7493	4356.04	984.42	19275.4
	Machakos	3	14225		1977-06-01	Giraffe	10	.	.	.	.	235.4	5.4613	544.43	92.96	3188.5
	Machakos	3	14225		1978-06-01	Giraffe	10	.	.	.	.	235.4	5.4613	521.23	94.46	2876.29
	Machakos	3	14225		1979-06-01	Giraffe	10	.	.	.	.	235.4	5.4613	499.02	95.91	2596.46
	Machakos	3	14225		1980-06-01	Giraffe	10	.	.	.	.	235.4	5.4613	477.7	97.31	2345.04
	Machakos	3	14225		1981-06-01	Giraffe	10	.	.	.	.	235.4	5.4613	457.35	98.65	2120.38
	Machakos	3	14225		1982-06-01	Giraffe	10	.	.	.	.	235.4	5.4613	437.86	99.9	1919.11
	Machakos	3	14225		1983-06-01	Giraffe	10	.	.	.	.	235.4	5.4613	419.21	101.07	1738.81
	Machakos	3	14225		1984-06-01	Giraffe	10	.	.	.	.	235.4	5.4613	401.3	102.12	1576.95
	Machakos	3	14225		1985-06-01	Giraffe	10	.	.	.	.	235.4	5.4613	384.2	103.04	1432.49
	Machakos	3	14225	8511	1985-11-01	Giraffe	10	35	627	253	627	235.4	5.4613	377.25	103.39	1376.56
	Machakos	3	14225		1986-06-01	Giraffe	10	.	.	.	.	235.4	5.4613	367.83	103.82	1303.26
	Machakos	3	14225		1987-06-01	Giraffe	10	.	.	.	.	235.4	5.4613	352.16	104.41	1187.72
	Machakos	3	14225		1988-06-01	Giraffe	10	.	.	.	.	235.4	5.4613	337.11	104.81	1084.27
	Machakos	3	14225		1989-06-01	Giraffe	10	.	.	.	.	235.4	5.4613	322.75	104.98	992.25
	Machakos	3	14225	9002	1990-05-01	Giraffe	10	11	209	138	209	235.4	5.4613	310.14	104.91	916.87
	Machakos	3	14225		1991-06-01	Giraffe	10	.	.	.	.	235.4	5.4613	295.83	104.51	837.38
	Machakos	3	14225		1992-06-01	Giraffe	10	.	.	.	.	235.4	5.4613	283.19	103.81	772.55
	Machakos	3	14225		1993-06-01	Giraffe	10	.	.	.	.	235.4	5.4613	271.13	102.76	715.36
	Machakos	3	14225		1994-06-01	Giraffe	10	.	.	.	.	235.4	5.4613	259.57	101.33	664.93
	Machakos	3	14225		1995-06-01	Giraffe	10	.	.	.	.	235.4	5.4613	248.51	99.51	620.66
	Machakos	3	14225	9605	1996-10-01	Giraffe	10	3	50	37	50	235.4	5.4613	234.46	96.43	570.09
	Machakos	3	14225		1997-06-01	Giraffe	10	.	.	.	.	235.4	5.4613	227.76	94.62	548.26
	Machakos	3	14225		1998-06-01	Giraffe	10	.	.	.	.	235.4	5.4613	218.06	91.57	519.25
	Machakos	3	14225		1999-06-01	Giraffe	10	.	.	.	.	235.4	5.4613	208.77	88.15	494.41
	Machakos	3	14225		2000-06-01	Giraffe	10	.	.	.	.	235.4	5.4613	199.85	84.39	473.26
	Machakos	3	14225		2001-06-01	Giraffe	10	.	.	.	.	235.4	5.4613	191.33	80.36	455.54
	Machakos	3	14225		2002-06-01	Giraffe	10	.	.	.	.	235.4	5.4613	183.18	76.12	440.83
	Machakos	3	14225		2003-06-01	Giraffe	10	.	.	.	.	235.4	5.4613	175.37	71.73	428.79
	Machakos	3	14225		2004-06-01	Giraffe	10	.	.	.	.	235.4	5.4613	167.88	67.25	419.09
	Machakos	3	14225		2005-06-01	Giraffe	10	.	.	.	.	235.4	5.4613	160.73	62.78	411.51
	Machakos	3	14225		2006-06-01	Giraffe	10	.	.	.	.	235.4	5.4613	153.88	58.36	405.76
	Machakos	3	14225		2007-06-01	Giraffe	10	.	.	.	.	235.4	5.4613	147.32	54.04	401.63
	Machakos	3	14225		2008-06-01	Giraffe	10	.	.	.	.	235.4	5.4613	141.03	49.86	398.9
	Machakos	3	14225		2009-06-01	Giraffe	10	.	.	.	.	235.4	5.4613	135.02	45.87	397.44
	Machakos	3	14225		2010-06-01	Giraffe	10	.	.	.	.	235.4	5.4613	129.27	42.08	397.08
	Machakos	3	14225	1112	2011-03-01	Giraffe	10	10	219	115	219	235.4	5.4613	125.13	39.39	397.46
	Machakos	3	14225		2012-06-01	Giraffe	10	.	.	.	.	235.4	5.4613	118.47	35.16	399.2
	Machakos	3	14225		2013-06-01	Giraffe	10	.	.	.	.	235.4	5.4613	113.42	32.04	401.49
	Machakos	3	14225		2014-06-01	Giraffe	10	.	.	.	.	235.4	5.4613	108.59	29.15	404.48
	Machakos	3	14225	1503	2015-09-10	Giraffe	10	4	72	43	72	235.4	5.4613	102.72	25.78	409.24
	Machakos	3	14225		1977-06-01	Grant's gazelle	12	.	.	.	.	1425.8	7.2625	4352.27	533.49	35506.4
	Machakos	3	14225		1978-06-01	Grant's gazelle	12	.	.	.	.	1425.8	7.2625	4115.81	544.98	31083.6
	Machakos	3	14225		1979-06-01	Grant's gazelle	12	.	.	.	.	1425.8	7.2625	3892.19	556.35	27229.4
	Machakos	3	14225		1980-06-01	Grant's gazelle	12	.	.	.	.	1425.8	7.2625	3680.16	567.59	23861.7
	Machakos	3	14225		1981-06-01	Grant's gazelle	12	.	.	.	.	1425.8	7.2625	3480.22	578.54	20935.3
	Machakos	3	14225		1982-06-01	Grant's gazelle	12	.	.	.	.	1425.8	7.2625	3291.13	589.16	18384.7
	Machakos	3	14225		1983-06-01	Grant's gazelle	12	.	.	.	.	1425.8	7.2625	3112.32	599.35	16161.8
	Machakos	3	14225		1984-06-01	Grant's gazelle	12	.	.	.	.	1425.8	7.2625	2942.78	609.01	14219.7
	Machakos	3	14225		1985-06-01	Grant's gazelle	12	.	.	.	.	1425.8	7.2625	2782.89	617.95	12532.5
	Machakos	3	14225	8511	1985-11-01	Grant's gazelle	12	39	699	264	699	1425.8	7.2625	2718.48	621.46	11891.6
	Machakos	3	14225		1986-06-01	Grant's gazelle	12	.	.	.	.	1425.8	7.2625	2631.69	626.04	11062.8
	Machakos	3	14225		1987-06-01	Grant's gazelle	12	.	.	.	.	1425.8	7.2625	2488.71	633.1	9783.12
	Machakos	3	14225		1988-06-01	Grant's gazelle	12	.	.	.	.	1425.8	7.2625	2353.14	638.92	8666.64
	Machakos	3	14225		1989-06-01	Grant's gazelle	12	.	.	.	.	1425.8	7.2625	2225.29	643.22	7698.67
	Machakos	3	14225	9002	1990-05-01	Grant's gazelle	12	172	3273	1490	3273	1425.8	7.2625	2114.39	645.6	6924.81
	Machakos	3	14225		1991-06-01	Grant's gazelle	12	.	.	.	.	1425.8	7.2625	1990.05	646.17	6128.85
	Machakos	3	14225		1992-06-01	Grant's gazelle	12	.	.	.	.	1425.8	7.2625	1881.64	644.18	5496.25
	Machakos	3	14225		1993-06-01	Grant's gazelle	12	.	.	.	.	1425.8	7.2625	1779.41	639.42	4951.85
	Machakos	3	14225		1994-06-01	Grant's gazelle	12	.	.	.	.	1425.8	7.2625	1682.73	631.54	4483.63
	Machakos	3	14225		1995-06-01	Grant's gazelle	12	.	.	.	.	1425.8	7.2625	1591.31	620.24	4082.75
	Machakos	3	14225	9605	1996-10-01	Grant's gazelle	12	122	2065	1006	2065	1425.8	7.2625	1476.79	599.37	3638.67
	Machakos	3	14225		1997-06-01	Grant's gazelle	12	.	.	.	.	1425.8	7.2625	1422.87	586.45	3452.25
	Machakos	3	14225		1998-06-01	Grant's gazelle	12	.	.	.	.	1425.8	7.2625	1345.57	563.94	3210.57
	Machakos	3	14225		1999-06-01	Grant's gazelle	12	.	.	.	.	1425.8	7.2625	1272.46	537.92	3010.05
	Machakos	3	14225		2000-06-01	Grant's gazelle	12	.	.	.	.	1425.8	7.2625	1203.14	508.76	2845.27
	Machakos	3	14225		2001-06-01	Grant's gazelle	12	.	.	.	.	1425.8	7.2625	1137.77	477.25	2712.48
	Machakos	3	14225		2002-06-01	Grant's gazelle	12	.	.	.	.	1425.8	7.2625	1075.96	444.08	2606.95
	Machakos	3	14225		2003-06-01	Grant's gazelle	12	.	.	.	.	1425.8	7.2625	1017.5	410.05	2524.84
	Machakos	3	14225		2004-06-01	Grant's gazelle	12	.	.	.	.	1425.8	7.2625	962.07	375.86	2462.58
	Machakos	3	14225		2005-06-01	Grant's gazelle	12	.	.	.	.	1425.8	7.2625	909.8	342.39	2417.51
	Machakos	3	14225		2006-06-01	Grant's gazelle	12	.	.	.	.	1425.8	7.2625	860.37	310.13	2386.86
	Machakos	3	14225		2007-06-01	Grant's gazelle	12	.	.	.	.	1425.8	7.2625	813.63	279.5	2368.47
	Machakos	3	14225		2008-06-01	Grant's gazelle	12	.	.	.	.	1425.8	7.2625	769.3	250.72	2360.51
	Machakos	3	14225		2009-06-01	Grant's gazelle	12	.	.	.	.	1425.8	7.2625	727.51	224.12	2361.54
	Machakos	3	14225		2010-06-01	Grant's gazelle	12	.	.	.	.	1425.8	7.2625	687.98	199.68	2370.32
	Machakos	3	14225	1112	2011-03-01	Grant's gazelle	12	35	768	441	768	1425.8	7.2625	659.83	182.83	2381.35
	Machakos	3	14225		2012-06-01	Grant's gazelle	12	.	.	.	.	1425.8	7.2625	615.16	157.19	2407.41
	Machakos	3	14225		2013-06-01	Grant's gazelle	12	.	.	.	.	1425.8	7.2625	581.74	139.03	2434.22
	Machakos	3	14225		2014-06-01	Grant's gazelle	12	.	.	.	.	1425.8	7.2625	550.13	122.74	2465.81
	Machakos	3	14225	1503	2015-09-10	Grant's gazelle	12	18	324	208	324	1425.8	7.2625	512.26	104.44	2512.45
	Machakos	3	14225		1977-06-01	Thomson's gazelle	15	.	.	.	.	1304	7.1732	7881	1258.1	49368.4
	Machakos	3	14225		1978-06-01	Thomson's gazelle	15	.	.	.	.	1304	7.1732	7086.09	1205.03	41669.4
	Machakos	3	14225		1979-06-01	Thomson's gazelle	15	.	.	.	.	1304	7.1732	6371.37	1153.4	35195.4
	Machakos	3	14225		1980-06-01	Thomson's gazelle	15	.	.	.	.	1304	7.1732	5727.06	1103	29736.5
	Machakos	3	14225		1981-06-01	Thomson's gazelle	15	.	.	.	.	1304	7.1732	5149.41	1054.02	25157.4
	Machakos	3	14225		1982-06-01	Thomson's gazelle	15	.	.	.	.	1304	7.1732	4630.03	1006.25	21303.9
	Machakos	3	14225		1983-06-01	Thomson's gazelle	15	.	.	.	.	1304	7.1732	4163.03	959.61	18060.2
	Machakos	3	14225		1984-06-01	Thomson's gazelle	15	.	.	.	.	1304	7.1732	3742.04	913.9	15322.1
	Machakos	3	14225		1985-06-01	Thomson's gazelle	15	.	.	.	.	1304	7.1732	3364.61	869.29	13022.8
	Machakos	3	14225	8511	1985-11-01	Thomson's gazelle	15	66	1182	884	1182	1304	7.1732	3217.95	850.86	12170.3
	Machakos	3	14225		1986-06-01	Thomson's gazelle	15	.	.	.	.	1304	7.1732	3025.24	825.58	11085.7
	Machakos	3	14225		1987-06-01	Thomson's gazelle	15	.	.	.	.	1304	7.1732	2720.11	782.69	9453.29
	Machakos	3	14225		1988-06-01	Thomson's gazelle	15	.	.	.	.	1304	7.1732	2445.03	740.44	8073.82
	Machakos	3	14225		1989-06-01	Thomson's gazelle	15	.	.	.	.	1304	7.1732	2198.42	699	6914.19
	Machakos	3	14225	9002	1990-05-01	Thomson's gazelle	15	259	4929	2089	4929	1304	7.1732	1994.61	661.65	6012.98
	Machakos	3	14225		1991-06-01	Thomson's gazelle	15	.	.	.	.	1304	7.1732	1777.31	618	5111.33
	Machakos	3	14225		1992-06-01	Thomson's gazelle	15	.	.	.	.	1304	7.1732	1597.58	578.26	4413.65
	Machakos	3	14225		1993-06-01	Thomson's gazelle	15	.	.	.	.	1304	7.1732	1436.44	539.2	3826.7
	Machakos	3	14225		1994-06-01	Thomson's gazelle	15	.	.	.	.	1304	7.1732	1291.56	500.73	3331.36
	Machakos	3	14225		1995-06-01	Thomson's gazelle	15	.	.	.	.	1304	7.1732	1161.28	462.92	2913.23
	Machakos	3	14225	9605	1996-10-01	Thomson's gazelle	15	3	50	49	50	1304	7.1732	1007.41	413.56	2453.97
	Machakos	3	14225		1997-06-01	Thomson's gazelle	15	.	.	.	.	1304	7.1732	938.56	389.59	2261.08
	Machakos	3	14225		1998-06-01	Thomson's gazelle	15	.	.	.	.	1304	7.1732	843.9	354.5	2008.93
	Machakos	3	14225		1999-06-01	Thomson's gazelle	15	.	.	.	.	1304	7.1732	758.78	320.68	1795.39
	Machakos	3	14225		2000-06-01	Thomson's gazelle	15	.	.	.	.	1304	7.1732	682.05	288.27	1613.73
	Machakos	3	14225		2001-06-01	Thomson's gazelle	15	.	.	.	.	1304	7.1732	613.25	257.66	1459.61
	Machakos	3	14225		2002-06-01	Thomson's gazelle	15	.	.	.	.	1304	7.1732	551.4	228.95	1327.97
	Machakos	3	14225		2003-06-01	Thomson's gazelle	15	.	.	.	.	1304	7.1732	495.78	202.3	1215.03
	Machakos	3	14225		2004-06-01	Thomson's gazelle	15	.	.	.	.	1304	7.1732	445.65	177.74	1117.38
	Machakos	3	14225		2005-06-01	Thomson's gazelle	15	.	.	.	.	1304	7.1732	400.7	155.44	1032.9
	Machakos	3	14225		2006-06-01	Thomson's gazelle	15	.	.	.	.	1304	7.1732	360.28	135.33	959.13
	Machakos	3	14225		2007-06-01	Thomson's gazelle	15	.	.	.	.	1304	7.1732	323.94	117.35	894.26
	Machakos	3	14225		2008-06-01	Thomson's gazelle	15	.	.	.	.	1304	7.1732	291.18	101.34	836.7
	Machakos	3	14225		2009-06-01	Thomson's gazelle	15	.	.	.	.	1304	7.1732	261.81	87.26	785.55
	Machakos	3	14225		2010-06-01	Thomson's gazelle	15	.	.	.	.	1304	7.1732	235.41	74.92	739.65
	Machakos	3	14225	1112	2011-03-01	Thomson's gazelle	15	9	197	176	197	1304	7.1732	217.41	66.74	708.29
	Machakos	3	14225		2012-06-01	Thomson's gazelle	15	.	.	.	.	1304	7.1732	190.26	54.8	660.51
	Machakos	3	14225		2013-06-01	Thomson's gazelle	15	.	.	.	.	1304	7.1732	171.07	46.74	626.17
	Machakos	3	14225		2014-06-01	Thomson's gazelle	15	.	.	.	.	1304	7.1732	153.81	39.78	594.67
	Machakos	3	14225	1503	2015-09-10	Thomson's gazelle	15	9	162	117	162	1304	7.1732	134.29	32.32	557.98
	Machakos	3	14225		1977-06-01	Eland	16	.	.	.	.	447.8	6.1043	2724.65	429.09	17301.1
	Machakos	3	14225		1978-06-01	Eland	16	.	.	.	.	447.8	6.1043	2455.43	412.26	14624.5
	Machakos	3	14225		1979-06-01	Eland	16	.	.	.	.	447.8	6.1043	2212.81	395.82	12370.5
	Machakos	3	14225		1980-06-01	Eland	16	.	.	.	.	447.8	6.1043	1993.6	379.7	10467.3
	Machakos	3	14225		1981-06-01	Eland	16	.	.	.	.	447.8	6.1043	1796.61	363.96	8868.62
	Machakos	3	14225		1982-06-01	Eland	16	.	.	.	.	447.8	6.1043	1619.09	348.53	7521.37
	Machakos	3	14225		1983-06-01	Eland	16	.	.	.	.	447.8	6.1043	1459.11	333.4	6385.72
	Machakos	3	14225		1984-06-01	Eland	16	.	.	.	.	447.8	6.1043	1314.56	318.49	5425.79
	Machakos	3	14225		1985-06-01	Eland	16	.	.	.	.	447.8	6.1043	1184.67	303.87	4618.6
	Machakos	3	14225	8511	1985-11-01	Eland	16	10	179	158	179	447.8	6.1043	1134.11	297.8	4319.02
	Machakos	3	14225		1986-06-01	Eland	16	.	.	.	.	447.8	6.1043	1067.61	289.46	3937.65
	Machakos	3	14225		1987-06-01	Eland	16	.	.	.	.	447.8	6.1043	962.12	275.25	3363.06
	Machakos	3	14225		1988-06-01	Eland	16	.	.	.	.	447.8	6.1043	866.81	261.17	2876.87
	Machakos	3	14225		1989-06-01	Eland	16	.	.	.	.	447.8	6.1043	781.16	247.28	2467.66
	Machakos	3	14225	9002	1990-05-01	Eland	16	92	1750	745	1750	447.8	6.1043	710.22	234.69	2149.26
	Machakos	3	14225		1991-06-01	Eland	16	.	.	.	.	447.8	6.1043	634.42	219.89	1830.35
	Machakos	3	14225		1992-06-01	Eland	16	.	.	.	.	447.8	6.1043	571.57	206.33	1583.31
	Machakos	3	14225		1993-06-01	Eland	16	.	.	.	.	447.8	6.1043	515.09	192.92	1375.27
	Machakos	3	14225		1994-06-01	Eland	16	.	.	.	.	447.8	6.1043	464.19	179.63	1199.53
	Machakos	3	14225		1995-06-01	Eland	16	.	.	.	.	447.8	6.1043	418.33	166.49	1051.08
	Machakos	3	14225	9605	1996-10-01	Eland	16	13	220	161	220	447.8	6.1043	364	149.23	887.91
	Machakos	3	14225		1997-06-01	Eland	16	.	.	.	.	447.8	6.1043	339.65	140.8	819.34
	Machakos	3	14225		1998-06-01	Eland	16	.	.	.	.	447.8	6.1043	306.09	128.4	729.68
	Machakos	3	14225		1999-06-01	Eland	16	.	.	.	.	447.8	6.1043	275.84	116.39	653.74
	Machakos	3	14225		2000-06-01	Eland	16	.	.	.	.	447.8	6.1043	248.52	104.83	589.14
	Machakos	3	14225		2001-06-01	Eland	16	.	.	.	.	447.8	6.1043	223.96	93.87	534.32
	Machakos	3	14225		2002-06-01	Eland	16	.	.	.	.	447.8	6.1043	201.83	83.56	487.52
	Machakos	3	14225		2003-06-01	Eland	16	.	.	.	.	447.8	6.1043	181.89	73.95	447.36
	Machakos	3	14225		2004-06-01	Eland	16	.	.	.	.	447.8	6.1043	163.87	65.07	412.65
	Machakos	3	14225		2005-06-01	Eland	16	.	.	.	.	447.8	6.1043	147.68	57	382.63
	Machakos	3	14225		2006-06-01	Eland	16	.	.	.	.	447.8	6.1043	133.09	49.7	356.41
	Machakos	3	14225		2007-06-01	Eland	16	.	.	.	.	447.8	6.1043	119.94	43.15	333.35
	Machakos	3	14225		2008-06-01	Eland	16	.	.	.	.	447.8	6.1043	108.05	37.32	312.89
	Machakos	3	14225		2009-06-01	Eland	16	.	.	.	.	447.8	6.1043	97.38	32.18	294.7
	Machakos	3	14225		2010-06-01	Eland	16	.	.	.	.	447.8	6.1043	87.76	27.66	278.37
[truncated: 10,393 more rows]
