# Supplementary material for: Extreme Wildlife Declines and Concurrent Increase in Livestock Numbers in Kenya: What Are the Causes?
Source: PLoS One. 2016 Sep 27;11(9):e0163249. doi: 10.1371/journal.pone.0163249 (PMC5039022; doi:10.1371/journal.pone.0163249)
Supplement: S5 Data — (XLSX) [file pone.0163249.s005.xlsx]

## Sheet: S5Data
	DRSRS AERIAL SURVEY and MANAGEMEN TEAM (1977 to 2016)
Unique Number	Name	Role	LEGEND
1	Samwel Akumonyo	RSO	RSO = Rear Seat Observer
2	Samson Bokea	RSO	FSO = Front Seatr Observer
3	Joseph Chemjor	RSO
4	Gregory Kiilu	RSO
5	Hudson Mukanga	RSO
6	George Muriuki	RSO
7	Bernard Raburu	RSO
8	Reuben Sinange	FSO
9	Mrs. Susan Mbugua	FSO
10	John W. Kufwafwa	FSO
11	Dr. Patrick W. Wargute	FSO
12	Capt. John Wathuo	RSO
13	Dr. Margaret Waweru	RSO
14	Hesbon Kamulla	RSO
15	Soita Wafuke	RSO
16	Welington Muli	RSO
17	Capt. Andy Stepanowitch	Pilot
18	Christopher Chelule	RSO
19	Shem Kifugo	RSO
20	Lucy Njino	RSO
22	Anthony Nyaga	RSO
24	Mworia Mugambi	FSO
25	Justus Muchemi	RSO
26	Emma Kaburu	FSO
27	Capt. Fred Hamilton	Pilot
27	Joseph Njega	FSO
29	Charles Ataya	FSO
31	Dr. Fredrick Waweru	FSO
32	Dr. Abel Kamweya	FSO
33	Capt. Robert Trueman	Pilot
34	Wilson Nduka	RSO
37	Moses Orengo	RSO
38	Joseph Mirangi	RSO
41	Gordon O. Ojwang'	RSO
42	Paul Nyabate	RSO
43	Paul Nguru	RSO
44	Dr. Mohammed Y. Said	FSO
45	Rehema Boke	RSO
45	Hillary Muga	FSO
46	Peter Solonka	RSO
47	Joy R. Lolmodooni	RSO
47	Patrick Wakhu	FSO
49	Mrs. Wainaina	FSO
50	James Matundura	FSO
50	Christopher Mulambala	FSO
51	Capt. Jack Bergeron	Pilot
52	Charles Situma	FSO
53	Joseph Gathua	FSO
54	Dr. Boniface Oluoch	FSO
55	Capt. Will Wood	Pilot
56	Capt. Godwin Wachira	Pilot
57	Capt. Kimani Mulonzi	Pilot
	David Andere	DRSRS Director
	Hesbon Mwendwa Aligula	DRSRS Director
	Dr. C.H.K. Muchoki	DRSRS Director
	Jaspat L. Agatsiva	DRSRS Director
	Dr. Patrick W. Wargute	DRSRS Director
	Dr. Wilbur Ottichillo	Senior Biologist
	Reuben K. Sinange	Senior Biologist
	Dr Don Peden	Senior Biologist
	Susan Mbugwa	Senior Biologist
	Timonthy Kavithi	Data Technician
	Christine Ogombo	Data Technician
	Kennedy Mutira	Data Technician
	Bernard Ngeno	Data Technician
	Evanson Njuguna	Statistician
	Sammy Ng'ang'a	Data Analyst
	Lucas Muyela	Data Analyst
	Jesse Grunblatt	GIS Specialist
	Mike Brotten	GIS Specialist
