# Supplementary material for: Extreme Wildlife Declines and Concurrent Increase in Livestock Numbers in Kenya: What Are the Causes?
Source: PLoS One. 2016 Sep 27;11(9):e0163249. doi: 10.1371/journal.pone.0163249 (PMC5039022; doi:10.1371/journal.pone.0163249)
Supplement: S6 Data — (XLSX) [file pone.0163249.s006.xlsx]

## Sheet: S6Data
	Name	Area of county (km2)	Area of parks and reserves ( km2)	Protected area (%)	County number
	Narok	17950.7	1524	8.48992	1
	Kajiado	21902.5	392.06	1.79002	2
	Machakos	14217.6	20	0.140671	3
	Kitui	30537.3	8563.13	28.0416	4
	Taita Taveta	17107.7	10649.1	62.2473	5
	Kwale	8480.36	424.593	5.00679	6
	Kilifi	12528.4	628.715	5.0183	7
	Tana River	38215.2	4775.81	12.4971	8
	Lamu	6164.16	743.214	12.057	9
	Baringo	10953.3	197.807	1.80591	10
	Lakipia	9479.25	203.526	2.14707	11
	Samburu	21072.4	345.414	1.63918	12
	Isiolo	25351.1	1051.77	4.14882	13
	Garissa	44661.1	3060.26	6.85219	14
	Wajir	56698.2	0	0	15
	Mandera	25985.1	0	0	16
	Marsabit	71010.4	5005.28	7.04865	17
	Turkana	68375.4	1054.99	1.54293	18
	West Pokot	9101.23	75.6122	0.830791	19
	Elgeyo Marakwet	3023.23	7.29949	0.241447	20
