# Supplementary material for: Extreme Wildlife Declines and Concurrent Increase in Livestock Numbers in Kenya: What Are the Causes?
Source: PLoS One. 2016 Sep 27;11(9):e0163249. doi: 10.1371/journal.pone.0163249 (PMC5039022; doi:10.1371/journal.pone.0163249)
Supplement: S7 Data — These conservation entities were not used in the model relating animal counts to covariates because their start dates were either too recent or unknown or their actual areal sizes were unknown. For some of the entities it is unclear whether they are being currently actively managed for biodiversity conservation. (XLSX) [file pone.0163249.s007.xlsx]

## Sheet: S7Data
	County number	County	Name	Ownership	Designation	Year Started	Reported Size (km2)	Status/Remarks
	1	Narok	Olerai Conservancy	Private	Conservancy	2011
	1	Narok	Ol Chorro Oirowua Conservancy	Private	Conservancy	1993	68.79
	1	Narok	Koiyaki-Lemek Conservancy	Private	Conservancy	1995	72.85
	1	Narok	Mara North	Private	Conservancy	2009	309.55
	1	Narok	Siana Conservancy	Community	Conservancy	2009	117.36	Proposed
	1	Narok	Naboisho Conservancy	Private	Conservancy	2010	206.28
	1	Narok	Olare Orok Conservancy	Private	Conservancy	2006	97.2	Replaces Sweetwater
	1	Narok	Olarro	Private	Conservancy	2012	25.72
	1	Narok	Olderikesi Conservancy	Community	Conservancy	2012	26.25	Proposed
	1	Narok	Ol Kinyei Conservancy	Private	Conservancy	2005	34.4	Area 71.25?
	1	Narok	Motorogi Conservancy	Private	Conservancy	2006	54.66
	1	Narok	Suswa Conservancy	Community	Conservancy
	2	Kajiado	Chyulu Conservancy	Community	Community Conservation Area		130.71	Proposed
	2	Kajiado	Elangata Wuas	Community	Conservancy	1992	592
	2	Kajiado	Elerai/Elarai Conservancy	Community	Conservancy	2000	20.23
	2	Kajiado	Eselengei/Esenlenkei Group Ranch	Community	Group Ranch	1983	74.79
	2	Kajiado	Imbirikani Group Ranch	Community	Conservancy		4.6
	2	Kajiado	Kilitome Community Conservancy	Community	Conservancy	2009	24.28
	2	Kajiado	Kimana Sanctuary	Community	Conservancy	1999	24.28
	2	Kajiado	Mailwa Conservancy	Community	Conservancy		228
	2	Kajiado	Maji Moto	Community	Conservancy			Proposed
	2	Kajiado	Nailepu Community Conservancy	Community	Conservancy	2010	15.78
	2	Kajiado	Motikanju Conservancy	Community	Conservancy	2010	28
	2	Kajiado	Olgulului - Kitirua Conservancy	Community	Conservancy	1985	121.41	Part of Olgulului Group Ranch
	2	Kajiado	Olgulului Group Ranch (Kintenden, Ilaingarunyani , Ol Nareka, Kitirua)	Community	Group Ranch
	2	Kajiado	Olkirmatian Conservancy	Community	Conservancy		216.12
	2	Kajiado	Oloirien		Conservancy			Proposed
	2	Kajiado	Olooloo	Private	Conservancy	2001	9.54
	2	Kajiado	Osupuko Community Conservancy	Community	Conservancy	2009	12.14
	2	Kajiado	Rombo Group Ranch	Community	Group Ranch
	2	Kajiado	Shompole Conservancy	Community	Conservancy	2000	100
	2	Kajiado	Tawi CCA	Community	Community Conservation Area	2010	23.47
	2	Kajiado/ Machakos	Athi Kapiti Conservancy	Private	Conservancy		200
	3	Machakos	Athi Kapiti Conservancy - Astra	Private	Ranch		22.75	Part of Athi Kapiti
	3	Machakos	Athi Kapiti Conservancy - Liza	Private	Ranch		22.33	Part of Athi Kapiti. Size possibly double at 43.6 km2
	3	Machakos	Athi Kapiti Conservancy - Machakos Ranching	Private	Ranch		57.63	Part of Athi Kapiti
	3	Machakos	Kipwa Wildlife Conservancy	Private	Conservancy		1.21
	3	Machakos	Kirimon Group Ranch	Community	Group Ranch			Unclear if only core zone is for conservation
	4	Kitui	Galana Ranch (ADC)	State	Government Ranch		6474.84
	4	Kitui/ Kajiado	Ol Donyo Wuas Conservancy	Community	Conservancy	1989
	5	Taita Taveta	Lumo Wildlife Sanctuary	Community	Wildlife Sanctuary	2001	430.96
	5	Taita Taveta	Maasai Moran	Community/Private	Conservancy	2012	6.48	Proposed
	5	Taita Taveta	Rukinga Wildlife Sanctuary	Private	Conservancy	1998	800
	5	Taita Taveta	Taita Hills Private Reserve	Private	Wildlife Sanctuary	1973	113.4
	8	Tana River	Ndera Conservancy	Community	Community Conservation Area		65	Possibly part of Ishaqbini
	8	Tana River	Ngare Ndare Forest Trust	Community	Conservancy	2000	55.4	Unclear if both reserve and trust exist
	8	Tana River	Tana River Delta Conservation Area	Community	Conservation Area
	10	Baringo	Ruko Conservancy	Community	Conservancy	2006	164
	11	Laikipia	ADC Mutara	State	Government Ranch		256.37	Not actively managed for conservation/ biodiversity
	11	Laikipia	Enasoit Conservancy	Private	Conservancy		40
	11	Laikipia	Engirgir	Community	Conservancy		496.44	Proposed
	11	Laikipia	Enonkishu Conservancy	Private	Conservancy	2011	56.65	Proposed
	11	Laikipia	Il Ngwezi Group Ranch	Community	Group Ranch	1995	94.7
	11	Laikipia	Kamogi Ranch	Private	Ranch		36.03
	11		Kanzi Conservancy	Community	Conservancy	2009
	11	Laikipia	Kormoto Wildlife Association	Community	Community Conservation Area			Proposed
	11	Laikipia	Kuri Kuri	Private	Group Ranch		62.3
	11	Laikipia	Laikipia Nature Conservancy	Private	Wildlife Sanctuary	1974	388.13	Previously Laikipia Ranching. Combine with Ol Ari Nyiro.
	11	Laikipia	Lekuruki Group Ranch	Community	Conservancy	1999	119.5
	11	Laikipia	Lemorijo Conservancy	Community	Conservancy
	11	Nyeri/ Laikipia	Mount Kenya Wildlife Conservancy	Private	Conservancy
	11	Laikipia	Mugie Ranch	Private	Ranch	1970	198
	11	Laikipia	Naibunga Conservancy	Community	Conservancy	2001	477.4
	11	Laikipia	Naibunga Conservancy - Ilkiloriti (Nkiloriti)	Community	Group Ranch		17.14	One of 9 conservancies merged to form Naibunga
	11	Laikipia	Naibunga Conservancy - Kjiabe	Community	Group Ranch			One of 9 conservancies merged to form Naibunga
	11	Laikipia	Naibunga Conservancy - Koija Group Ranch	Community	Group Ranch			One of 9 conservancies merged to form Naibunga
	11	Laikipia	Naibunga Conservancy - Moropusi	Community	Group Ranch			One of 9 conservancies merged to form Naibunga
	11	Laikipia	Naibunga Conservancy - Munishoi	Community	Group Ranch			One of 9 conservancies merged to form Naibunga
	11	Laikipia	Naibunga Conservancy - Musul	Community	Group Ranch			One of 9 conservancies merged to form Naibunga
	11	Laikipia	Naibunga Conservancy - Tie Mamut	Community	Group Ranch			One of 9 conservancies merged to form Naibunga
	11	Laikipia	Naibunga Conservancy - Il Motiok Group Ranch	Community	Group Ranch			One of 9 conservancies merged to form Naibunga
	11	Laikipia	Naibunga Conservancy - Il Polei Group Ranch	Community	Group Ranch			One of 9 conservancies merged to form Naibunga
	11	Laikipia	Ol Lentille	Community	Group Ranch	2002	8
	11	Laikipia	Ol Malo Ranch	Private	Ranch
	11	Laikipia	Oreteti (Makurian Group Ranch)	Community	Group Ranch	2010	64.64
	11	Laikipia/ Narok	Sabuk Conservancy	Private	Conservancy
	11	Laikipia	Sangare Ranch	Private	Ranch
	11	Laikipia	Segera Conservancy	Private	Conservancy	2005	196.8
	11	Laikipia	Sosian Ranch	Private	Ranch		99.68
	11	Laikipia	Tango Muas Ranch	Private	Ranch
	11	Laikipia	Tumaren Conservancy	Private	Conservancy
	12	Samburu	Kalama Conservancy	Community	Conservancy	2002	461
	12	Samburu/ Turkana	Kalamadong Conservancy	Community	Conservancy			Same as Kalama?
	12	Samburu	Keno Conservancy	Community	Conservancy		496	Possibly only proposed
	12	Samburu	Kirimon Group Ranch - Nkoteiya (Nkotea) Conservancy	Community	Conservancy		9.8	Core conservation area of Kirimon
	12	Samburu	Meibae Conservancy	Community	Conservancy	2006	1159
	12	Samburu	Nalare Conservancy	Community	Conservancy
	12	Samburu	Namunyak Conservancy	Community	Conservancy	1995	741
	12	Samburu	Sera Conservancy	Community	Conservancy	2001	3450
	12	Samburu/ Laikipia?	Suyian Community Conservancy	Community	Conservancy			Probably part of Male or Kisima?
	12	Samburu	West Gate Conservancy	Community	Conservancy	2004	403.5
	13	Isiolo	Biliqo Bulesa Conservancy	Community	Community Conservation Area	2007	3640
	13	Isiolo	Leparua Conservancy	Contested Land (State/Community)	Conservancy	2011	342
	13	Isiolo	Ltungai	Community	Conservancy	2002	195.7
	13	Isiolo	Mpus Kutuk Conservancy	Contested Land (State/Community)	Conservancy	2007	525
	13	Isiolo	Nakuprat-Gotu Conservancy	Community	Conservancy	2010	393
	13	Isiolo	Naramat Conservancy	Community	Conservancy
	13	Isiolo/ Samburu	Narupa Conservancy	Community	Conservancy
	13	Isiolo	Nasuulu Conservancy	Community	Conservancy	2011	349
	13	Isiolo	Oldonyiro	Community	Conservancy		261.7	Possibly only proposed
	13	Isiolo	Parkishon Conservancy	Community	Conservancy
	13	Isiolo	Twale Conservancy	Community	Conservancy
	13	Isiolo	W Kenya (ADC)	State	Government Ranch		200	Not actively managed for conservation/ biodiversity
	14	Garissa	Garissa Community Giraffe Sanctuary	Community	Giraffe Sanctuary
	14	Garissa	Ishaqbini Conservancy	Community	Conservancy	2007	190
	17	Marsabit	Jaldesa		Conservancy	2012	98.935	Proposed
	17	Marsabit	Melako Conservancy	Community	Conservancy	2004	3897.87
	17	Marsabit	Shura		Conservancy	2012	4208	Proposed
	17	Marsabit	Songa		Conservancy	2012		Proposed
