# Supplementary material for: Extreme Wildlife Declines and Concurrent Increase in Livestock Numbers in Kenya: What Are the Causes?
Source: PLoS One. 2016 Sep 27;11(9):e0163249. doi: 10.1371/journal.pone.0163249 (PMC5039022; doi:10.1371/journal.pone.0163249)
Supplement: S8 Data — The censuses were carried out by the Kenya National Bureau of Statistics. Population density is calculated as the number of people / km2. (XLSX) [file pone.0163249.s008.xlsx]

## Sheet: Population by County
	Year	BARINGO	ELGEYO MARAKWET	GARISSA	ISIOLO	KAJIADO	KILIFI	KITUI	KWALE	LAIKIPIA	LAMU	MACHAKOS	MANDERA	MARSABIT	NAROK	SAMBURU	TAITA TAVETA	TANA RIVER	TURKANA	WAJIR	WEST POKOT	TOTAL
	1962	150400	161000	80600	54600	68400	247800	284700	157800	61300	23000	571600	75500	37500	110100	56600	90200	42700	159300	112800	59000	2604900
	1963	151964	160742	78077	50155	70664	255556	292358	163875	62004	22912	589262	78029	39247	112147	58298	92700	43767	160144	108558	61891	2652350
	1964	153544	160485	75633	46072	73003	263555	300222	170184	62718	22825	607470	80643	41076	114233	60046	95481	44861	160993	104476	64923	2702443
	1965	155141	160228	73266	42322	75419	271804	308298	176736	63439	22738	626241	83344	42990	116358	61848	98345	45983	161846	100548	68104	2754998
	1966	156754	159972	70972	38877	77915	280311	316592	183540	64168	22652	645592	86136	44993	118522	63703	101295	47132	162704	96767	71442	2810039
	1967	158385	159716	68751	35712	80494	289085	325108	190607	64906	22566	665541	89022	47090	120727	65614	104334	48311	163566	93129	74942	2867606
	1968	160032	159460	66599	32805	83159	298133	333853	197945	65563	22480	686106	92004	49285	122972	67583	107464	49518	164433	89627	78614	2927635
	1969	161741	159265	64521	30135	85903	307568	342953	205602	66506	22401	707214	95006	51581	125219	69519	110742	50696	165225	86230	82458	2990485
	1970	165493	158150	69134	31265	90773	318086	353481	212674	71354	23868	733805	96051	54933	131880	70228	113964	53839	162829	90455	88023	3090285
	1971	169332	157043	74077	32437	95920	328965	364333	219990	76556	25431	761396	97107	58504	138896	70944	117280	57177	160468	94887	93965	3194708
	1972	173261	155943	79373	33653	101359	340216	375518	227558	82136	27097	790024	98175	62307	146286	71668	120693	60722	158141	99537	100308	3303975
	1973	177281	154852	85049	34915	107106	351851	387047	235386	88124	28872	819729	99255	66357	154068	72399	124206	64486	155848	104414	107079	3418324
	1974	181393	153768	91130	36225	113179	363884	398929	243483	94549	30763	850551	100347	70670	162264	73137	127820	68485	153588	109530	114306	3538001
	1975	185602	152691	97645	37583	119596	376329	411176	251859	101441	32778	882532	101451	75264	170897	73883	131539	72731	151361	114897	122022	3663277
	1976	189908	151623	104627	38993	126377	389200	423799	260523	108836	34925	915715	102567	80156	179989	74637	135367	77240	149166	120527	130259	3794434
	1977	194314	150561	112108	40455	133543	402510	436810	269485	116770	37213	950146	103695	85366	189564	75398	139307	82029	147003	126433	139051	3931761
	1978	198822	149507	120124	41972	149116	416276	450220	278755	125283	39650	985871	104836	90915	199649	76167	143360	87115	144872	132127	148437	4083074
	1979	203792	148868	128867	43478	149005	430986	464283	288363	134524	42299	1022522	105609	96216	210306	76908	147597	92401	142702	139319	158652	4226697
	1980	214980	154554	128441	45617	157438	444863	480347	296696	141223	43525	1055344	107298	99102	224186	79599	152689	95496	146412	137507	164331	4369648
	1981	226782	160458	128017	47853	166349	459188	496967	305271	148256	44787	1089221	109015	102075	238982	82385	157956	98695	150218	135720	170214	4518409
	1982	239232	166588	127595	50197	175765	473974	514162	314093	155639	46086	1124185	110759	105137	254755	85269	163406	102001	154124	133955	176308	4673230
	1983	252366	172951	127174	52657	185713	489236	531952	323170	163390	47423	1160271	112531	108291	271569	88253	169043	105418	158131	132214	182620	4834373
	1984	266221	179558	126754	55237	196224	504989	550357	332510	171527	48798	1197516	114332	111540	289492	91342	174875	108950	162243	130495	189158	5002118
	1985	280837	186417	126336	57944	207331	521250	569400	342120	180069	50213	1235956	116161	114886	308599	94539	180909	112600	166461	128799	195930	5176757
	1986	296255	193539	125919	60783	219066	538034	589101	352007	189036	51669	1275631	118020	118333	328966	97848	187150	116372	170789	127124	202944	5358586
	1987	312519	200932	125503	63762	231465	555359	609484	362180	198450	53168	1316578	119908	121883	350678	101273	193607	120270	175230	125472	210209	5547930
	1988	329677	208607	125089	66886	244566	573241	630572	372647	208333	54710	1358841	121827	125540	373823	104817	200286	124299	179786	123841	217735	5745123
	1989	347990	216487	124835	70078	258659	591903	652603	383053	218957	56783	1402002	123787	129262	398272	108884	207273	128426	184060	122769	225449	5951532
	1990	353140	222505	139989	72670	270609	611909	667612	393088	227583	58202	1427518	132823	133204	410299	111932	210900	132856	201288	135082	232618	6145827
	1991	358366	228690	156984	75359	283111	632591	682967	403387	236550	59657	1453499	142519	137267	422690	115066	214591	137440	220128	148631	240015	6349508
	1992	363670	235048	176042	78148	296190	653973	698676	413956	245870	61149	1479952	152923	141453	435456	118288	218346	142181	240732	163539	247648	6563240
	1993	369052	241582	197414	81039	309874	676077	714745	424802	255558	62677	1506888	164086	145768	448606	121600	222167	147087	263265	179942	255523	6787752
	1994	374514	248298	221380	84037	324191	698929	731184	435932	265627	64244	1534313	176065	150214	462154	125005	226055	152161	287906	197990	263648	7023847
	1995	380057	255201	248255	87147	339168	722552	748002	447353	276092	65850	1562237	188918	154795	476111	128505	230011	157411	314854	217848	272032	7272399
	1996	385682	262296	278394	90371	354838	746975	765206	459074	286970	67497	1590670	202709	159516	490490	132103	234036	162841	344325	239699	280609	7534301
	1997	391390	269588	312191	93715	371231	772223	782805	471102	298277	69184	1619620	217506	164382	505303	135802	238132	168460	376554	263740	289609	7810814
	1998	397183	277082	350091	97183	388382	798324	800810	483444	310029	70914	1649111	233384	169395	520563	139605	242539	174271	411799	290194	298818	8103121
	1999	403141	284494	392510	100861	406054	825825	819250	496133	322187	72686	1678189	250372	174957	536341	143547	246671	180901	450860	319261	308086	8412326
	2000	416283	292033	411075	104471	427980	850599	836781	509677	329178	75157	1706466	288278	184107	561656	150078	250247	186092	480661	343397	324198	8728414
	2001	429854	299771	430519	108211	451091	876117	854689	523591	336321	77712	1735220	331923	193736	588166	156906	253876	191433	512433	369357	341154	9062080
	2002	443867	307715	450883	112085	475450	902401	872979	537885	343619	80354	1764458	382176	203868	615927	164046	257557	196927	546305	397281	358996	9414779
	2003	458337	315870	472209	116098	501125	929473	891661	552569	351076	83086	1794190	440038	214530	644999	171510	261292	202579	582416	427315	377772	9788145
	2004	473279	324240	494545	120254	528185	957357	910742	567655	358694	85911	1824422	506660	225750	675443	179314	265080	208393	620913	459620	397529	10183986
	2005	488708	332833	517937	124560	556707	986078	930232	583152	366478	88832	1855163	583368	237557	707324	187472	268924	214374	661956	494368	418320	10604343
	2006	504640	341653	542435	129019	586770	1015660	950139	599072	374430	91853	1886423	671690	249981	740710	196002	272823	220856	705711	531742	440198	11051807
	2007	521091	350707	568093	133638	618455	1046130	970472	615426	382556	94976	1918209	773384	263055	775671	204920	276779	226856	752359	571942	463221	11527940
	2008	538079	360000	594963	138422	651852	1077514	991240	632227	390857	98205	1950531	890475	276813	812283	214244	280793	233367	802090	615181	487447	12036583
	2009	555561	369998	623060	143294	687312	1109735	1012709	649931	399227	101539	1983111	1025756	291166	850920	223947	284657	240075	855399	661941	512690	12582028
