# Supplementary material for: Extreme Wildlife Declines and Concurrent Increase in Livestock Numbers in Kenya: What Are the Causes?
Source: PLoS One. 2016 Sep 27;11(9):e0163249. doi: 10.1371/journal.pone.0163249 (PMC5039022; doi:10.1371/journal.pone.0163249)
Supplement: S9 Data — The rainfall measurements were derived from the GeoCLIM software tool developed by the USGS FEWS NET for the USAID PREAPRED project which blends station rainfall data with satellite rainfall data. (XLSX) [file pone.0163249.s009.xlsx]

## Sheet: S9Data
	County	Year	Average Total Annual Rainfall
	Baringo	1960	810.393
	Baringo	1961	1249.75
	Baringo	1962	936.339
	Baringo	1963	1125.78
	Baringo	1964	1004.78
	Baringo	1965	571.201
	Baringo	1966	869.314
	Baringo	1967	1107.11
	Baringo	1968	1027.59
	Baringo	1969	759.703
	Baringo	1970	1066.56
	Baringo	1971	976.777
	Baringo	1972	771.136
	Baringo	1973	640.847
	Baringo	1974	768.039
	Baringo	1975	958.195
	Baringo	1976	652.379
	Baringo	1977	1309.82
	Baringo	1978	1044.28
	Baringo	1979	795.302
	Baringo	1980	635.904
	Baringo	1981	994.655
	Baringo	1982	986.805
	Baringo	1983	922.138
	Baringo	1984	437.72
	Baringo	1985	824.717
	Baringo	1986	705.172
	Baringo	1987	688.003
	Baringo	1988	987.975
	Baringo	1989	1009.34
	Baringo	1990	947.912
	Baringo	1991	832.534
	Baringo	1992	844.147
	Baringo	1993	738.76
	Baringo	1994	944.294
	Baringo	1995	804.825
	Baringo	1996	906.277
	Baringo	1997	1076.33
	Baringo	1998	975.627
	Baringo	1999	750.062
	Baringo	2000	616.785
	Baringo	2001	1078.56
	Baringo	2002	918.723
	Baringo	2003	930.573
	Baringo	2004	775.545
	Baringo	2005	743.828
	Baringo	2006	1080.51
	Baringo	2007	1027.51
	Baringo	2008	776.565
	Baringo	2009	728.251
	Baringo	2010	1060.81
	Baringo	2011	1002.78
	Baringo	2012	1178.62
	Baringo	2013	1069.91
	Baringo	2014	746.068
	Bomet	1960	1502.17
	Bomet	1961	1950.1
	Bomet	1962	1783.53
	Bomet	1963	1777.96
	Bomet	1964	1665.82
	Bomet	1965	1380.6
	Bomet	1966	1570.6
	Bomet	1967	1603.21
	Bomet	1968	1806.61
	Bomet	1969	1387.7
	Bomet	1970	1851.74
	Bomet	1971	1584.26
	Bomet	1972	1599.81
	Bomet	1973	1459.88
	Bomet	1974	1560.29
	Bomet	1975	1552.87
	Bomet	1976	1448.45
	Bomet	1977	1937.56
	Bomet	1978	1874.12
	Bomet	1979	1475.42
	Bomet	1980	1386.47
	Bomet	1981	1549.96
	Bomet	1982	1720.9
	Bomet	1983	1594.39
	Bomet	1984	1268
	Bomet	1985	1562.91
	Bomet	1986	1377.58
	Bomet	1987	1459.4
	Bomet	1988	1657.55
	Bomet	1989	1574
	Bomet	1990	1446.58
	Bomet	1991	1416.82
	Bomet	1992	1460.08
	Bomet	1993	1388.14
	Bomet	1994	1625.92
	Bomet	1995	1525.7
	Bomet	1996	1651.31
	Bomet	1997	1694.62
	Bomet	1998	1561.94
	Bomet	1999	1473.3
	Bomet	2000	1377.03
	Bomet	2001	1759.38
	Bomet	2002	1677.19
	Bomet	2003	1503.86
	Bomet	2004	1464.62
	Bomet	2005	1279.77
	Bomet	2006	1827.05
	Bomet	2007	1516.04
	Bomet	2008	1448.97
	Bomet	2009	1407.36
	Bomet	2010	1816.99
	Bomet	2011	1650.81
	Bomet	2012	1834.13
	Bomet	2013	1720.43
	Bomet	2014	1435.64
	Bungoma	1960	1499.1
	Bungoma	1961	1945.9
	Bungoma	1962	1599.36
	Bungoma	1963	1795.43
	Bungoma	1964	1523.75
	Bungoma	1965	1327.45
	Bungoma	1966	1561.27
	Bungoma	1967	1741.64
	Bungoma	1968	1736.2
	Bungoma	1969	1482.22
	Bungoma	1970	1701.08
	Bungoma	1971	1424.51
	Bungoma	1972	1531.96
	Bungoma	1973	1334.06
	Bungoma	1974	1271.31
	Bungoma	1975	1486.36
	Bungoma	1976	1422.04
	Bungoma	1977	1707.85
	Bungoma	1978	1504.28
	Bungoma	1979	1319.41
	Bungoma	1980	1201.48
	Bungoma	1981	1442.55
	Bungoma	1982	1598.26
	Bungoma	1983	1470.26
	Bungoma	1984	1209.59
	Bungoma	1985	1489.44
	Bungoma	1986	1323.93
	Bungoma	1987	1372.9
	Bungoma	1988	1712.64
	Bungoma	1989	1519.18
	Bungoma	1990	1433.77
	Bungoma	1991	1537.31
	Bungoma	1992	1437.45
	Bungoma	1993	1368.78
	Bungoma	1994	1531.68
	Bungoma	1995	1474.56
	Bungoma	1996	1596.86
	Bungoma	1997	1589.99
	Bungoma	1998	1517.1
	Bungoma	1999	1503.86
	Bungoma	2000	1317.6
	Bungoma	2001	1670.84
	Bungoma	2002	1534.58
	Bungoma	2003	1547.98
	Bungoma	2004	1345.54
	Bungoma	2005	1311.33
	Bungoma	2006	1777.1
	Bungoma	2007	1581.5
	Bungoma	2008	1388.52
	Bungoma	2009	1320.56
	Bungoma	2010	1698.88
	Bungoma	2011	1607.81
	Bungoma	2012	1813.8
	Bungoma	2013	1659.96
	Bungoma	2014	1372.95
	Busia	1960	1457.1
	Busia	1961	1912.45
	Busia	1962	1532.17
	Busia	1963	1732.95
	Busia	1964	1423.02
	Busia	1965	1414.65
	Busia	1966	1500.45
	Busia	1967	1608.62
	Busia	1968	1759.6
	Busia	1969	1485.43
	Busia	1970	1648.65
	Busia	1971	1325.03
	Busia	1972	1592.12
	Busia	1973	1312.47
	Busia	1974	1204.42
	Busia	1975	1454.48
	Busia	1976	1451.68
	Busia	1977	1607.72
	Busia	1978	1458.67
	Busia	1979	1332.18
	Busia	1980	1169.3
	Busia	1981	1344.52
	Busia	1982	1560.3
	Busia	1983	1363.25
	Busia	1984	1282
	Busia	1985	1413.68
	Busia	1986	1391.68
	Busia	1987	1365.53
	Busia	1988	1683.83
	Busia	1989	1462.63
	Busia	1990	1400.5
	Busia	1991	1475.57
	Busia	1992	1415.58
	Busia	1993	1331.4
	Busia	1994	1451.32
	Busia	1995	1428.42
	Busia	1996	1556.13
	Busia	1997	1549.43
	Busia	1998	1447.8
	Busia	1999	1477.7
	Busia	2000	1312.58
	Busia	2001	1627.75
	Busia	2002	1505.28
	Busia	2003	1480.38
	Busia	2004	1305.47
	Busia	2005	1220.95
	Busia	2006	1673.83
	Busia	2007	1430.9
	Busia	2008	1318.83
	Busia	2009	1241.17
	Busia	2010	1644
	Busia	2011	1551.83
	Busia	2012	1741.62
	Busia	2013	1602.97
	Busia	2014	1342.95
	Elegeyo Marakwe	1960	1078.71
	Elegeyo Marakwe	1961	1534.49
	Elegeyo Marakwe	1962	1216.39
	Elegeyo Marakwe	1963	1392.3
	Elegeyo Marakwe	1964	1231.93
	Elegeyo Marakwe	1965	810.549
	Elegeyo Marakwe	1966	1134.21
	Elegeyo Marakwe	1967	1383.4
	Elegeyo Marakwe	1968	1250.02
	Elegeyo Marakwe	1969	1000.95
	Elegeyo Marakwe	1970	1344.11
	Elegeyo Marakwe	1971	1151.25
	Elegeyo Marakwe	1972	1040.37
	Elegeyo Marakwe	1973	890.951
	Elegeyo Marakwe	1974	944.706
	Elegeyo Marakwe	1975	1157.6
	Elegeyo Marakwe	1976	858.353
	Elegeyo Marakwe	1977	1509.4
	Elegeyo Marakwe	1978	1239.29
	Elegeyo Marakwe	1979	1004.21
	Elegeyo Marakwe	1980	866.696
	Elegeyo Marakwe	1981	1180.09
	Elegeyo Marakwe	1982	1277.39
	Elegeyo Marakwe	1983	1149.34
	Elegeyo Marakwe	1984	672.5
	Elegeyo Marakwe	1985	1082.62
	Elegeyo Marakwe	1986	870.392
	Elegeyo Marakwe	1987	940.529
	Elegeyo Marakwe	1988	1269.45
	Elegeyo Marakwe	1989	1225.69
	Elegeyo Marakwe	1990	1119.8
	Elegeyo Marakwe	1991	1105.66
	Elegeyo Marakwe	1992	1088.6
	Elegeyo Marakwe	1993	983.559
	Elegeyo Marakwe	1994	1202.73
	Elegeyo Marakwe	1995	1064.23
	Elegeyo Marakwe	1996	1158.67
	Elegeyo Marakwe	1997	1288.97
	Elegeyo Marakwe	1998	1196.96
	Elegeyo Marakwe	1999	1041.5
	Elegeyo Marakwe	2000	875.853
	Elegeyo Marakwe	2001	1306.43
	Elegeyo Marakwe	2002	1151.91
	Elegeyo Marakwe	2003	1163.72
	Elegeyo Marakwe	2004	991.784
	Elegeyo Marakwe	2005	961.48
	Elegeyo Marakwe	2006	1371.19
	Elegeyo Marakwe	2007	1269.92
	Elegeyo Marakwe	2008	1037.3
	Elegeyo Marakwe	2009	978.108
	Elegeyo Marakwe	2010	1303.3
	Elegeyo Marakwe	2011	1238.45
	Elegeyo Marakwe	2012	1439.57
	Elegeyo Marakwe	2013	1308.31
	Elegeyo Marakwe	2014	986.01
	Embu	1960	1110.49
	Embu	1961	2189.43
	Embu	1962	1262.6
	Embu	1963	1727.52
	Embu	1964	1546.67
	Embu	1965	1200.94
	Embu	1966	1507.33
	Embu	1967	1849.38
	Embu	1968	2071.55
	Embu	1969	1286.44
	Embu	1970	1342.42
	Embu	1971	1176.66
	Embu	1972	1565.23
	Embu	1973	1103.22
	Embu	1974	1182.01
	Embu	1975	1099.86
	Embu	1976	1164.87
	Embu	1977	1737.82
	Embu	1978	1646.3
	Embu	1979	1733.34
	Embu	1980	1228.57
	Embu	1981	1497.46
	Embu	1982	1612
	Embu	1983	1298.53
	Embu	1984	1167.24
	Embu	1985	1439.01
	Embu	1986	1406.75
	Embu	1987	1051.97
	Embu	1988	1650.2
	Embu	1989	1471.56
	Embu	1990	1586.38
	Embu	1991	1210.25
	Embu	1992	1284.38
	Embu	1993	1268.56
	Embu	1994	1574.96
	Embu	1995	1431.73
	Embu	1996	1102.91
	Embu	1997	1862.97
	Embu	1998	1650.41
	Embu	1999	1334.3
	Embu	2000	1006.61
	Embu	2001	1488.52
	Embu	2002	1574.19
	Embu	2003	1422.33
	Embu	2004	1200.19
	Embu	2005	1030.19
	Embu	2006	1661.61
	Embu	2007	1335.01
	Embu	2008	1110.23
	Embu	2009	1164.96
	Embu	2010	1500.86
	Embu	2011	1445.16
	Embu	2012	1546.94
	Embu	2013	1384.99
	Embu	2014	1304.74
	Garissa	1960	511.545
	Garissa	1961	855.65
	Garissa	1962	414.731
	Garissa	1963	642.994
	Garissa	1964	492.384
	Garissa	1965	383.17
	Garissa	1966	484.993
	Garissa	1967	629.127
	Garissa	1968	887.954
	Garissa	1969	389.377
	Garissa	1970	376.774
	Garissa	1971	385.63
	Garissa	1972	438.345
	Garissa	1973	350.005
	Garissa	1974	358.707
	Garissa	1975	391.715
	Garissa	1976	319.783
	Garissa	1977	541.561
	Garissa	1978	674.341
	Garissa	1979	625.841
	Garissa	1980	278.278
	Garissa	1981	536.677
	Garissa	1982	613.039
	Garissa	1983	337.224
	Garissa	1984	464.797
	Garissa	1985	409.167
	Garissa	1986	507.288
	Garissa	1987	327.528
	Garissa	1988	524.742
	Garissa	1989	501.435
	Garissa	1990	586.068
	Garissa	1991	397.126
	Garissa	1992	445.917
	Garissa	1993	431.81
	Garissa	1994	617.343
	Garissa	1995	512.047
	Garissa	1996	307.452
	Garissa	1997	1036.8
	Garissa	1998	594.177
	Garissa	1999	428.199
	Garissa	2000	290.253
	Garissa	2001	425.703
	Garissa	2002	570.897
	Garissa	2003	477.711
	Garissa	2004	405.482
	Garissa	2005	262.857
	Garissa	2006	748.524
	Garissa	2007	459.341
	Garissa	2008	349.712
	Garissa	2009	386.685
	Garissa	2010	472.001
	Garissa	2011	427.275
	Garissa	2012	369.631
	Garissa	2013	441.021
	Garissa	2014	494.344
	Homa Bay	1960	1211.38
	Homa Bay	1961	1672.29
	Homa Bay	1962	1486.41
	Homa Bay	1963	1495.27
	Homa Bay	1964	1334.95
	Homa Bay	1965	1169.89
	Homa Bay	1966	1336.71
	Homa Bay	1967	1315.48
	Homa Bay	1968	1592.97
	Homa Bay	1969	1246.04
	Homa Bay	1970	1475.76
	Homa Bay	1971	1209.52
	Homa Bay	1972	1363.43
	Homa Bay	1973	1261.98
	Homa Bay	1974	1192.47
	Homa Bay	1975	1293.6
	Homa Bay	1976	1248.46
	Homa Bay	1977	1512.65
	Homa Bay	1978	1455.7
	Homa Bay	1979	1269.12
	Homa Bay	1980	1081.76
	Homa Bay	1981	1172.69
	Homa Bay	1982	1435.6
	Homa Bay	1983	1250.48
	Homa Bay	1984	1050.68
	Homa Bay	1985	1280.11
	Homa Bay	1986	1325.07
	Homa Bay	1987	1191.32
	Homa Bay	1988	1479.83
	Homa Bay	1989	1242.82
	Homa Bay	1990	1165.66
	Homa Bay	1991	1178.51
	Homa Bay	1992	1147.48
	Homa Bay	1993	1086.46
	Homa Bay	1994	1308.78
	Homa Bay	1995	1272.19
	Homa Bay	1996	1363.78
	Homa Bay	1997	1397.91
	Homa Bay	1998	1253.6
	Homa Bay	1999	1296.5
	Homa Bay	2000	1121.27
	Homa Bay	2001	1449.1
	Homa Bay	2002	1410.41
	Homa Bay	2003	1192.32
	Homa Bay	2004	1181.87
	Homa Bay	2005	995.102
	Homa Bay	2006	1557.57
	Homa Bay	2007	1207.48
	Homa Bay	2008	1166.15
	Homa Bay	2009	1134.06
	Homa Bay	2010	1501.85
	Homa Bay	2011	1375.04
	Homa Bay	2012	1540.75
	Homa Bay	2013	1429.78
	Homa Bay	2014	1173.99
	Isiolo	1960	327.896
	Isiolo	1961	848.186
	Isiolo	1962	339.226
	Isiolo	1963	593.905
	Isiolo	1964	471.86
	Isiolo	1965	271.206
	Isiolo	1966	430.931
	Isiolo	1967	551.153
	Isiolo	1968	806.664
	Isiolo	1969	403.683
	Isiolo	1970	328.113
	Isiolo	1971	251.219
	Isiolo	1972	347.261
	Isiolo	1973	159.118
	Isiolo	1974	285.864
	Isiolo	1975	251.79
	Isiolo	1976	187.404
	Isiolo	1977	526.194
	Isiolo	1978	588.154
	Isiolo	1979	476.254
	Isiolo	1980	148.611
	Isiolo	1981	489.539
	Isiolo	1982	514.23
	Isiolo	1983	236.634
	Isiolo	1984	270.376
	Isiolo	1985	369.322
	Isiolo	1986	366.331
	Isiolo	1987	194.632
	Isiolo	1988	495.914
	Isiolo	1989	392.069
	Isiolo	1990	554.354
	Isiolo	1991	260.182
	Isiolo	1992	313.483
	Isiolo	1993	339.808
	Isiolo	1994	449.4
	Isiolo	1995	456.423
	Isiolo	1996	218.239
	Isiolo	1997	891.211
	Isiolo	1998	468.269
	Isiolo	1999	264.916
	Isiolo	2000	117.613
	Isiolo	2001	371.746
	Isiolo	2002	527.647
	Isiolo	2003	434.145
	Isiolo	2004	325.225
	Isiolo	2005	139.108
	Isiolo	2006	556.339
	Isiolo	2007	247.089
	Isiolo	2008	188.428
	Isiolo	2009	277.705
	Isiolo	2010	330.757
	Isiolo	2011	435.334
	Isiolo	2012	357.276
	Isiolo	2013	456.424
	Isiolo	2014	292.335
	Kajiado	1960	532.162
	Kajiado	1961	1094.32
	Kajiado	1962	638.504
	Kajiado	1963	1041.6
	Kajiado	1964	605.635
	Kajiado	1965	494.435
	Kajiado	1966	586.091
	Kajiado	1967	788.113
	Kajiado	1968	1082.2
	Kajiado	1969	438.298
	Kajiado	1970	663.347
	Kajiado	1971	560.824
	Kajiado	1972	609.408
	Kajiado	1973	427.432
	Kajiado	1974	622.608
	Kajiado	1975	396.248
	Kajiado	1976	347.624
	Kajiado	1977	834.852
	Kajiado	1978	863.959
	Kajiado	1979	761.042
	Kajiado	1980	520.986
	Kajiado	1981	589.006
	Kajiado	1982	787.266
	Kajiado	1983	523.934
	Kajiado	1984	453.513
	Kajiado	1985	583.913
	Kajiado	1986	743.364
	Kajiado	1987	481.783
	Kajiado	1988	692.674
	Kajiado	1989	774.801
	Kajiado	1990	796.492
	Kajiado	1991	509.403
	Kajiado	1992	557.042
	Kajiado	1993	515.636
	Kajiado	1994	594.747
	Kajiado	1995	574.891
	Kajiado	1996	478.836
	Kajiado	1997	850.062
	Kajiado	1998	837.523
	Kajiado	1999	574.519
	Kajiado	2000	363.759
	Kajiado	2001	681.087
	Kajiado	2002	770.583
	Kajiado	2003	480.364
	Kajiado	2004	541.466
	Kajiado	2005	353.722
	Kajiado	2006	870.674
	Kajiado	2007	498.283
	Kajiado	2008	518.828
	Kajiado	2009	444.779
	Kajiado	2010	693.27
	Kajiado	2011	558.056
	Kajiado	2012	692.892
	Kajiado	2013	627.431
	Kajiado	2014	536.145
	Kakamega	1960	1583.1
	Kakamega	1961	2024.58
	Kakamega	1962	1764.96
	Kakamega	1963	1874.93
	Kakamega	1964	1568.55
	Kakamega	1965	1405.93
	Kakamega	1966	1615.91
	Kakamega	1967	1786.88
	Kakamega	1968	1841.32
	Kakamega	1969	1526.86
	Kakamega	1970	1787.19
	Kakamega	1971	1464.14
	Kakamega	1972	1655.7
	Kakamega	1973	1484
	Kakamega	1974	1367.45
	Kakamega	1975	1607.27
	Kakamega	1976	1539.06
	Kakamega	1977	1811.08
	Kakamega	1978	1626.36
	Kakamega	1979	1445
	Kakamega	1980	1285.88
	Kakamega	1981	1495.72
	Kakamega	1982	1713.28
	Kakamega	1983	1535.93
	Kakamega	1984	1294.27
	Kakamega	1985	1590.73
	Kakamega	1986	1452.92
	Kakamega	1987	1457.4
	Kakamega	1988	1844.2
	Kakamega	1989	1587.91
	Kakamega	1990	1502.14
	Kakamega	1991	1573.1
	Kakamega	1992	1510.72
	Kakamega	1993	1424.78
	Kakamega	1994	1651.34
	Kakamega	1995	1545.07
	Kakamega	1996	1658.7
	Kakamega	1997	1691.67
	Kakamega	1998	1598.03
	Kakamega	1999	1562.65
	Kakamega	2000	1371.51
	Kakamega	2001	1752.16
	Kakamega	2002	1675.41
	Kakamega	2003	1605.94
	Kakamega	2004	1452.46
	Kakamega	2005	1374.71
	Kakamega	2006	1896.01
	Kakamega	2007	1644.49
	Kakamega	2008	1499.59
	Kakamega	2009	1418.76
	Kakamega	2010	1803.94
	Kakamega	2011	1668.33
	Kakamega	2012	1910.68
	Kakamega	2013	1755.67
	Kakamega	2014	1448.22
	Kericho	1960	1359.83
	Kericho	1961	1806.49
	Kericho	1962	1614.6
	Kericho	1963	1638.91
	Kericho	1964	1468.74
	Kericho	1965	1173.46
	Kericho	1966	1396.41
	Kericho	1967	1495.53
	Kericho	1968	1620.05
	Kericho	1969	1197.05
	Kericho	1970	1699.4
	Kericho	1971	1393
	Kericho	1972	1419.91
	Kericho	1973	1261.12
	Kericho	1974	1323.78
	Kericho	1975	1432.98
	Kericho	1976	1242.25
	Kericho	1977	1795.17
	Kericho	1978	1655.7
	Kericho	1979	1305.19
	Kericho	1980	1162.28
	Kericho	1981	1398.57
	Kericho	1982	1575.44
	Kericho	1983	1417.52
	Kericho	1984	1051.69
	Kericho	1985	1352.11
	Kericho	1986	1157.84
	Kericho	1987	1252.07
	Kericho	1988	1543.2
	Kericho	1989	1424.15
	Kericho	1990	1311.04
	Kericho	1991	1332.19
	Kericho	1992	1328.62
	Kericho	1993	1224.37
	Kericho	1994	1503.72
	Kericho	1995	1343.35
	Kericho	1996	1470.47
	Kericho	1997	1549.65
	Kericho	1998	1410.62
	Kericho	1999	1295.49
	Kericho	2000	1176.62
	Kericho	2001	1605.72
	Kericho	2002	1500.77
	Kericho	2003	1389.06
	Kericho	2004	1308.77
	Kericho	2005	1156.1
	Kericho	2006	1675.98
	Kericho	2007	1402.41
	Kericho	2008	1299.23
	Kericho	2009	1224.73
	Kericho	2010	1641.58
	Kericho	2011	1472.09
	Kericho	2012	1703.99
	Kericho	2013	1570.05
	Kericho	2014	1254.54
	Kiambu	1960	950.108
	Kiambu	1961	1730.23
	Kiambu	1962	1120.57
	Kiambu	1963	1608.83
	Kiambu	1964	1256.39
	Kiambu	1965	998.265
	Kiambu	1966	1149.07
	Kiambu	1967	1406.43
	Kiambu	1968	1621.13
	Kiambu	1969	850.398
	Kiambu	1970	1127.3
	Kiambu	1971	957.831
	Kiambu	1972	1138.2
	Kiambu	1973	849.205
	Kiambu	1974	1034.53
	Kiambu	1975	838.096
	Kiambu	1976	804.566
	Kiambu	1977	1545.35
	Kiambu	1978	1368.37
	Kiambu	1979	1312.78
	Kiambu	1980	1076.4
	Kiambu	1981	1196.43
	Kiambu	1982	1283.96
	Kiambu	1983	1085.45
	Kiambu	1984	735.867
	Kiambu	1985	1106.23
	Kiambu	1986	1138.12
	Kiambu	1987	864.06
	Kiambu	1988	1271.64
	Kiambu	1989	1289.78
	Kiambu	1990	1250.37
	Kiambu	1991	982.626
	Kiambu	1992	991.855
	Kiambu	1993	997.542
	Kiambu	1994	1160.78
	Kiambu	1995	1169.89
	Kiambu	1996	912.723
	Kiambu	1997	1450.39
	Kiambu	1998	1418.01
	Kiambu	1999	1028.43
	Kiambu	2000	746.157
	Kiambu	2001	1273.41
	Kiambu	2002	1267.66
	Kiambu	2003	1109.23
	Kiambu	2004	1000.59
	Kiambu	2005	822.53
	Kiambu	2006	1314.57
	Kiambu	2007	1073.16
	Kiambu	2008	906.47
	Kiambu	2009	897.916
	Kiambu	2010	1279.77
	Kiambu	2011	1158.42
	Kiambu	2012	1339.4
	Kiambu	2013	1177.47
	Kiambu	2014	1007.61
	Kilifi	1960	725.566
	Kilifi	1961	1198.6
	Kilifi	1962	559.26
	Kilifi	1963	1007.39
	Kilifi	1964	667.87
	Kilifi	1965	620.111
	Kilifi	1966	922.402
	Kilifi	1967	1129.96
	Kilifi	1968	1412.97
	Kilifi	1969	613.764
	Kilifi	1970	640.104
	Kilifi	1971	563.516
	Kilifi	1972	956.622
	Kilifi	1973	726.771
	Kilifi	1974	471.887
	Kilifi	1975	544.547
	Kilifi	1976	601.634
	Kilifi	1977	853.776
	Kilifi	1978	1082.69
	Kilifi	1979	1013.61
	Kilifi	1980	560.896
	Kilifi	1981	783.34
	Kilifi	1982	1191.48
	Kilifi	1983	695.655
	Kilifi	1984	806.198
	Kilifi	1985	635.511
	Kilifi	1986	832.725
	Kilifi	1987	659.547
	Kilifi	1988	789.296
	Kilifi	1989	804.537
	Kilifi	1990	777.405
	Kilifi	1991	735.735
	Kilifi	1992	681.855
	Kilifi	1993	625.554
	Kilifi	1994	1096.42
	Kilifi	1995	718.145
	Kilifi	1996	616.918
	Kilifi	1997	1308.6
	Kilifi	1998	978.578
	Kilifi	1999	845.451
	Kilifi	2000	704.116
	Kilifi	2001	628.933
	Kilifi	2002	838.41
	Kilifi	2003	531.499
	Kilifi	2004	680.092
	Kilifi	2005	541.195
	Kilifi	2006	1202.35
	Kilifi	2007	862.745
	Kilifi	2008	598.159
	Kilifi	2009	616.198
	Kilifi	2010	731.012
	Kilifi	2011	659.321
	Kilifi	2012	547.427
	Kilifi	2013	710.094
	Kilifi	2014	864.055
	Kirinyaga	1960	1135.31
	Kirinyaga	1961	2177.33
	Kirinyaga	1962	1208.37
	Kirinyaga	1963	1697.16
	Kirinyaga	1964	1556.45
	Kirinyaga	1965	1206.82
	Kirinyaga	1966	1462.69
	Kirinyaga	1967	1804.96
	Kirinyaga	1968	2020.37
	Kirinyaga	1969	1240.61
	Kirinyaga	1970	1360
	Kirinyaga	1971	1143.57
	Kirinyaga	1972	1555.06
	Kirinyaga	1973	1131.27
	Kirinyaga	1974	1170.57
	Kirinyaga	1975	1085.71
	Kirinyaga	1976	1151.53
	Kirinyaga	1977	1734.02
	Kirinyaga	1978	1615.9
	Kirinyaga	1979	1722.16
	Kirinyaga	1980	1221.47
	Kirinyaga	1981	1504.35
	Kirinyaga	1982	1559.88
	Kirinyaga	1983	1314.1
	Kirinyaga	1984	1074.47
	Kirinyaga	1985	1404.67
	Kirinyaga	1986	1361.16
	Kirinyaga	1987	1050.76
	Kirinyaga	1988	1616.2
	Kirinyaga	1989	1492.71
	Kirinyaga	1990	1567.33
	Kirinyaga	1991	1211.35
	Kirinyaga	1992	1261.53
	Kirinyaga	1993	1247.37
	Kirinyaga	1994	1534.24
	Kirinyaga	1995	1461.86
	Kirinyaga	1996	1128.45
	Kirinyaga	1997	1825.31
	Kirinyaga	1998	1659.98
	Kirinyaga	1999	1283.22
	Kirinyaga	2000	975.775
	Kirinyaga	2001	1500.29
	Kirinyaga	2002	1534.37
	Kirinyaga	2003	1422
	Kirinyaga	2004	1190.39
	Kirinyaga	2005	1034.57
	Kirinyaga	2006	1634.98
	Kirinyaga	2007	1355.2
	Kirinyaga	2008	1110.04
	Kirinyaga	2009	1150.67
	Kirinyaga	2010	1503.55
	Kirinyaga	2011	1456.51
	Kirinyaga	2012	1580.18
	Kirinyaga	2013	1409.73
	Kirinyaga	2014	1282.12
	Kisii	1960	1411.3
	Kisii	1961	1903.65
	Kisii	1962	1772.12
	Kisii	1963	1699.35
	Kisii	1964	1611.65
	Kisii	1965	1378.65
	Kisii	1966	1548.79
	Kisii	1967	1525.14
	Kisii	1968	1802.63
	Kisii	1969	1394.47
	Kisii	1970	1706.67
	Kisii	1971	1475.23
	Kisii	1972	1575.88
	Kisii	1973	1463.67
	Kisii	1974	1481.09
	Kisii	1975	1472.63
	Kisii	1976	1452.6
	Kisii	1977	1802.33
	Kisii	1978	1763.23
	Kisii	1979	1417.93
	Kisii	1980	1291.47
	Kisii	1981	1391.37
	Kisii	1982	1646.12
	Kisii	1983	1486.65
	Kisii	1984	1224
	Kisii	1985	1509.49
	Kisii	1986	1443.42
	Kisii	1987	1402.81
	Kisii	1988	1564.51
	Kisii	1989	1421.02
	Kisii	1990	1313.7
	Kisii	1991	1334.21
	Kisii	1992	1332.28
	Kisii	1993	1267.16
	Kisii	1994	1518.53
	Kisii	1995	1471.91
	Kisii	1996	1575.67
	Kisii	1997	1607.05
	Kisii	1998	1459.47
	Kisii	1999	1459.98
	Kisii	2000	1322.77
	Kisii	2001	1667.4
	Kisii	2002	1614.12
	Kisii	2003	1372.63
	Kisii	2004	1393.09
	Kisii	2005	1171.44
	Kisii	2006	1767.05
	Kisii	2007	1396.33
	Kisii	2008	1379.86
	Kisii	2009	1361.81
	Kisii	2010	1738.21
	Kisii	2011	1583.4
	Kisii	2012	1751
	Kisii	2013	1645.14
	Kisii	2014	1378.74
	Kisumu	1960	1693.52
	Kisumu	1961	2106.94
	Kisumu	1962	1955.08
	Kisumu	1963	1945.76
	Kisumu	1964	1722.42
	Kisumu	1965	1556.24
	Kisumu	1966	1730.44
	Kisumu	1967	1764.26
	Kisumu	1968	1924.27
	Kisumu	1969	1581.66
	Kisumu	1970	1935.22
	Kisumu	1971	1615.05
	Kisumu	1972	1790.75
	Kisumu	1973	1666.56
	Kisumu	1974	1554.45
	Kisumu	1975	1745.44
	Kisumu	1976	1663.31
	Kisumu	1977	1974.76
	Kisumu	1978	1895.47
	Kisumu	1979	1621.06
	Kisumu	1980	1469.85
	Kisumu	1981	1640.11
	Kisumu	1982	1880.73
	Kisumu	1983	1690.32
	Kisumu	1984	1417.27
	Kisumu	1985	1681.57
	Kisumu	1986	1594.06
	Kisumu	1987	1594.61
	Kisumu	1988	1935.35
	Kisumu	1989	1665.9
	Kisumu	1990	1592.05
	Kisumu	1991	1648.64
	Kisumu	1992	1590.17
	Kisumu	1993	1506.3
	Kisumu	1994	1796.07
	Kisumu	1995	1676.3
	Kisumu	1996	1802.26
	Kisumu	1997	1841.45
	Kisumu	1998	1693.82
	Kisumu	1999	1679.3
	Kisumu	2000	1510.39
	Kisumu	2001	1901.42
	Kisumu	2002	1849.06
	Kisumu	2003	1684.47
	Kisumu	2004	1632.44
	Kisumu	2005	1458.02
	Kisumu	2006	2040.72
	Kisumu	2007	1698.23
	Kisumu	2008	1635.27
	Kisumu	2009	1559.97
	Kisumu	2010	1950.53
	Kisumu	2011	1779.09
	Kisumu	2012	2020.8
	Kisumu	2013	1872.09
	Kisumu	2014	1566.33
	Kitui	1960	536.4
	Kitui	1961	1239.13
	Kitui	1962	700.641
	Kitui	1963	1032.28
	Kitui	1964	723.047
	Kitui	1965	587.895
	Kitui	1966	760.946
	Kitui	1967	1049.36
	Kitui	1968	1351.67
	Kitui	1969	671.31
	Kitui	1970	603.969
	Kitui	1971	631.549
	Kitui	1972	751.314
	Kitui	1973	482.27
	Kitui	1974	676.003
	Kitui	1975	470.687
	Kitui	1976	483.578
	Kitui	1977	910.399
	Kitui	1978	981.37
	Kitui	1979	1051.19
	Kitui	1980	563.844
	Kitui	1981	809.457
	Kitui	1982	999.596
	Kitui	1983	519.548
	Kitui	1984	747.156
	Kitui	1985	750.193
	Kitui	1986	816.317
	Kitui	1987	456.616
	Kitui	1988	889.926
	Kitui	1989	795.095
	Kitui	1990	879.521
	Kitui	1991	639.517
	Kitui	1992	728.132
	Kitui	1993	675.235
	Kitui	1994	911.99
	Kitui	1995	654.088
	Kitui	1996	514.977
	Kitui	1997	1133.43
	Kitui	1998	949.933
	Kitui	1999	721.739
	Kitui	2000	502.348
	Kitui	2001	764.901
	Kitui	2002	862.924
	Kitui	2003	657.231
	Kitui	2004	618.713
	Kitui	2005	417.286
	Kitui	2006	1013.65
	Kitui	2007	618.811
	Kitui	2008	562.755
	Kitui	2009	555.623
	Kitui	2010	793.115
	Kitui	2011	673.238
	Kitui	2012	750.973
	Kitui	2013	688.403
	Kitui	2014	704.749
	Kwale	1960	706.619
	Kwale	1961	1221.79
	Kwale	1962	547.88
	Kwale	1963	1047.66
	Kwale	1964	592.91
	Kwale	1965	686.458
	Kwale	1966	936.127
	Kwale	1967	1219.53
	Kwale	1968	1383.07
	Kwale	1969	695.02
	Kwale	1970	620.906
	Kwale	1971	460.398
	Kwale	1972	1110.87
	Kwale	1973	720.134
	Kwale	1974	410.806
	Kwale	1975	537.709
	Kwale	1976	584.254
	Kwale	1977	962.334
	Kwale	1978	1023.21
	Kwale	1979	1070.62
	Kwale	1980	603.799
	Kwale	1981	793.512
	Kwale	1982	1223.55
	Kwale	1983	690.993
	Kwale	1984	866.217
	Kwale	1985	693
	Kwale	1986	883.558
	Kwale	1987	663.846
	Kwale	1988	800.261
	Kwale	1989	794.241
	Kwale	1990	767.207
	Kwale	1991	739.689
	Kwale	1992	764.341
	Kwale	1993	580.562
	Kwale	1994	1041.64
	Kwale	1995	752.853
	Kwale	1996	616.512
	Kwale	1997	1266.85
	Kwale	1998	1042.17
	Kwale	1999	840.187
	Kwale	2000	669.003
	Kwale	2001	536.472
	Kwale	2002	917.913
	Kwale	2003	422.89
	Kwale	2004	692.02
	Kwale	2005	531.107
	Kwale	2006	1221.19
	Kwale	2007	798.211
	Kwale	2008	586.385
	Kwale	2009	603.401
	Kwale	2010	672.385
	Kwale	2011	699.16
	Kwale	2012	490.642
	Kwale	2013	703.485
	Kwale	2014	877.492
	Laikipia	1960	569.022
	Laikipia	1961	1104.89
	Laikipia	1962	721.256
	Laikipia	1963	936.824
	Laikipia	1964	828.638
	Laikipia	1965	466.901
	Laikipia	1966	720.968
	Laikipia	1967	905.654
	Laikipia	1968	985.49
	Laikipia	1969	694.753
	Laikipia	1970	747.676
	Laikipia	1971	765.433
	Laikipia	1972	656.276
	Laikipia	1973	506.199
	Laikipia	1974	601.096
	Laikipia	1975	707.686
	Laikipia	1976	544.276
	Laikipia	1977	1041.32
	Laikipia	1978	933.494
	Laikipia	1979	706.888
	Laikipia	1980	424.644
	Laikipia	1981	811.141
	Laikipia	1982	698.157
	Laikipia	1983	673.426
	Laikipia	1984	335.542
	Laikipia	1985	598.708
	Laikipia	1986	649.699
	Laikipia	1987	451.16
	Laikipia	1988	781.548
	Laikipia	1989	821.054
	Laikipia	1990	844.776
	Laikipia	1991	594.878
	Laikipia	1992	616.446
	Laikipia	1993	543.59
	Laikipia	1994	735.561
	Laikipia	1995	673.179
	Laikipia	1996	629.468
	Laikipia	1997	1018.12
	Laikipia	1998	864.035
	Laikipia	1999	532.147
	Laikipia	2000	353.125
	Laikipia	2001	846.022
	Laikipia	2002	760.179
	Laikipia	2003	757.417
	Laikipia	2004	569.808
	Laikipia	2005	467.744
	Laikipia	2006	852.59
	Laikipia	2007	783.817
	Laikipia	2008	500.006
	Laikipia	2009	521.449
	Laikipia	2010	834.151
	Laikipia	2011	820.978
	Laikipia	2012	937.138
	Laikipia	2013	857.795
	Laikipia	2014	566.577
	Lamu	1960	959.144
	Lamu	1961	1269.36
	Lamu	1962	748.413
	Lamu	1963	1130.11
	Lamu	1964	886.913
	Lamu	1965	777.56
	Lamu	1966	1003.25
	Lamu	1967	1187.92
	Lamu	1968	1328.53
	Lamu	1969	683.56
	Lamu	1970	842.591
	Lamu	1971	789.869
	Lamu	1972	954.295
	Lamu	1973	858.178
	Lamu	1974	639.812
	Lamu	1975	808.406
	Lamu	1976	743.956
	Lamu	1977	909.101
	Lamu	1978	1176.53
	Lamu	1979	1092.83
	Lamu	1980	646.524
	Lamu	1981	931.191
	Lamu	1982	1173.01
	Lamu	1983	855.225
	Lamu	1984	907.725
	Lamu	1985	758.386
	Lamu	1986	929.936
	Lamu	1987	822.574
	Lamu	1988	885.376
	Lamu	1989	902.849
	Lamu	1990	901.466
	Lamu	1991	857.963
	Lamu	1992	793.178
	Lamu	1993	778.326
	Lamu	1994	1193.12
	Lamu	1995	850.634
	Lamu	1996	724.329
	Lamu	1997	1515.27
	Lamu	1998	1072.61
	Lamu	1999	933.94
	Lamu	2000	793.205
	Lamu	2001	835.976
	Lamu	2002	933.715
	Lamu	2003	775.252
	Lamu	2004	727.503
	Lamu	2005	717.5
	Lamu	2006	1294.69
	Lamu	2007	1032.83
	Lamu	2008	736.963
	Lamu	2009	737.154
	Lamu	2010	935.903
	Lamu	2011	775.138
	Lamu	2012	706.218
	Lamu	2013	816.765
	Lamu	2014	1014.5
	Machakos	1960	587.304
	Machakos	1961	1493.89
	Machakos	1962	816.732
	Machakos	1963	1273.58
	Machakos	1964	856.01
	Machakos	1965	711.851
	Machakos	1966	842.314
	Machakos	1967	1117.98
	Machakos	1968	1393.04
	Machakos	1969	632.495
	Machakos	1970	774.237
	Machakos	1971	713.881
	Machakos	1972	826.804
	Machakos	1973	554.804
	Machakos	1974	755.521
	Machakos	1975	559.108
	Machakos	1976	548.335
	Machakos	1977	1116.48
	Machakos	1978	1035.88
	Machakos	1979	1075.39
	Machakos	1980	698.541
	Machakos	1981	894.701
	Machakos	1982	1051.42
	Machakos	1983	743.191
	Machakos	1984	669.665
	Machakos	1985	856.918
	Machakos	1986	932.768
	Machakos	1987	577.242
	Machakos	1988	1022.88
	Machakos	1989	928.902
	Machakos	1990	1011.69
	Machakos	1991	683.716
	Machakos	1992	736.68
	Machakos	1993	732.057
	Machakos	1994	924.711
	Machakos	1995	783.985
	Machakos	1996	551.804
	Machakos	1997	1204.35
	Machakos	1998	1115.04
	Machakos	1999	793.778
	Machakos	2000	476.613
	Machakos	2001	940.67
	Machakos	2002	979.526
	Machakos	2003	786.108
	Machakos	2004	702.634
	Machakos	2005	508.835
	Machakos	2006	1079.46
	Machakos	2007	725.093
	Machakos	2008	612.113
	Machakos	2009	602.66
	Machakos	2010	935.629
	Machakos	2011	803.67
	Machakos	2012	970.134
	Machakos	2013	807.041
	Machakos	2014	739.211
	Makueni	1960	520.232
	Makueni	1961	1180.92
	Makueni	1962	673.569
	Makueni	1963	1066.16
	Makueni	1964	651.67
	Makueni	1965	550.708
	Makueni	1966	664.948
	Makueni	1967	937.798
	Makueni	1968	1280.98
	Makueni	1969	583.73
	Makueni	1970	634.884
	Makueni	1971	645.891
	Makueni	1972	692.846
	Makueni	1973	471.393
	Makueni	1974	711.85
	Makueni	1975	434.228
	Makueni	1976	435.3
	Makueni	1977	846.457
	Makueni	1978	938.449
	Makueni	1979	958.142
	Makueni	1980	538.105
	Makueni	1981	736.843
	Makueni	1982	950.678
	Makueni	1983	528.693
	Makueni	1984	676.213
	Makueni	1985	680.371
	Makueni	1986	833.884
	Makueni	1987	449.659
	Makueni	1988	804.146
	Makueni	1989	824.094
	Makueni	1990	891.625
	Makueni	1991	602.393
	Makueni	1992	701.423
	Makueni	1993	612.532
	Makueni	1994	775.558
	Makueni	1995	577.655
	Makueni	1996	506.955
	Makueni	1997	1000.21
	Makueni	1998	947.442
	Makueni	1999	688.345
	Makueni	2000	458.779
	Makueni	2001	757.502
	Makueni	2002	812.041
	Makueni	2003	537.27
	Makueni	2004	610.888
	Makueni	2005	416.607
	Makueni	2006	983.513
	Makueni	2007	546.18
	Makueni	2008	589.082
	Makueni	2009	508.91
	Makueni	2010	752.337
	Makueni	2011	603.524
	Makueni	2012	729.652
	Makueni	2013	665.21
	Makueni	2014	658.453
	Mandera	1960	441.422
	Mandera	1961	660.293
	Mandera	1962	309.26
	Mandera	1963	477.416
	Mandera	1964	368.51
	Mandera	1965	302.467
	Mandera	1966	353.264
	Mandera	1967	521.866
	Mandera	1968	696.134
	Mandera	1969	346.084
	Mandera	1970	304.056
	Mandera	1971	269.897
	Mandera	1972	500.785
	Mandera	1973	138.728
	Mandera	1974	224.489
	Mandera	1975	220.651
	Mandera	1976	282.075
	Mandera	1977	498.769
	Mandera	1978	426.828
	Mandera	1979	341.007
	Mandera	1980	221.323
	Mandera	1981	555.282
	Mandera	1982	524.567
	Mandera	1983	241.469
	Mandera	1984	205.456
	Mandera	1985	356.88
	Mandera	1986	297.039
	Mandera	1987	297.42
	Mandera	1988	343.61
	Mandera	1989	408.976
	Mandera	1990	403.81
	Mandera	1991	251.636
	Mandera	1992	283.383
	Mandera	1993	389.457
	Mandera	1994	333.999
	Mandera	1995	321.635
	Mandera	1996	229.641
	Mandera	1997	787.999
	Mandera	1998	324.758
	Mandera	1999	190.888
	Mandera	2000	161.264
	Mandera	2001	249.171
	Mandera	2002	366.651
	Mandera	2003	315.627
	Mandera	2004	323.541
	Mandera	2005	190.706
	Mandera	2006	583.829
	Mandera	2007	294.42
	Mandera	2008	278.656
	Mandera	2009	266.89
	Mandera	2010	333.651
	Mandera	2011	370.707
	Mandera	2012	258.3
	Mandera	2013	449.418
	Mandera	2014	293.366
	Marsabit	1960	312.065
	Marsabit	1961	798.478
	Marsabit	1962	329.454
	Marsabit	1963	524.899
	Marsabit	1964	385.574
	Marsabit	1965	267.548
	Marsabit	1966	426.507
	Marsabit	1967	558.318
	Marsabit	1968	578.155
	Marsabit	1969	337.987
	Marsabit	1970	386.296
	Marsabit	1971	266.101
	Marsabit	1972	360.526
	Marsabit	1973	168.318
	Marsabit	1974	267.006
	Marsabit	1975	266.399
	Marsabit	1976	191.463
	Marsabit	1977	555.653
	Marsabit	1978	450.068
	Marsabit	1979	410.633
	Marsabit	1980	201.639
	Marsabit	1981	491.828
	Marsabit	1982	541.526
	Marsabit	1983	246.644
	Marsabit	1984	188.08
	Marsabit	1985	392.278
	Marsabit	1986	304.962
	Marsabit	1987	280.743
	Marsabit	1988	439.622
	Marsabit	1989	391.921
	Marsabit	1990	427.914
	Marsabit	1991	263.775
	Marsabit	1992	244.377
	Marsabit	1993	341.267
	Marsabit	1994	351.509
	Marsabit	1995	299.961
	Marsabit	1996	258.289
	Marsabit	1997	703.188
	Marsabit	1998	385.619
	Marsabit	1999	187.354
	Marsabit	2000	133.233
	Marsabit	2001	349.586
	Marsabit	2002	411.983
	Marsabit	2003	363.485
	Marsabit	2004	335.579
	Marsabit	2005	214.224
	Marsabit	2006	596.889
	Marsabit	2007	295.138
	Marsabit	2008	205.017
	Marsabit	2009	245.338
	Marsabit	2010	326.522
	Marsabit	2011	483.564
	Marsabit	2012	383.845
	Marsabit	2013	468.286
	Marsabit	2014	278.416
	Meru	1960	731.36
	Meru	1961	1528.42
	Meru	1962	831.644
	Meru	1963	1237.35
	Meru	1964	1063.12
	Meru	1965	709.324
	Meru	1966	1032.37
	Meru	1967	1239.12
	Meru	1968	1474.18
	Meru	1969	934.56
	Meru	1970	819.996
	Meru	1971	752.978
	Meru	1972	987.076
	Meru	1973	652.871
	Meru	1974	752.938
	Meru	1975	694.302
	Meru	1976	717.533
	Meru	1977	1163.41
	Meru	1978	1213.33
	Meru	1979	1117.03
	Meru	1980	679.116
	Meru	1981	967.764
	Meru	1982	1030.73
	Meru	1983	762.444
	Meru	1984	745.058
	Meru	1985	860.471
	Meru	1986	873.471
	Meru	1987	580.631
	Meru	1988	1056.75
	Meru	1989	967.871
	Meru	1990	1111.96
	Meru	1991	782.187
	Meru	1992	815.947
	Meru	1993	810.453
	Meru	1994	1052.58
	Meru	1995	994.676
	Meru	1996	701.476
	Meru	1997	1399.24
	Meru	1998	1074.86
	Meru	1999	803.88
	Meru	2000	539.44
	Meru	2001	969.902
	Meru	2002	1090.11
	Meru	2003	1006.36
	Meru	2004	782.822
	Meru	2005	565.871
	Meru	2006	1112.73
	Meru	2007	857.551
	Meru	2008	650.031
	Meru	2009	750.96
	Meru	2010	947.88
	Meru	2011	992.227
	Meru	2012	1001.61
	Meru	2013	951.982
	Meru	2014	797.964
	Migori	1960	1206.67
	Migori	1961	1717.12
	Migori	1962	1547.81
	Migori	1963	1509.25
	Migori	1964	1390.35
	Migori	1965	1183.2
	Migori	1966	1352.58
	Migori	1967	1367.24
	Migori	1968	1608.25
	Migori	1969	1278.12
	Migori	1970	1505.64
	Migori	1971	1244.81
	Migori	1972	1350.9
	Migori	1973	1309.02
	Migori	1974	1314.36
	Migori	1975	1242.04
	Migori	1976	1230.11
	Migori	1977	1577.15
	Migori	1978	1502.84
	Migori	1979	1305.43
	Migori	1980	1097.93
	Migori	1981	1184.68
	Migori	1982	1482.42
	Migori	1983	1254.79
	Migori	1984	1044.93
	Migori	1985	1342.87
	Migori	1986	1368.35
	Migori	1987	1228.22
	Migori	1988	1424.96
	Migori	1989	1270.78
	Migori	1990	1193.36
	Migori	1991	1177.96
	Migori	1992	1163.98
	Migori	1993	1093.52
	Migori	1994	1318.7
	Migori	1995	1289.07
	Migori	1996	1359.82
	Migori	1997	1382.18
	Migori	1998	1256.79
	Migori	1999	1290.41
	Migori	2000	1136.4
	Migori	2001	1418.63
	Migori	2002	1425.31
	Migori	2003	1154.56
	Migori	2004	1195.86
	Migori	2005	1015.55
	Migori	2006	1575.25
	Migori	2007	1224.4
	Migori	2008	1172.38
	Migori	2009	1179.72
	Migori	2010	1510.64
	Migori	2011	1424.98
	Migori	2012	1517.25
	Migori	2013	1442.93
	Migori	2014	1213.13
	Mombasa	1960	893.444
	Mombasa	1961	1402.44
	Mombasa	1962	673.222
	Mombasa	1963	1230.33
	Mombasa	1964	771.667
	Mombasa	1965	861
	Mombasa	1966	1179.22
	Mombasa	1967	1432.78
	Mombasa	1968	1659.56
	Mombasa	1969	786.444
	Mombasa	1970	771.556
	Mombasa	1971	623.444
	Mombasa	1972	1275.22
	Mombasa	1973	923.778
	Mombasa	1974	547
	Mombasa	1975	704.778
	Mombasa	1976	750
	Mombasa	1977	1091
	Mombasa	1978	1183.89
	Mombasa	1979	1242.89
	Mombasa	1980	710.667
	Mombasa	1981	963.667
	Mombasa	1982	1459.89
	Mombasa	1983	927.222
	Mombasa	1984	1068.89
	Mombasa	1985	859.556
	Mombasa	1986	1047.44
	Mombasa	1987	838.889
	Mombasa	1988	928.889
	Mombasa	1989	967.556
	Mombasa	1990	891.111
	Mombasa	1991	943.667
	Mombasa	1992	887.333
	Mombasa	1993	755.889
	Mombasa	1994	1309.33
	Mombasa	1995	958.889
	Mombasa	1996	798
	Mombasa	1997	1570.44
	Mombasa	1998	1210
	Mombasa	1999	1058.56
	Mombasa	2000	886
	Mombasa	2001	727.556
	Mombasa	2002	1052.78
	Mombasa	2003	622.889
	Mombasa	2004	811.444
	Mombasa	2005	741.333
	Mombasa	2006	1449.33
	Mombasa	2007	1074.89
	Mombasa	2008	748.333
	Mombasa	2009	736
	Mombasa	2010	878.222
	Mombasa	2011	826.444
	Mombasa	2012	649.222
	Mombasa	2013	894.556
	Mombasa	2014	1074
	Muranga	1960	1088.06
	Muranga	1961	1963.71
	Muranga	1962	1191.76
	Muranga	1963	1684.72
	Muranga	1964	1481.11
	Muranga	1965	1152.73
	Muranga	1966	1346.87
	Muranga	1967	1692.92
	Muranga	1968	1887.87
	Muranga	1969	1057.27
	Muranga	1970	1299.34
	Muranga	1971	1071.77
	Muranga	1972	1379.01
	Muranga	1973	1040.61
	Muranga	1974	1158.31
	Muranga	1975	999.759
	Muranga	1976	994.265
	Muranga	1977	1689.7
	Muranga	1978	1538.28
	Muranga	1979	1582.51
	Muranga	1980	1213.19
	Muranga	1981	1433.64
	Muranga	1982	1481.93
	Muranga	1983	1250.51
	Muranga	1984	944.385
	Muranga	1985	1324.48
	Muranga	1986	1301.24
	Muranga	1987	1004.16
	Muranga	1988	1505.64
	Muranga	1989	1440.31
	Muranga	1990	1460.18
	Muranga	1991	1154.12
	Muranga	1992	1170.53
	Muranga	1993	1161.24
	Muranga	1994	1392.82
	Muranga	1995	1373.2
	Muranga	1996	1075.55
	Muranga	1997	1687.3
	Muranga	1998	1603.98
	Muranga	1999	1205.75
	Muranga	2000	904.313
	Muranga	2001	1440.81
	Muranga	2002	1435.39
	Muranga	2003	1308.65
	Muranga	2004	1141.17
	Muranga	2005	983.53
	Muranga	2006	1517.82
	Muranga	2007	1271.61
	Muranga	2008	1065.72
	Muranga	2009	1067.63
	Muranga	2010	1448.14
	Muranga	2011	1357.84
	Muranga	2012	1513.05
	Muranga	2013	1351.12
	Muranga	2014	1197.72
	Nairobi	1960	894.286
	Nairobi	1961	1706.86
	Nairobi	1962	1075.19
	Nairobi	1963	1559.48
	Nairobi	1964	1147.62
	Nairobi	1965	941.667
	Nairobi	1966	1055.57
	Nairobi	1967	1283.33
	Nairobi	1968	1523
	Nairobi	1969	780.714
	Nairobi	1970	1052.48
	Nairobi	1971	926.191
	Nairobi	1972	1023.19
	Nairobi	1973	776
	Nairobi	1974	995.809
	Nairobi	1975	776.333
	Nairobi	1976	737.143
	Nairobi	1977	1458.52
	Nairobi	1978	1293.57
	Nairobi	1979	1194.95
	Nairobi	1980	964.286
	Nairobi	1981	1056.52
	Nairobi	1982	1217.1
	Nairobi	1983	1013.29
	Nairobi	1984	675.191
	Nairobi	1985	1014.52
	Nairobi	1986	1119.29
	Nairobi	1987	832.524
	Nairobi	1988	1168.1
	Nairobi	1989	1221.43
	Nairobi	1990	1196.95
	Nairobi	1991	914.524
	Nairobi	1992	925.524
	Nairobi	1993	937
	Nairobi	1994	1074.38
	Nairobi	1995	1082.1
	Nairobi	1996	829.476
	Nairobi	1997	1360.86
	Nairobi	1998	1349.76
	Nairobi	1999	981.857
	Nairobi	2000	691.619
	Nairobi	2001	1204
	Nairobi	2002	1201.33
	Nairobi	2003	1019.1
	Nairobi	2004	952.714
	Nairobi	2005	755.857
	Nairobi	2006	1242.43
	Nairobi	2007	980.048
	Nairobi	2008	842.857
	Nairobi	2009	823.571
	Nairobi	2010	1196.29
	Nairobi	2011	1065.81
	Nairobi	2012	1267.62
	Nairobi	2013	1098.05
	Nairobi	2014	941.952
	Nakuru	1960	898.241
	Nakuru	1961	1397.18
	Nakuru	1962	1128.82
	Nakuru	1963	1301.38
	Nakuru	1964	1131.03
	Nakuru	1965	769.98
	Nakuru	1966	999.249
	Nakuru	1967	1156.75
	Nakuru	1968	1307.41
	Nakuru	1969	844.543
	Nakuru	1970	1247.67
	Nakuru	1971	1034.56
	Nakuru	1972	983.114
	Nakuru	1973	824.249
	Nakuru	1974	962.759
	Nakuru	1975	993.114
	Nakuru	1976	790.616
	Nakuru	1977	1431.54
	Nakuru	1978	1298.27
	Nakuru	1979	1007.31
	Nakuru	1980	819.355
	Nakuru	1981	1086.36
	Nakuru	1982	1163.04
	Nakuru	1983	1028.5
	Nakuru	1984	623.726
	Nakuru	1985	970.49
	Nakuru	1986	861.955
	Nakuru	1987	803.804
	Nakuru	1988	1137.53
	Nakuru	1989	1162.36
	Nakuru	1990	1017.44
	Nakuru	1991	907.661
	Nakuru	1992	945.882
	Nakuru	1993	864.857
	Nakuru	1994	1059.47
	Nakuru	1995	1002.48
	Nakuru	1996	997.302
	Nakuru	1997	1234.79
	Nakuru	1998	1166.2
	Nakuru	1999	843.188
	Nakuru	2000	726.91
	Nakuru	2001	1204.51
	Nakuru	2002	1101.52
	Nakuru	2003	1043.25
	Nakuru	2004	910.265
	Nakuru	2005	805.331
	Nakuru	2006	1194.61
	Nakuru	2007	1069.71
	Nakuru	2008	852.918
	Nakuru	2009	830.371
	Nakuru	2010	1264.49
	Nakuru	2011	1102.07
	Nakuru	2012	1292.94
	Nakuru	2013	1173.28
	Nakuru	2014	874.522
	Nandi	1960	1519.14
	Nandi	1961	1960.27
	Nandi	1962	1776.92
	Nandi	1963	1820.18
	Nandi	1964	1542.33
	Nandi	1965	1289.54
	Nandi	1966	1516.87
	Nandi	1967	1689.3
	Nandi	1968	1702.97
	Nandi	1969	1362.02
	Nandi	1970	1753.54
	Nandi	1971	1443.29
	Nandi	1972	1562.48
	Nandi	1973	1424.55
	Nandi	1974	1335.81
	Nandi	1975	1570.22
	Nandi	1976	1366.95
	Nandi	1977	1850.33
	Nandi	1978	1655.81
	Nandi	1979	1383.45
	Nandi	1980	1241.02
	Nandi	1981	1455.67
	Nandi	1982	1683.38
	Nandi	1983	1507.97
	Nandi	1984	1150.08
	Nandi	1985	1509.4
	Nandi	1986	1289.65
	Nandi	1987	1365.42
	Nandi	1988	1734.39
	Nandi	1989	1546
	Nandi	1990	1441.7
	Nandi	1991	1515.62
	Nandi	1992	1451.41
	Nandi	1993	1350.94
	Nandi	1994	1644.88
	Nandi	1995	1462.06
	Nandi	1996	1588.05
	Nandi	1997	1669.58
	Nandi	1998	1538.26
	Nandi	1999	1454.9
	Nandi	2000	1280.91
	Nandi	2001	1706.25
	Nandi	2002	1612.17
	Nandi	2003	1538.96
	Nandi	2004	1405.62
	Nandi	2005	1308.06
	Nandi	2006	1829.61
	Nandi	2007	1577.2
	Nandi	2008	1453.32
	Nandi	2009	1354.84
	Nandi	2010	1746.69
	Nandi	2011	1589.6
	Nandi	2012	1855.7
	Nandi	2013	1697.05
	Nandi	2014	1367.71
	Narok	1960	1056.23
	Narok	1961	1482.13
	Narok	1962	1342.62
	Narok	1963	1427.12
	Narok	1964	1209.07
	Narok	1965	1018.09
	Narok	1966	1111.02
	Narok	1967	1194.98
	Narok	1968	1358.3
	Narok	1969	942.602
	Narok	1970	1314.19
	Narok	1971	1093.73
	Narok	1972	1159.41
	Narok	1973	1031.39
	Narok	1974	1129.26
	Narok	1975	1030.36
	Narok	1976	985.189
	Narok	1977	1436.59
	Narok	1978	1410.28
	Narok	1979	1088.59
	Narok	1980	1040.44
	Narok	1981	1103.86
	Narok	1982	1232.65
	Narok	1983	1095.28
	Narok	1984	843.846
	Narok	1985	1113.02
	Narok	1986	1020.16
	Narok	1987	1061.57
	Narok	1988	1189.46
	Narok	1989	1219.35
	Narok	1990	1063.68
	Narok	1991	992.174
	Narok	1992	1015.98
	Narok	1993	944.403
	Narok	1994	1127.3
	Narok	1995	1134.15
	Narok	1996	1159.08
	Narok	1997	1245.61
	Narok	1998	1188.45
	Narok	1999	1028.71
	Narok	2000	928.125
	Narok	2001	1248.91
	Narok	2002	1250.69
	Narok	2003	1030.37
	Narok	2004	1029.89
	Narok	2005	823.774
	Narok	2006	1342.52
	Narok	2007	1064.45
	Narok	2008	972.342
	Narok	2009	959.688
	Narok	2010	1336.09
	Narok	2011	1195.32
	Narok	2012	1345.26
	Narok	2013	1236.59
	Narok	2014	1007.84
	Nyamira	1960	1423.6
	Nyamira	1961	1889.23
	Nyamira	1962	1756.17
	Nyamira	1963	1697.43
	Nyamira	1964	1594.07
	Nyamira	1965	1360.57
	Nyamira	1966	1533.87
	Nyamira	1967	1519.87
	Nyamira	1968	1755.17
	Nyamira	1969	1356.17
	Nyamira	1970	1746.33
	Nyamira	1971	1492.7
	Nyamira	1972	1567.47
	Nyamira	1973	1425.97
	Nyamira	1974	1453.97
	Nyamira	1975	1489.23
	Nyamira	1976	1436.67
	Nyamira	1977	1822.93
	Nyamira	1978	1776.6
	Nyamira	1979	1390.63
	Nyamira	1980	1291.73
	Nyamira	1981	1429.93
	Nyamira	1982	1644.37
	Nyamira	1983	1512.3
	Nyamira	1984	1210.7
	Nyamira	1985	1488.57
	Nyamira	1986	1361.77
	Nyamira	1987	1382.1
	Nyamira	1988	1588.6
	Nyamira	1989	1420.83
	Nyamira	1990	1331.57
	Nyamira	1991	1354.6
	Nyamira	1992	1355.5
	Nyamira	1993	1282.13
	Nyamira	1994	1544.1
	Nyamira	1995	1456.17
	Nyamira	1996	1589.67
	Nyamira	1997	1605.93
	Nyamira	1998	1467.5
	Nyamira	1999	1445.4
	Nyamira	2000	1317.07
	Nyamira	2001	1694.6
	Nyamira	2002	1612.2
	Nyamira	2003	1409.93
	Nyamira	2004	1406.47
	Nyamira	2005	1186.63
	Nyamira	2006	1775.5
	Nyamira	2007	1417
	Nyamira	2008	1392.43
	Nyamira	2009	1348.1
	Nyamira	2010	1743.7
	Nyamira	2011	1577.23
	Nyamira	2012	1767.73
	Nyamira	2013	1646.17
	Nyamira	2014	1368.67
	Nyandarua	1960	870.486
	Nyandarua	1961	1445.14
	Nyandarua	1962	1070.61
	Nyandarua	1963	1303.18
	Nyandarua	1964	1184.5
	Nyandarua	1965	826.103
	Nyandarua	1966	1032.08
	Nyandarua	1967	1212.08
	Nyandarua	1968	1370.57
	Nyandarua	1969	915.224
	Nyandarua	1970	1132.83
	Nyandarua	1971	1031.11
	Nyandarua	1972	1018.38
	Nyandarua	1973	828.57
	Nyandarua	1974	959.131
	Nyandarua	1975	978.822
	Nyandarua	1976	832.645
	Nyandarua	1977	1405.29
	Nyandarua	1978	1299.37
	Nyandarua	1979	1091.21
	Nyandarua	1980	817.701
	Nyandarua	1981	1136.21
	Nyandarua	1982	1119.46
	Nyandarua	1983	1022.36
	Nyandarua	1984	624.692
	Nyandarua	1985	961.841
	Nyandarua	1986	966.991
	Nyandarua	1987	754.617
	Nyandarua	1988	1124.51
	Nyandarua	1989	1158.2
	Nyandarua	1990	1050.75
	Nyandarua	1991	911.28
	Nyandarua	1992	937.495
	Nyandarua	1993	862.056
	Nyandarua	1994	1047.25
	Nyandarua	1995	1059.08
	Nyandarua	1996	949.542
	Nyandarua	1997	1305.93
	Nyandarua	1998	1253.64
	Nyandarua	1999	846.851
	Nyandarua	2000	671.187
	Nyandarua	2001	1200.35
	Nyandarua	2002	1094.64
	Nyandarua	2003	1065.31
	Nyandarua	2004	892.019
	Nyandarua	2005	803.589
	Nyandarua	2006	1173.02
	Nyandarua	2007	1098.3
	Nyandarua	2008	824.29
	Nyandarua	2009	829.308
	Nyandarua	2010	1251.47
	Nyandarua	2011	1132.01
	Nyandarua	2012	1281.36
	Nyandarua	2013	1173.83
	Nyandarua	2014	893.14
	Nyeri	1960	715.717
	Nyeri	1961	1561.16
	Nyeri	1962	847.66
	Nyeri	1963	1227.87
	Nyeri	1964	1110.8
	Nyeri	1965	765.585
	Nyeri	1966	990.981
	Nyeri	1967	1258.93
	Nyeri	1968	1430.82
	Nyeri	1969	846.349
	Nyeri	1970	933.34
	Nyeri	1971	782.887
	Nyeri	1972	1040.15
	Nyeri	1973	720.189
	Nyeri	1974	787.038
	Nyeri	1975	740.802
	Nyeri	1976	718.047
	Nyeri	1977	1246.72
	Nyeri	1978	1177.76
	Nyeri	1979	1152.37
	Nyeri	1980	710.434
	Nyeri	1981	1033.72
	Nyeri	1982	1008.29
	Nyeri	1983	856.151
	Nyeri	1984	583.406
	Nyeri	1985	882.67
	Nyeri	1986	885.311
	Nyeri	1987	618.453
	Nyeri	1988	1050.15
	Nyeri	1989	1019.32
	Nyeri	1990	1021.98
	Nyeri	1991	781.576
	Nyeri	1992	812.085
	Nyeri	1993	763.623
	Nyeri	1994	998.953
	Nyeri	1995	995.283
	Nyeri	1996	752.934
	Nyeri	1997	1298.28
	Nyeri	1998	1179.8
	Nyeri	1999	773.141
	Nyeri	2000	530.217
	Nyeri	2001	1058.67
	Nyeri	2002	1031.3
	Nyeri	2003	978.557
	Nyeri	2004	767.509
	Nyeri	2005	636.774
	Nyeri	2006	1116.47
	Nyeri	2007	957.491
	Nyeri	2008	690.217
	Nyeri	2009	717.849
	Nyeri	2010	1080.26
	Nyeri	2011	1023.84
	Nyeri	2012	1147.76
	Nyeri	2013	1014.48
	Nyeri	2014	807.359
	Samburu	1960	427.803
	Samburu	1961	947.544
	Samburu	1962	502.277
	Samburu	1963	711.257
	Samburu	1964	593.82
	Samburu	1965	340.328
	Samburu	1966	549.633
	Samburu	1967	685.698
	Samburu	1968	716.585
	Samburu	1969	512.595
	Samburu	1970	516.899
	Samburu	1971	504.675
	Samburu	1972	427.54
	Samburu	1973	307.921
	Samburu	1974	407.707
	Samburu	1975	454.836
	Samburu	1976	308.35
	Samburu	1977	733.868
	Samburu	1978	697.424
[truncated: 586 more rows]
