# Supplementary material for: Extreme Wildlife Declines and Concurrent Increase in Livestock Numbers in Kenya: What Are the Causes?
Source: PLoS One. 2016 Sep 27;11(9):e0163249. doi: 10.1371/journal.pone.0163249 (PMC5039022; doi:10.1371/journal.pone.0163249)
Supplement: S10 Data — The temperature measurements were derived from the GeoCLIM software too developed by the USGS FEWS NET for the USAID PREAPRED project (USAID) which blends station temperature data with satellite temperature data. Annual averages of the maximum and minimum temperatures were used in the model relating animal counts to covariates. (XLSX) [file pone.0163249.s010.xlsx]

## Sheet: S10Data
	County	Year	Month	Month2	Average monthly maximum temperature	Average monthly minimum temperature
	Baringo	1960	January	1	30.2867	14.3768
	Baringo	1960	February	2	31.0268	15.4819
	Baringo	1960	March	3	29.8895	16.3127
	Baringo	1960	April	4	29.6927	16.602
	Baringo	1960	May	5	29.774	16.2918
	Baringo	1960	June	6	29.6944	14.7014
	Baringo	1960	July	7	27.7904	14.7898
	Baringo	1960	August	8	28.8314	15.0203
	Baringo	1960	September	9	29.4302	15.1025
	Baringo	1960	October	10	29.6765	15.8305
	Baringo	1960	November	11	29.3966	15.9751
	Baringo	1960	December	12	30.3983	15.2322
	Baringo	1961	January	1	30.6268	14.1404
	Baringo	1961	February	2	31.3935	15.9235
	Baringo	1961	March	3	31.8138	16.0339
	Baringo	1961	April	4	30.3627	16.6449
	Baringo	1961	May	5	30.8288	16.9348
	Baringo	1961	June	6	30.078	15.2763
	Baringo	1961	July	7	28.7935	15.2381
	Baringo	1961	August	8	28.0195	15.0235
	Baringo	1961	September	9	29.4147	14.946
	Baringo	1961	October	10	28.7144	15.3124
	Baringo	1961	November	11	26.0576	15.5184
	Baringo	1961	December	12	28.4404	14.696
	Baringo	1962	January	1	28.5099	13.4531
	Baringo	1962	February	2	30.8927	13.4802
	Baringo	1962	March	3	31.0158	15.2602
	Baringo	1962	April	4	31.1977	15.9319
	Baringo	1962	May	5	29.2449	15.0972
	Baringo	1962	June	6	29.2901	14.4853
	Baringo	1962	July	7	28.6944	13.9946
	Baringo	1962	August	8	29.1124	14.8082
	Baringo	1962	September	9	29.7814	14.8579
	Baringo	1962	October	10	30.0215	15.5367
	Baringo	1962	November	11	28.7706	14.6641
	Baringo	1962	December	12	29.3042	14.7014
	Baringo	1963	January	1	29.1333	13.9489
	Baringo	1963	February	2	30.5602	14.9785
	Baringo	1963	March	3	31.3322	15.1808
	Baringo	1963	April	4	29.1542	16.0712
	Baringo	1963	May	5	28.9508	15.8554
	Baringo	1963	June	6	28.8794	14.1443
	Baringo	1963	July	7	28.7172	13.939
	Baringo	1963	August	8	28.3325	13.6144
	Baringo	1963	September	9	29.8955	13.6136
	Baringo	1963	October	10	31.4483	15.1446
	Baringo	1963	November	11	28.4215	16.052
	Baringo	1963	December	12	28.2992	14.9378
	Baringo	1964	January	1	29.6376	13.5856
	Baringo	1964	February	2	31.8037	15.3757
	Baringo	1964	March	3	32.0407	15.5359
	Baringo	1964	April	4	30.1983	16.2842
	Baringo	1964	May	5	29.8356	15.3938
	Baringo	1964	June	6	29.4701	14.0006
	Baringo	1964	July	7	27.5562	13.3621
	Baringo	1964	August	8	28.4251	13.4325
	Baringo	1964	September	9	29.4277	13.4314
	Baringo	1964	October	10	29.7364	14.1429
	Baringo	1964	November	11	29.9791	14.4698
	Baringo	1964	December	12	28.3441	13.6794
	Baringo	1965	January	1	29.7867	13.1429
	Baringo	1965	February	2	31.4508	13.7449
	Baringo	1965	March	3	31.5412	14.8367
	Baringo	1965	April	4	30.3486	15.4056
	Baringo	1965	May	5	30.4226	14.9254
	Baringo	1965	June	6	29.4396	13.4175
	Baringo	1965	July	7	28.4305	13.9684
	Baringo	1965	August	8	28.7048	14.3113
	Baringo	1965	September	9	30.6234	14.4698
	Baringo	1965	October	10	29.7963	14.9229
	Baringo	1965	November	11	28.4619	15.2602
	Baringo	1965	December	12	30.6059	14.3491
	Baringo	1966	January	1	30.4723	14.1554
	Baringo	1966	February	2	31.2777	15.8172
	Baringo	1966	March	3	30.7116	15.7782
	Baringo	1966	April	4	28.7517	15.5223
	Baringo	1966	May	5	30.3884	15.1331
	Baringo	1966	June	6	29.4206	14.2218
	Baringo	1966	July	7	28.6661	14.928
	Baringo	1966	August	8	28.6822	14.7057
	Baringo	1966	September	9	29.9636	14.8559
	Baringo	1966	October	10	30.8599	14.8062
	Baringo	1966	November	11	28.5828	14.4692
	Baringo	1966	December	12	30.5596	13.5042
	Baringo	1967	January	1	30.2082	13.1528
	Baringo	1967	February	2	31.4932	14.6867
	Baringo	1967	March	3	32.259	15.6297
	Baringo	1967	April	4	29.4588	15.8308
	Baringo	1967	May	5	28.5726	15.2836
	Baringo	1967	June	6	27.9057	13.8794
	Baringo	1967	July	7	27.9333	14.217
	Baringo	1967	August	8	27.9356	13.4243
	Baringo	1967	September	9	29.3528	14.091
	Baringo	1967	October	10	29.4014	15.1048
	Baringo	1967	November	11	27.0576	14.9466
	Baringo	1967	December	12	29.7503	15.7336
	Baringo	1968	January	1	29.05	12.4291
	Baringo	1968	February	2	29.4932	14.4604
	Baringo	1968	March	3	28.8907	14.0102
	Baringo	1968	April	4	28.2418	14.5274
	Baringo	1968	May	5	28.5658	13.8977
	Baringo	1968	June	6	28.5395	13.0794
	Baringo	1968	July	7	27.3819	12.9743
	Baringo	1968	August	8	28.1099	13.1133
	Baringo	1968	September	9	29.872	13.4652
	Baringo	1968	October	10	29.8893	14.6364
	Baringo	1968	November	11	28.0652	14.0754
	Baringo	1968	December	12	29.2607	14.7994
	Baringo	1969	January	1	29.0893	13.6675
	Baringo	1969	February	2	29.0384	13.7243
	Baringo	1969	March	3	30.0266	14.2124
	Baringo	1969	April	4	31.5127	15.9432
	Baringo	1969	May	5	29.3929	14.7802
	Baringo	1969	June	6	29.0757	13.6757
	Baringo	1969	July	7	28.6686	13.8113
	Baringo	1969	August	8	29.1051	13.3393
	Baringo	1969	September	9	30.3178	14.3517
	Baringo	1969	October	10	30.8429	15.422
	Baringo	1969	November	11	29.2794	14.8641
	Baringo	1969	December	12	30.387	14.3613
	Baringo	1970	January	1	29.1703	14.7059
	Baringo	1970	February	2	31.3113	15.3737
	Baringo	1970	March	3	30.7107	16.7376
	Baringo	1970	April	4	29.6726	15.9548
	Baringo	1970	May	5	29.4867	15.2243
	Baringo	1970	June	6	28.8104	13.7794
	Baringo	1970	July	7	28.3316	13.8774
	Baringo	1970	August	8	27.8678	14.926
	Baringo	1970	September	9	29.7571	14.4573
	Baringo	1970	October	10	29.9723	15.9048
	Baringo	1970	November	11	29.8859	15.3056
	Baringo	1970	December	12	29.8268	14.4308
	Baringo	1971	January	1	29.8472	13.4825
	Baringo	1971	February	2	30.2441	13.2766
	Baringo	1971	March	3	31.3404	14.3557
	Baringo	1971	April	4	29.5158	15.8376
	Baringo	1971	May	5	28.8551	14.9912
	Baringo	1971	June	6	28.576	12.7941
	Baringo	1971	July	7	28.222	13.2503
	Baringo	1971	August	8	28.4955	14.6579
	Baringo	1971	September	9	29.7291	13.6088
	Baringo	1971	October	10	29.3192	15.1921
	Baringo	1971	November	11	29.1794	15.4661
	Baringo	1971	December	12	29.5802	14.1345
	Baringo	1972	January	1	29.7048	13.1011
	Baringo	1972	February	2	29.1969	14.0664
	Baringo	1972	March	3	31.6096	14.9056
	Baringo	1972	April	4	31.5497	16.7534
	Baringo	1972	May	5	29.9712	15.9153
	Baringo	1972	June	6	28.7658	15.0169
	Baringo	1972	July	7	27.6525	15.737
	Baringo	1972	August	8	29.4376	14.911
	Baringo	1972	September	9	30.4989	14.8356
	Baringo	1972	October	10	30.1975	16.0977
	Baringo	1972	November	11	28.2048	15.6997
	Baringo	1972	December	12	30.0797	15.2161
	Baringo	1973	January	1	30.0461	14.4588
	Baringo	1973	February	2	32.8311	15.1435
	Baringo	1973	March	3	32.959	15.654
	Baringo	1973	April	4	32.0607	17.0161
	Baringo	1973	May	5	30.1314	16.2167
	Baringo	1973	June	6	29.0079	14.7009
	Baringo	1973	July	7	28.5469	13.5794
	Baringo	1973	August	8	28.7421	14.9003
	Baringo	1973	September	9	29.7689	14.8972
	Baringo	1973	October	10	30.6201	15.6684
	Baringo	1973	November	11	29.3972	15.5294
	Baringo	1973	December	12	29.7209	13.7319
	Baringo	1974	January	1	29.9884	13.5254
	Baringo	1974	February	2	30.6311	14.3864
	Baringo	1974	March	3	29.8768	15.3763
	Baringo	1974	April	4	29.4076	15.7975
	Baringo	1974	May	5	28.587	15.487
	Baringo	1974	June	6	28.5319	14.8203
	Baringo	1974	July	7	27.2596	14.6525
	Baringo	1974	August	8	28.8226	13.5088
	Baringo	1974	September	9	28.9734	13.5689
	Baringo	1974	October	10	30.2246	15.0864
	Baringo	1974	November	11	29.2641	14.5958
	Baringo	1974	December	12	29.8921	14.2288
	Baringo	1975	January	1	30.2599	13.5294
	Baringo	1975	February	2	31.5285	14.904
	Baringo	1975	March	3	32.4669	15.6393
	Baringo	1975	April	4	30.6376	16.2254
	Baringo	1975	May	5	29.5336	15.1333
	Baringo	1975	June	6	28.0006	14.5124
	Baringo	1975	July	7	28.0235	14.4842
	Baringo	1975	August	8	27.3822	14.0008
	Baringo	1975	September	9	29.2791	14.1941
	Baringo	1975	October	10	29.259	14.9839
	Baringo	1975	November	11	29.0291	14.6127
	Baringo	1975	December	12	30.2364	13.7071
	Baringo	1976	January	1	30.0065	13.6
	Baringo	1976	February	2	31.3031	15.2308
	Baringo	1976	March	3	31.9602	15.4963
	Baringo	1976	April	4	30.5678	16.1655
	Baringo	1976	May	5	29.8602	16.3042
	Baringo	1976	June	6	29.415	14.6918
	Baringo	1976	July	7	28.613	14.5122
	Baringo	1976	August	8	29.3732	14.5316
	Baringo	1976	September	9	30.2144	14.3271
	Baringo	1976	October	10	30.7223	15.5709
	Baringo	1976	November	11	29.6076	15.8042
	Baringo	1976	December	12	30.2119	15.0082
	Baringo	1977	January	1	29.1102	15.2059
	Baringo	1977	February	2	31.4274	15.3975
	Baringo	1977	March	3	31.7497	16.2537
	Baringo	1977	April	4	30.348	15.7893
	Baringo	1977	May	5	30.1325	14.817
	Baringo	1977	June	6	29.4644	14.1689
	Baringo	1977	July	7	28.7627	14.3102
	Baringo	1977	August	8	29.3921	14.5381
	Baringo	1977	September	9	29.9314	14.9302
	Baringo	1977	October	10	30.4085	15.9249
	Baringo	1977	November	11	26.8726	14.4427
	Baringo	1977	December	12	29.3373	14.5319
	Baringo	1978	January	1	29.8737	13.0415
	Baringo	1978	February	2	30.689	14.3836
	Baringo	1978	March	3	29.3856	14.4689
	Baringo	1978	April	4	31.2025	15.6941
	Baringo	1978	May	5	30.0302	14.798
	Baringo	1978	June	6	29.5438	14.2503
	Baringo	1978	July	7	28.3949	13.972
	Baringo	1978	August	8	29.2545	14.9986
	Baringo	1978	September	9	30.0588	14.9952
	Baringo	1978	October	10	30.202	15.5096
	Baringo	1978	November	11	29.2144	15.1977
	Baringo	1978	December	12	29.8333	14.6864
	Baringo	1979	January	1	29.6491	13.9833
	Baringo	1979	February	2	30.9531	14.3387
	Baringo	1979	March	3	30.8378	13.5675
	Baringo	1979	April	4	31.0167	15.5907
	Baringo	1979	May	5	29.7288	15.8308
	Baringo	1979	June	6	28.2136	14.433
	Baringo	1979	July	7	28.3768	14.5076
	Baringo	1979	August	8	29.7181	15.4059
	Baringo	1979	September	9	30.1085	15.0249
	Baringo	1979	October	10	29.6203	14.876
	Baringo	1979	November	11	29.4633	15.4291
	Baringo	1979	December	12	31.1955	15.785
	Baringo	1980	January	1	30.0378	13.9347
	Baringo	1980	February	2	31.3251	14.4283
	Baringo	1980	March	3	32.4138	15.7152
	Baringo	1980	April	4	31.0065	16.4302
	Baringo	1980	May	5	29.365	15.9444
	Baringo	1980	June	6	28.9441	14.567
	Baringo	1980	July	7	28.7404	14.259
	Baringo	1980	August	8	29.1057	14.5514
	Baringo	1980	September	9	30.4449	15.1729
	Baringo	1980	October	10	31.365	15.7548
	Baringo	1980	November	11	29.1441	15.3331
	Baringo	1980	December	12	29.0785	13.4839
	Baringo	1981	January	1	30.5613	14.0486
	Baringo	1981	February	2	31.6229	15.4
	Baringo	1981	March	3	30.326	16.2469
	Baringo	1981	April	4	29.2427	16.039
	Baringo	1981	May	5	29.3681	15.5839
	Baringo	1981	June	6	29.1712	14.4042
	Baringo	1981	July	7	27.6186	14.4661
	Baringo	1981	August	8	29.1198	15.0551
	Baringo	1981	September	9	30.2037	15.0525
	Baringo	1981	October	10	30.9814	15.2585
	Baringo	1981	November	11	30.2311	15.1506
	Baringo	1981	December	12	30.4427	14.039
	Baringo	1982	January	1	30.7282	14.1263
	Baringo	1982	February	2	32.0401	15.0862
	Baringo	1982	March	3	32.7028	15.3675
	Baringo	1982	April	4	29.8506	16.1491
	Baringo	1982	May	5	29.6003	15.6686
	Baringo	1982	June	6	29.7511	15.0802
	Baringo	1982	July	7	29.526	14.6203
	Baringo	1982	August	8	29.628	14.3845
	Baringo	1982	September	9	31.7034	14.5661
	Baringo	1982	October	10	30.1554	15.1438
	Baringo	1982	November	11	28.4328	15.1766
	Baringo	1982	December	12	29.7167	13.9571
	Baringo	1983	January	1	30.8901	13.7071
	Baringo	1983	February	2	31.9059	14.7927
	Baringo	1983	March	3	32.5158	15.8172
	Baringo	1983	April	4	31.128	17.6006
	Baringo	1983	May	5	30.3862	16.5215
	Baringo	1983	June	6	29.3619	15.9531
	Baringo	1983	July	7	29.2028	15.0596
	Baringo	1983	August	8	28.2955	15.8534
	Baringo	1983	September	9	29.5455	14.8661
	Baringo	1983	October	10	30.4494	16.6715
	Baringo	1983	November	11	30.2319	15.8633
	Baringo	1983	December	12	29.2887	13.7797
	Baringo	1984	January	1	29.1331	12.8805
	Baringo	1984	February	2	31.1164	13.6189
	Baringo	1984	March	3	32.2528	15.1785
	Baringo	1984	April	4	30.1186	15.6071
	Baringo	1984	May	5	31.0977	16.6331
	Baringo	1984	June	6	29.5186	14.6912
	Baringo	1984	July	7	28.261	15.0678
	Baringo	1984	August	8	28.9472	14.9607
	Baringo	1984	September	9	30.324	15.0152
	Baringo	1984	October	10	30.3373	14.9017
	Baringo	1984	November	11	28.0345	15.5799
	Baringo	1984	December	12	29.4503	15.0794
	Baringo	1985	January	1	30.1475	14.0932
	Baringo	1985	February	2	30.7661	15.0271
	Baringo	1985	March	3	31.2853	15.0763
	Baringo	1985	April	4	28.891	15.4723
	Baringo	1985	May	5	28.6689	15.2613
	Baringo	1985	June	6	28.2808	14.561
	Baringo	1985	July	7	28.0805	14.522
	Baringo	1985	August	8	28.8788	14.4554
	Baringo	1985	September	9	30.2483	15.1579
	Baringo	1985	October	10	29.8429	15.8237
	Baringo	1985	November	11	29.0571	15.8458
	Baringo	1985	December	12	29.9833	15.1076
	Baringo	1986	January	1	30.2384	13.8277
	Baringo	1986	February	2	31.9302	15.2986
	Baringo	1986	March	3	31.0901	14.7881
	Baringo	1986	April	4	30.0339	16.2282
	Baringo	1986	May	5	29.4446	15.8695
	Baringo	1986	June	6	27.7977	14.5339
	Baringo	1986	July	7	28.0681	14.5568
	Baringo	1986	August	8	29.7192	14.6305
	Baringo	1986	September	9	30.1045	15.0432
	Baringo	1986	October	10	31.0294	16.109
	Baringo	1986	November	11	29.7797	15.7161
	Baringo	1986	December	12	30.041	15.4534
	Baringo	1987	January	1	30.3514	13.9573
	Baringo	1987	February	2	31.289	14.9833
	Baringo	1987	March	3	32.4147	16.6839
	Baringo	1987	April	4	31.3054	17.0401
	Baringo	1987	May	5	29.824	15.9195
	Baringo	1987	June	6	28.3506	15.0316
	Baringo	1987	July	7	29.4203	15.1263
	Baringo	1987	August	8	30.0042	15.0658
	Baringo	1987	September	9	31.6839	15.8785
	Baringo	1987	October	10	31.9291	16.5853
	Baringo	1987	November	11	29.9404	15.7921
	Baringo	1987	December	12	31.489	15.0955
	Baringo	1988	January	1	31.0881	15.6766
	Baringo	1988	February	2	32.2503	16.1839
	Baringo	1988	March	3	32.9172	17.0359
	Baringo	1988	April	4	30.3438	16.2096
	Baringo	1988	May	5	29.9723	15.5811
	Baringo	1988	June	6	30.5814	15.2791
	Baringo	1988	July	7	27.9571	14.4794
	Baringo	1988	August	8	29.1014	15.2229
	Baringo	1988	September	9	29.7514	15.0531
	Baringo	1988	October	10	30.4975	15.6896
	Baringo	1988	November	11	29.5641	14.8062
	Baringo	1988	December	12	30.0328	13.8311
	Baringo	1989	January	1	29.7627	14.3808
	Baringo	1989	February	2	29.9285	13.5949
	Baringo	1989	March	3	31.4167	15.2975
	Baringo	1989	April	4	29.2274	15.3943
	Baringo	1989	May	5	29.2119	14.959
	Baringo	1989	June	6	29.2107	14.235
	Baringo	1989	July	7	28.2573	14.3497
	Baringo	1989	August	8	29.0983	14.8559
	Baringo	1989	September	9	30.2486	15.0831
	Baringo	1989	October	10	30.6873	16.1765
	Baringo	1989	November	11	29.3989	15.5446
	Baringo	1989	December	12	29.1932	15.374
	Baringo	1990	January	1	29.8734	13.5229
	Baringo	1990	February	2	30.7429	15.7362
	Baringo	1990	March	3	30.1489	15.6285
	Baringo	1990	April	4	30.1073	16.1025
	Baringo	1990	May	5	30.5777	16.2096
	Baringo	1990	June	6	29.7311	14.1545
	Baringo	1990	July	7	29.1901	14.1853
	Baringo	1990	August	8	29.035	15.2579
	Baringo	1990	September	9	30.8345	14.4751
	Baringo	1990	October	10	30.9096	15.522
	Baringo	1990	November	11	29.0051	15.6175
	Baringo	1990	December	12	29.9715	15.1124
	Baringo	1991	January	1	29.8774	13.9825
	Baringo	1991	February	2	32.0523	15.1059
	Baringo	1991	March	3	32.1446	15.3977
	Baringo	1991	April	4	31.0226	15.8669
	Baringo	1991	May	5	30.0853	15.4418
	Baringo	1991	June	6	30.2576	14.9929
	Baringo	1991	July	7	28.9398	14.0548
	Baringo	1991	August	8	29.2825	13.9192
	Baringo	1991	September	9	31.1681	14.3667
	Baringo	1991	October	10	31.3777	15.4367
	Baringo	1991	November	11	30.3384	14.0814
	Baringo	1991	December	12	30.0209	13.5746
	Baringo	1992	January	1	30.1975	12.5627
	Baringo	1992	February	2	32.2458	15.0966
	Baringo	1992	March	3	31.9138	15.9398
	Baringo	1992	April	4	30.3138	17.3571
	Baringo	1992	May	5	29.3963	15.6766
	Baringo	1992	June	6	28.8251	15.8283
	Baringo	1992	July	7	27.8816	15.3619
	Baringo	1992	August	8	28.3314	14.0472
	Baringo	1992	September	9	29.7396	15.3686
	Baringo	1992	October	10	30.7475	15.848
	Baringo	1992	November	11	28.8477	15.1082
	Baringo	1992	December	12	29.9119	14.5667
	Baringo	1993	January	1	29.2226	12.9929
	Baringo	1993	February	2	29.95	13.5675
	Baringo	1993	March	3	30.8477	14.7071
	Baringo	1993	April	4	30.7206	16.5994
	Baringo	1993	May	5	30.1438	16.0743
	Baringo	1993	June	6	29.7647	15.187
	Baringo	1993	July	7	28.6025	14.5302
	Baringo	1993	August	8	29.6774	15.2644
	Baringo	1993	September	9	30.3946	14.7633
	Baringo	1993	October	10	30.7345	15.7037
	Baringo	1993	November	11	30.6014	16.7305
	Baringo	1993	December	12	30.0489	14.5209
	Baringo	1994	January	1	28.5401	12.1348
	Baringo	1994	February	2	31.4023	14.9356
	Baringo	1994	March	3	29.8757	14.0189
	Baringo	1994	April	4	29.9972	15.8621
	Baringo	1994	May	5	29.8946	15.909
	Baringo	1994	June	6	29.3833	14.887
	Baringo	1994	July	7	28.6698	15.3531
	Baringo	1994	August	8	28.9042	15.3404
	Baringo	1994	September	9	30.5805	15.0751
	Baringo	1994	October	10	30.3362	16.9099
	Baringo	1994	November	11	28.511	15.6469
	Baringo	1994	December	12	29.1839	15.0503
	Baringo	1995	January	1	30.6703	13.5765
	Baringo	1995	February	2	31.8339	14.7698
	Baringo	1995	March	3	32.0147	14.6729
	Baringo	1995	April	4	31.5878	16.3257
	Baringo	1995	May	5	30.1068	16.2034
	Baringo	1995	June	6	29.6935	16.4881
	Baringo	1995	July	7	28.1946	15.3667
	Baringo	1995	August	8	29.5955	15.2941
	Baringo	1995	September	9	30.3294	15.8285
	Baringo	1995	October	10	30.6141	16.8347
	Baringo	1995	November	11	29.5963	16.4127
	Baringo	1995	December	12	30.5308	15.2718
	Baringo	1996	January	1	31.2698	15.0359
	Baringo	1996	February	2	32.8726	15.2378
	Baringo	1996	March	3	32.5765	15.683
	Baringo	1996	April	4	30.6638	16.5424
	Baringo	1996	May	5	30.4667	16.4444
	Baringo	1996	June	6	30.3189	14.541
	Baringo	1996	July	7	28.8545	14.9294
	Baringo	1996	August	8	29.5215	14.7749
	Baringo	1996	September	9	31.283	14.7045
	Baringo	1996	October	10	31.054	16.0302
	Baringo	1996	November	11	29.0311	15.2955
	Baringo	1996	December	12	30.0718	14.7254
	Baringo	1997	January	1	31.085	14.924
	Baringo	1997	February	2	31.7613	15.415
	Baringo	1997	March	3	31.5992	15.5797
	Baringo	1997	April	4	30.5565	16.4265
	Baringo	1997	May	5	30.3297	16.2658
	Baringo	1997	June	6	29.5799	15.4757
	Baringo	1997	July	7	29.1966	15.2065
	Baringo	1997	August	8	29.748	15.4638
	Baringo	1997	September	9	32.0251	16.5305
	Baringo	1997	October	10	31.3056	16.3619
	Baringo	1997	November	11	30.202	15.1192
	Baringo	1997	December	12	31.8647	14.848
	Baringo	1998	January	1	31.3799	14.183
	Baringo	1998	February	2	32.774	15.4703
	Baringo	1998	March	3	32.3381	16.3203
	Baringo	1998	April	4	30.0412	15.878
	Baringo	1998	May	5	29.0624	15.002
	Baringo	1998	June	6	29.6881	15.0602
	Baringo	1998	July	7	29.1573	15.1678
	Baringo	1998	August	8	28.2895	15.3195
	Baringo	1998	September	9	30.6503	15.1379
	Baringo	1998	October	10	31.5641	17.0201
	Baringo	1998	November	11	30.3401	16.3794
	Baringo	1998	December	12	30.7938	14.9684
	Baringo	1999	January	1	31.0701	15.0523
	Baringo	1999	February	2	31.9209	15.3624
	Baringo	1999	March	3	32.0896	16.0308
	Baringo	1999	April	4	31.7924	16.7339
	Baringo	1999	May	5	30.3243	14.5017
	Baringo	1999	June	6	31.0619	15.6398
	Baringo	1999	July	7	29.4582	14.7508
	Baringo	1999	August	8	30.3746	15.8387
	Baringo	1999	September	9	31.8638	15.7407
	Baringo	1999	October	10	30.465	16.0347
	Baringo	1999	November	11	29.5065	15.6599
	Baringo	1999	December	12	30.1376	14.4367
	Baringo	2000	January	1	29.8698	13.2839
	Baringo	2000	February	2	32.0706	13.8585
	Baringo	2000	March	3	32.7644	16.5941
	Baringo	2000	April	4	32.5282	17.7277
	Baringo	2000	May	5	31.4992	16.8345
	Baringo	2000	June	6	29.9534	14.8034
	Baringo	2000	July	7	30.0935	16.0415
	Baringo	2000	August	8	31.3119	16.6994
	Baringo	2000	September	9	31.0342	15.0819
	Baringo	2000	October	10	31.1802	15.6116
	Baringo	2000	November	11	31.4031	17.248
	Baringo	2000	December	12	29.95	14.7675
	Baringo	2001	January	1	31.0297	15.0698
	Baringo	2001	February	2	33.4582	17.0941
	Baringo	2001	March	3	32.9816	17.1896
	Baringo	2001	April	4	30.6023	16.3811
	Baringo	2001	May	5	30.2257	16.0644
	Baringo	2001	June	6	29.4373	14.9339
	Baringo	2001	July	7	28.6288	14.7458
	Baringo	2001	August	8	30.1944	15.913
	Baringo	2001	September	9	31.5223	16.0528
	Baringo	2001	October	10	31.6737	16.7737
	Baringo	2001	November	11	29.8006	15.9192
	Baringo	2001	December	12	30.7828	14.9723
	Baringo	2002	January	1	30.8709	14.6856
	Baringo	2002	February	2	33.0765	16.7291
	Baringo	2002	March	3	33.0336	17.0056
	Baringo	2002	April	4	31.7373	17.6093
	Baringo	2002	May	5	31.4491	17.3842
	Baringo	2002	June	6	30.4661	15.9969
	Baringo	2002	July	7	29.7602	15.7432
	Baringo	2002	August	8	30.7181	16.4181
	Baringo	2002	September	9	32.715	16.8102
	Baringo	2002	October	10	32.1554	17.2181
	Baringo	2002	November	11	30.841	17.6102
	Baringo	2002	December	12	31.5658	16.3144
	Baringo	2003	January	1	31.1571	15.1023
	Baringo	2003	February	2	31.9234	15.4545
	Baringo	2003	March	3	32.8585	16.8395
	Baringo	2003	April	4	31.8356	18.1054
	Baringo	2003	May	5	30.8941	17.5254
	Baringo	2003	June	6	29.9912	15.8421
	Baringo	2003	July	7	29.4144	15.5977
	Baringo	2003	August	8	29.7624	15.4802
	Baringo	2003	September	9	30.7141	16.1215
	Baringo	2003	October	10	31.828	16.715
	Baringo	2003	November	11	30.6189	17.2407
	Baringo	2003	December	12	32.6822	17.0116
	Baringo	2004	January	1	32.4509	16.6901
	Baringo	2004	February	2	33.5508	16.7528
	Baringo	2004	March	3	32.3539	16.2514
	Baringo	2004	April	4	30.2398	16.7805
	Baringo	2004	May	5	30.7203	16.8684
	Baringo	2004	June	6	30.0901	15.6573
	Baringo	2004	July	7	29.6816	15.5819
	Baringo	2004	August	8	30.5	15.8539
	Baringo	2004	September	9	30.6348	15.1438
	Baringo	2004	October	10	30.2678	15.3726
	Baringo	2004	November	11	29.3127	15.7661
	Baringo	2004	December	12	29.8958	14.8265
	Baringo	2005	January	1	29.5604	13.1161
	Baringo	2005	February	2	32.9421	16.2503
	Baringo	2005	March	3	32.7664	17.2596
	Baringo	2005	April	4	32.2604	17.8138
	Baringo	2005	May	5	29.7025	16.0353
	Baringo	2005	June	6	30.0576	15.6367
	Baringo	2005	July	7	28.5486	14.7848
	Baringo	2005	August	8	29.5178	15.3446
	Baringo	2005	September	9	31.4073	15.9144
	Baringo	2005	October	10	30.9014	15.5282
	Baringo	2005	November	11	30.0986	16.5116
	Baringo	2005	December	12	32.6972	16.3794
	Baringo	2006	January	1	31.8232	14.302
	Baringo	2006	February	2	33.4783	15.9393
	Baringo	2006	March	3	32.2514	16.8768
	Baringo	2006	April	4	31.0799	17.0364
	Baringo	2006	May	5	30.961	16.7489
	Baringo	2006	June	6	31.2763	16.0576
	Baringo	2006	July	7	30.3667	15.8534
	Baringo	2006	August	8	30.0175	15.5534
	Baringo	2006	September	9	30.3446	14.5483
	Baringo	2006	October	10	32.087	16.6381
	Baringo	2006	November	11	30.3167	17.0062
	Baringo	2006	December	12	29.6175	16.5548
	Baringo	2007	January	1	31.2291	15.5039
	Baringo	2007	February	2	32.5828	16.2333
	Baringo	2007	March	3	32.9969	15.8068
	Baringo	2007	April	4	31.233	17.1285
	Baringo	2007	May	5	31.0607	16.828
	Baringo	2007	June	6	28.9161	14.902
	Baringo	2007	July	7	27.615	13.4949
	Baringo	2007	August	8	29.4328	15.1955
	Baringo	2007	September	9	31.041	15.9342
	Baringo	2007	October	10	32.1206	16.2158
	Baringo	2007	November	11	29.5644	15.4548
	Baringo	2007	December	12	31.5814	16.1622
	Baringo	2008	January	1	31.9579	14.7698
	Baringo	2008	February	2	33.9362	15.8421
	Baringo	2008	March	3	32.126	16.3068
	Baringo	2008	April	4	31.572	16.3774
	Baringo	2008	May	5	30.4698	15.787
	Baringo	2008	June	6	29.289	15.0703
	Baringo	2008	July	7	29.5167	14.5381
	Baringo	2008	August	8	30.9845	15.7703
	Baringo	2008	September	9	30.8568	16.161
	Baringo	2008	October	10	30.0308	15.6463
	Baringo	2008	November	11	28.1249	14.4619
	Baringo	2008	December	12	29.8206	14.1393
	Baringo	2009	January	1	30.3836	14.3692
	Baringo	2009	February	2	32.8828	15.8791
	Baringo	2009	March	3	32.7147	16.9237
	Baringo	2009	April	4	31.6082	17.8378
	Baringo	2009	May	5	30.7105	16.3121
	Baringo	2009	June	6	30.5836	15.3186
	Baringo	2009	July	7	29.552	15.241
	Baringo	2009	August	8	31.365	16.0763
	Baringo	2009	September	9	31.7076	16.3235
	Baringo	2009	October	10	31.7593	16.7596
	Baringo	2009	November	11	30.3124	16.5788
	Baringo	2009	December	12	32.5003	17.2667
	Baringo	2010	January	1	32.2011	15.6746
	Baringo	2010	February	2	32.3548	16.1401
	Baringo	2010	March	3	32.7774	16.9825
	Baringo	2010	April	4	31.7226	17.6025
	Baringo	2010	May	5	30.3975	16.1288
	Baringo	2010	June	6	30.026	15.3096
	Baringo	2010	July	7	29.3904	14.8921
	Baringo	2010	August	8	30.4799	15.8393
	Baringo	2010	September	9	31.1924	15.5867
	Baringo	2010	October	10	31.6025	16.5059
	Baringo	2010	November	11	30.1743	16.1107
	Baringo	2010	December	12	31.7627	16.5099
	Baringo	2011	January	1	31.7144	15.6379
	Baringo	2011	February	2	31.6853	15.3573
	Baringo	2011	March	3	33.0028	17.0082
	Baringo	2011	April	4	32.1113	17.9686
	Baringo	2011	May	5	31.711	17.3525
	Baringo	2011	June	6	30.1427	15.5305
	Baringo	2011	July	7	29.7551	15.563
	Baringo	2011	August	8	28.9096	15.6263
	Baringo	2011	September	9	30.6819	15.7059
	Baringo	2011	October	10	31.3181	15.1791
	Baringo	2011	November	11	29.3797	16.0771
	Baringo	2011	December	12	30.4429	15.3017
	Baringo	2012	January	1	29.978	13.124
	Baringo	2012	February	2	33.152	14.0463
	Baringo	2012	March	3	31.9983	15.4667
	Baringo	2012	April	4	31.0042	16.6864
	Baringo	2012	May	5	31.1814	17.111
	Baringo	2012	June	6	29.8627	15.4466
	Baringo	2012	July	7	29.3924	15.5401
	Baringo	2012	August	8	28.885	14.5828
	Baringo	2012	September	9	30.6986	15.2415
	Baringo	2012	October	10	31.9331	17.0243
	Baringo	2012	November	11	29.9288	15.9031
	Baringo	2012	December	12	31.6845	17.1497
	Baringo	2013	January	1	30.6017	13.8675
	Baringo	2013	February	2	32.4144	15.2229
	Baringo	2013	March	3	33.7088	18.0486
	Baringo	2013	April	4	29.0585	14.6867
	Baringo	2013	May	5	31.2031	16.5644
	Baringo	2013	June	6	29.4698	13.8082
	Baringo	2013	July	7	31.1833	16.002
	Baringo	2013	August	8	29.3407	14.5675
	Baringo	2013	September	9	32.5508	17.4562
	Baringo	2013	October	10	30.6073	15.4509
	Baringo	2013	November	11	30.483	17.1588
	Baringo	2013	December	12	31.5096	16.4613
	Elegeyo-marakwet	1960	January	1	29.1716	13.1637
	Elegeyo-marakwet	1960	February	2	29.6853	14.3118
	Elegeyo-marakwet	1960	March	3	28.5216	14.951
	Elegeyo-marakwet	1960	April	4	27.8941	15.049
	Elegeyo-marakwet	1960	May	5	27.8216	15.0314
	Elegeyo-marakwet	1960	June	6	27.7588	13.698
	Elegeyo-marakwet	1960	July	7	25.7863	13.7598
	Elegeyo-marakwet	1960	August	8	26.8049	13.7931
	Elegeyo-marakwet	1960	September	9	27.1745	13.6108
	Elegeyo-marakwet	1960	October	10	27.5755	14.149
	Elegeyo-marakwet	1960	November	11	27.901	14.3186
	Elegeyo-marakwet	1960	December	12	28.9775	13.7431
	Elegeyo-marakwet	1961	January	1	29.4098	12.9333
	Elegeyo-marakwet	1961	February	2	29.8265	14.5559
	Elegeyo-marakwet	1961	March	3	30.2441	14.6696
	Elegeyo-marakwet	1961	April	4	28.7333	15.3196
	Elegeyo-marakwet	1961	May	5	28.8059	15.8059
	Elegeyo-marakwet	1961	June	6	27.9206	14.2353
	Elegeyo-marakwet	1961	July	7	26.6726	14.2137
	Elegeyo-marakwet	1961	August	8	25.952	13.9784
	Elegeyo-marakwet	1961	September	9	27.3284	13.498
	Elegeyo-marakwet	1961	October	10	26.701	13.7088
	Elegeyo-marakwet	1961	November	11	24.7343	13.7794
	Elegeyo-marakwet	1961	December	12	27.0725	13.1284
	Elegeyo-marakwet	1962	January	1	27.5196	12.1314
	Elegeyo-marakwet	1962	February	2	29.699	12.1873
	Elegeyo-marakwet	1962	March	3	29.5245	13.9225
	Elegeyo-marakwet	1962	April	4	29.4637	14.4794
	Elegeyo-marakwet	1962	May	5	27.3059	13.9118
	Elegeyo-marakwet	1962	June	6	27.1314	13.4922
	Elegeyo-marakwet	1962	July	7	26.6186	12.8304
	Elegeyo-marakwet	1962	August	8	26.9059	13.4431
	Elegeyo-marakwet	1962	September	9	27.6216	13.3892
	Elegeyo-marakwet	1962	October	10	27.899	13.8157
	Elegeyo-marakwet	1962	November	11	27.2667	13.0833
	Elegeyo-marakwet	1962	December	12	27.8843	13.0333
	Elegeyo-marakwet	1963	January	1	28.1196	12.6265
	Elegeyo-marakwet	1963	February	2	29.1441	13.4235
	Elegeyo-marakwet	1963	March	3	29.8245	13.5049
	Elegeyo-marakwet	1963	April	4	27.4382	14.4235
	Elegeyo-marakwet	1963	May	5	27.1	14.651
	Elegeyo-marakwet	1963	June	6	26.9118	12.9373
	Elegeyo-marakwet	1963	July	7	26.552	12.8412
	Elegeyo-marakwet	1963	August	8	26.3216	12.3716
	Elegeyo-marakwet	1963	September	9	27.9265	12.2657
	Elegeyo-marakwet	1963	October	10	29.3912	13.5216
	Elegeyo-marakwet	1963	November	11	26.8735	14.3892
	Elegeyo-marakwet	1963	December	12	26.9412	13.3529
	Elegeyo-marakwet	1964	January	1	28.7225	12.5088
	Elegeyo-marakwet	1964	February	2	30.3755	13.998
	Elegeyo-marakwet	1964	March	3	30.5735	14.1363
	Elegeyo-marakwet	1964	April	4	28.5167	14.6725
	Elegeyo-marakwet	1964	May	5	28.0255	14.2647
	Elegeyo-marakwet	1964	June	6	27.4422	12.9373
	Elegeyo-marakwet	1964	July	7	25.5294	12.3137
	Elegeyo-marakwet	1964	August	8	26.3863	12.2471
	Elegeyo-marakwet	1964	September	9	27.2147	12.0892
	Elegeyo-marakwet	1964	October	10	27.6167	12.5098
	Elegeyo-marakwet	1964	November	11	28.4422	12.902
	Elegeyo-marakwet	1964	December	12	26.9314	12.2
	Elegeyo-marakwet	1965	January	1	28.7775	11.9598
	Elegeyo-marakwet	1965	February	2	29.901	12.351
	Elegeyo-marakwet	1965	March	3	30.1059	13.7657
	Elegeyo-marakwet	1965	April	4	28.7196	14.002
	Elegeyo-marakwet	1965	May	5	28.5294	13.7029
	Elegeyo-marakwet	1965	June	6	27.4314	12.4157
	Elegeyo-marakwet	1965	July	7	26.4402	12.9951
	Elegeyo-marakwet	1965	August	8	26.6637	13.0471
	Elegeyo-marakwet	1965	September	9	28.5157	13.1098
	Elegeyo-marakwet	1965	October	10	27.7794	13.2676
	Elegeyo-marakwet	1965	November	11	26.9559	13.6431
	Elegeyo-marakwet	1965	December	12	29	12.7265
	Elegeyo-marakwet	1966	January	1	29.5451	13.1255
	Elegeyo-marakwet	1966	February	2	29.8696	14.498
	Elegeyo-marakwet	1966	March	3	29.1676	14.2814
	Elegeyo-marakwet	1966	April	4	27.2196	14.1657
	Elegeyo-marakwet	1966	May	5	28.598	14.0569
	Elegeyo-marakwet	1966	June	6	27.5931	13.1657
	Elegeyo-marakwet	1966	July	7	26.6127	13.8431
	Elegeyo-marakwet	1966	August	8	26.6804	13.5922
	Elegeyo-marakwet	1966	September	9	27.7941	13.4745
	Elegeyo-marakwet	1966	October	10	28.7667	13.1108
	Elegeyo-marakwet	1966	November	11	27.2216	13.0529
	Elegeyo-marakwet	1966	December	12	29.0745	12.1372
	Elegeyo-marakwet	1967	January	1	29.0745	12.1608
	Elegeyo-marakwet	1967	February	2	30.151	13.4961
	Elegeyo-marakwet	1967	March	3	30.5882	14.2539
	Elegeyo-marakwet	1967	April	4	28.1823	14.7049
	Elegeyo-marakwet	1967	May	5	26.9206	14.3314
	Elegeyo-marakwet	1967	June	6	25.9804	12.7706
	Elegeyo-marakwet	1967	July	7	25.9216	13.1667
	Elegeyo-marakwet	1967	August	8	25.9872	12.25
	Elegeyo-marakwet	1967	September	9	27.2343	12.7284
	Elegeyo-marakwet	1967	October	10	27.2618	13.3686
	Elegeyo-marakwet	1967	November	11	25.599	13.3951
	Elegeyo-marakwet	1967	December	12	28.0118	14.001
	Elegeyo-marakwet	1968	January	1	28.048	11.3461
	Elegeyo-marakwet	1968	February	2	28.2794	13.1814
	Elegeyo-marakwet	1968	March	3	27.651	12.5971
	Elegeyo-marakwet	1968	April	4	26.9431	13.1863
	Elegeyo-marakwet	1968	May	5	26.9245	12.8588
	Elegeyo-marakwet	1968	June	6	26.6853	12.0461
	Elegeyo-marakwet	1968	July	7	25.5255	11.9284
	Elegeyo-marakwet	1968	August	8	26.1127	11.7971
	Elegeyo-marakwet	1968	September	9	27.8863	12.1392
	Elegeyo-marakwet	1968	October	10	27.9892	13.0274
	Elegeyo-marakwet	1968	November	11	26.8677	12.4804
	Elegeyo-marakwet	1968	December	12	27.7225	13.2412
	Elegeyo-marakwet	1969	January	1	28.0843	12.6157
	Elegeyo-marakwet	1969	February	2	27.9902	12.4804
	Elegeyo-marakwet	1969	March	3	28.8265	12.9078
	Elegeyo-marakwet	1969	April	4	29.8931	14.549
	Elegeyo-marakwet	1969	May	5	27.5108	13.7029
	Elegeyo-marakwet	1969	June	6	27.1598	12.7069
	Elegeyo-marakwet	1969	July	7	26.6814	12.7324
	Elegeyo-marakwet	1969	August	8	27.1353	12.0647
	Elegeyo-marakwet	1969	September	9	28.3029	13.148
	Elegeyo-marakwet	1969	October	10	28.8941	13.8628
	Elegeyo-marakwet	1969	November	11	27.8902	13.1784
	Elegeyo-marakwet	1969	December	12	28.8971	12.8912
	Elegeyo-marakwet	1970	January	1	28.2784	13.448
	Elegeyo-marakwet	1970	February	2	30.1314	14.1137
	Elegeyo-marakwet	1970	March	3	29.1872	15.1529
	Elegeyo-marakwet	1970	April	4	28.1343	14.3726
	Elegeyo-marakwet	1970	May	5	27.5373	14.0108
	Elegeyo-marakwet	1970	June	6	26.9372	12.7029
	Elegeyo-marakwet	1970	July	7	26.1108	12.7
	Elegeyo-marakwet	1970	August	8	25.849	13.8147
	Elegeyo-marakwet	1970	September	9	27.6941	13.1882
	Elegeyo-marakwet	1970	October	10	28.0206	14.3618
	Elegeyo-marakwet	1970	November	11	28.2588	13.6255
	Elegeyo-marakwet	1970	December	12	28.2637	12.8127
	Elegeyo-marakwet	1971	January	1	28.7716	12.2226
	Elegeyo-marakwet	1971	February	2	29.0402	12.2118
	Elegeyo-marakwet	1971	March	3	29.9618	13.0677
	Elegeyo-marakwet	1971	April	4	27.9422	14.4647
	Elegeyo-marakwet	1971	May	5	27.0176	13.8872
	Elegeyo-marakwet	1971	June	6	26.6559	11.6069
	Elegeyo-marakwet	1971	July	7	26.2059	12.0029
	Elegeyo-marakwet	1971	August	8	26.4088	13.4343
	Elegeyo-marakwet	1971	September	9	27.4647	12.1206
	Elegeyo-marakwet	1971	October	10	27.2569	13.6539
	Elegeyo-marakwet	1971	November	11	27.5539	13.8598
	Elegeyo-marakwet	1971	December	12	27.9049	12.4529
	Elegeyo-marakwet	1972	January	1	28.5039	11.8882
	Elegeyo-marakwet	1972	February	2	27.7794	12.6814
	Elegeyo-marakwet	1972	March	3	29.9941	13.4716
	Elegeyo-marakwet	1972	April	4	29.6804	15.1226
	Elegeyo-marakwet	1972	May	5	28.0853	14.7784
	Elegeyo-marakwet	1972	June	6	26.6088	13.9137
	Elegeyo-marakwet	1972	July	7	25.4363	14.6706
	Elegeyo-marakwet	1972	August	8	27.251	13.6069
	Elegeyo-marakwet	1972	September	9	28.3402	13.4265
	Elegeyo-marakwet	1972	October	10	28.1392	14.4059
	Elegeyo-marakwet	1972	November	11	26.6755	13.9627
	Elegeyo-marakwet	1972	December	12	28.4059	13.4216
	Elegeyo-marakwet	1973	January	1	28.8588	13.0971
	Elegeyo-marakwet	1973	February	2	31.4882	13.6461
	Elegeyo-marakwet	1973	March	3	31.2775	14.2716
	Elegeyo-marakwet	1973	April	4	30.1657	15.3118
	Elegeyo-marakwet	1973	May	5	27.9657	14.8225
	Elegeyo-marakwet	1973	June	6	26.9059	13.4716
	Elegeyo-marakwet	1973	July	7	26.3922	12.5128
	Elegeyo-marakwet	1973	August	8	26.6167	13.598
	Elegeyo-marakwet	1973	September	9	27.5529	13.5941
	Elegeyo-marakwet	1973	October	10	28.6304	14.0431
	Elegeyo-marakwet	1973	November	11	27.8549	13.9598
	Elegeyo-marakwet	1973	December	12	28.2745	12.3323
	Elegeyo-marakwet	1974	January	1	28.8853	12.3774
	Elegeyo-marakwet	1974	February	2	29.2569	13.2422
	Elegeyo-marakwet	1974	March	3	28.4814	14.0872
	Elegeyo-marakwet	1974	April	4	27.6892	14.351
	Elegeyo-marakwet	1974	May	5	26.4402	14.2245
	Elegeyo-marakwet	1974	June	6	26.4657	13.7353
	Elegeyo-marakwet	1974	July	7	25.1686	13.6882
	Elegeyo-marakwet	1974	August	8	26.8726	12.2755
	Elegeyo-marakwet	1974	September	9	26.7735	12.1235
	Elegeyo-marakwet	1974	October	10	28.1382	13.4402
	Elegeyo-marakwet	1974	November	11	27.7176	12.998
	Elegeyo-marakwet	1974	December	12	28.2902	12.7098
	Elegeyo-marakwet	1975	January	1	29.249	12.349
	Elegeyo-marakwet	1975	February	2	30.0471	13.6304
	Elegeyo-marakwet	1975	March	3	30.8657	14.1265
	Elegeyo-marakwet	1975	April	4	29.0049	14.7343
	Elegeyo-marakwet	1975	May	5	27.6941	13.9735
	Elegeyo-marakwet	1975	June	6	26.0677	13.4559
	Elegeyo-marakwet	1975	July	7	26.0039	13.5314
	Elegeyo-marakwet	1975	August	8	25.3971	12.8637
	Elegeyo-marakwet	1975	September	9	27.0971	12.7794
	Elegeyo-marakwet	1975	October	10	27.2	13.3716
	Elegeyo-marakwet	1975	November	11	27.4588	12.9177
	Elegeyo-marakwet	1975	December	12	28.6059	12.1167
	Elegeyo-marakwet	1976	January	1	28.8892	12.3961
	Elegeyo-marakwet	1976	February	2	29.9167	13.7922
	Elegeyo-marakwet	1976	March	3	30.2804	14.0314
	Elegeyo-marakwet	1976	April	4	28.7922	14.6274
	Elegeyo-marakwet	1976	May	5	27.7637	14.9216
	Elegeyo-marakwet	1976	June	6	27.3539	13.5373
	Elegeyo-marakwet	1976	July	7	26.4765	13.499
	Elegeyo-marakwet	1976	August	8	27.248	13.2539
	Elegeyo-marakwet	1976	September	9	28.0853	12.9196
	Elegeyo-marakwet	1976	October	10	28.7353	13.9431
	Elegeyo-marakwet	1976	November	11	27.8941	14.1098
	Elegeyo-marakwet	1976	December	12	28.698	13.5598
	Elegeyo-marakwet	1977	January	1	28.0333	14.0578
	Elegeyo-marakwet	1977	February	2	30.0725	14.0618
	Elegeyo-marakwet	1977	March	3	30.1441	14.7588
	Elegeyo-marakwet	1977	April	4	28.6284	14.4627
	Elegeyo-marakwet	1977	May	5	28.1745	13.9284
	Elegeyo-marakwet	1977	June	6	27.1637	13.1343
	Elegeyo-marakwet	1977	July	7	26.601	13.2412
	Elegeyo-marakwet	1977	August	8	27.2118	13.3206
	Elegeyo-marakwet	1977	September	9	27.8578	13.6588
	Elegeyo-marakwet	1977	October	10	28.3412	14.202
	Elegeyo-marakwet	1977	November	11	25.6833	12.9225
	Elegeyo-marakwet	1977	December	12	28.0353	13.1431
	Elegeyo-marakwet	1978	January	1	28.9127	11.7628
	Elegeyo-marakwet	1978	February	2	29.4794	13.1039
	Elegeyo-marakwet	1978	March	3	27.8245	12.7745
	Elegeyo-marakwet	1978	April	4	29.7735	14.3078
	Elegeyo-marakwet	1978	May	5	28.1814	13.5794
	Elegeyo-marakwet	1978	June	6	27.5951	13.0529
	Elegeyo-marakwet	1978	July	7	26.4108	12.9098
	Elegeyo-marakwet	1978	August	8	27.148	13.7794
	Elegeyo-marakwet	1978	September	9	27.848	13.801
	Elegeyo-marakwet	1978	October	10	28.2304	13.8196
	Elegeyo-marakwet	1978	November	11	27.7951	13.6765
	Elegeyo-marakwet	1978	December	12	28.4157	13.05
	Elegeyo-marakwet	1979	January	1	28.8177	12.6755
	Elegeyo-marakwet	1979	February	2	29.7176	12.9108
	Elegeyo-marakwet	1979	March	3	29.4667	12.1343
	Elegeyo-marakwet	1979	April	4	29.5451	14.1226
	Elegeyo-marakwet	1979	May	5	27.851	14.648
	Elegeyo-marakwet	1979	June	6	26.3539	13.4078
	Elegeyo-marakwet	1979	July	7	26.4382	13.5029
	Elegeyo-marakwet	1979	August	8	27.7137	14.2333
	Elegeyo-marakwet	1979	September	9	28.0422	13.7049
	Elegeyo-marakwet	1979	October	10	27.5167	13.2902
	Elegeyo-marakwet	1979	November	11	27.8598	13.8833
	Elegeyo-marakwet	1979	December	12	29.5667	14.2177
	Elegeyo-marakwet	1980	January	1	28.9941	12.9049
	Elegeyo-marakwet	1980	February	2	30.101	13.349
	Elegeyo-marakwet	1980	March	3	30.8304	14.3853
	Elegeyo-marakwet	1980	April	4	29.399	15.1078
	Elegeyo-marakwet	1980	May	5	27.3912	14.8598
	Elegeyo-marakwet	1980	June	6	26.7951	13.4863
	Elegeyo-marakwet	1980	July	7	26.6765	13.2823
	Elegeyo-marakwet	1980	August	8	27.0039	13.2667
	Elegeyo-marakwet	1980	September	9	28.2549	13.8735
	Elegeyo-marakwet	1980	October	10	29.2372	14.1128
	Elegeyo-marakwet	1980	November	11	27.5	13.6324
	Elegeyo-marakwet	1980	December	12	27.6039	12.1049
	Elegeyo-marakwet	1981	January	1	29.5412	13.0029
	Elegeyo-marakwet	1981	February	2	30.1794	14.1677
	Elegeyo-marakwet	1981	March	3	28.9069	14.9814
	Elegeyo-marakwet	1981	April	4	27.9578	14.852
	Elegeyo-marakwet	1981	May	5	27.602	14.5677
	Elegeyo-marakwet	1981	June	6	27.2912	13.4559
	Elegeyo-marakwet	1981	July	7	25.4872	13.4657
	Elegeyo-marakwet	1981	August	8	27.1657	13.952
	Elegeyo-marakwet	1981	September	9	28.0951	13.7726
	Elegeyo-marakwet	1981	October	10	29.0255	13.6637
	Elegeyo-marakwet	1981	November	11	28.652	13.5373
	Elegeyo-marakwet	1981	December	12	29.0882	12.6029
	Elegeyo-marakwet	1982	January	1	29.6931	13.1725
	Elegeyo-marakwet	1982	February	2	30.5333	13.7569
	Elegeyo-marakwet	1982	March	3	31.2059	14.1363
	Elegeyo-marakwet	1982	April	4	28.4961	15.001
	Elegeyo-marakwet	1982	May	5	27.8294	14.6667
	Elegeyo-marakwet	1982	June	6	27.8363	13.999
	Elegeyo-marakwet	1982	July	7	27.6118	13.6343
	Elegeyo-marakwet	1982	August	8	27.7137	13.2422
	Elegeyo-marakwet	1982	September	9	29.8324	13.3578
	Elegeyo-marakwet	1982	October	10	28.2245	13.501
	Elegeyo-marakwet	1982	November	11	27.0049	13.6078
	Elegeyo-marakwet	1982	December	12	28.4412	12.5294
	Elegeyo-marakwet	1983	January	1	29.7137	12.4677
	Elegeyo-marakwet	1983	February	2	30.7451	13.5118
	Elegeyo-marakwet	1983	March	3	31.101	14.5951
	Elegeyo-marakwet	1983	April	4	29.4431	16.2265
	Elegeyo-marakwet	1983	May	5	28.6167	15.501
	Elegeyo-marakwet	1983	June	6	27.4226	15.0088
	Elegeyo-marakwet	1983	July	7	27.101	14.2461
	Elegeyo-marakwet	1983	August	8	26.349	14.9578
	Elegeyo-marakwet	1983	September	9	27.4892	13.6745
	Elegeyo-marakwet	1983	October	10	28.252	15.1118
	Elegeyo-marakwet	1983	November	11	28.5931	14.3765
	Elegeyo-marakwet	1983	December	12	27.7078	12.1618
	Elegeyo-marakwet	1984	January	1	27.848	11.5147
	Elegeyo-marakwet	1984	February	2	29.8461	12.499
	Elegeyo-marakwet	1984	March	3	30.8618	13.952
	Elegeyo-marakwet	1984	April	4	28.3343	14.0951
	Elegeyo-marakwet	1984	May	5	29.0755	15.3382
	Elegeyo-marakwet	1984	June	6	27.6245	13.7137
	Elegeyo-marakwet	1984	July	7	26.2284	14.0196
	Elegeyo-marakwet	1984	August	8	26.9206	13.8216
	Elegeyo-marakwet	1984	September	9	28.2912	13.8578
	Elegeyo-marakwet	1984	October	10	28.4627	13.3726
	Elegeyo-marakwet	1984	November	11	26.7196	13.9323
	Elegeyo-marakwet	1984	December	12	28.05	13.648
	Elegeyo-marakwet	1985	January	1	29.2912	13.2774
	Elegeyo-marakwet	1985	February	2	29.3157	13.4922
	Elegeyo-marakwet	1985	March	3	29.7412	13.7245
	Elegeyo-marakwet	1985	April	4	27.3098	14.0775
	Elegeyo-marakwet	1985	May	5	26.9059	14.1657
	Elegeyo-marakwet	1985	June	6	26.2892	13.4608
	Elegeyo-marakwet	1985	July	7	26.0892	13.4971
	Elegeyo-marakwet	1985	August	8	26.9706	13.2745
	Elegeyo-marakwet	1985	September	9	28.201	13.8882
	Elegeyo-marakwet	1985	October	10	27.9627	14.3049
	Elegeyo-marakwet	1985	November	11	27.7216	14.301
	Elegeyo-marakwet	1985	December	12	28.5716	13.6902
	Elegeyo-marakwet	1986	January	1	29.2902	12.6657
	Elegeyo-marakwet	1986	February	2	30.3931	14.102
	Elegeyo-marakwet	1986	March	3	29.5382	13.4549
	Elegeyo-marakwet	1986	April	4	28.5392	14.9431
	Elegeyo-marakwet	1986	May	5	27.6618	14.7343
	Elegeyo-marakwet	1986	June	6	25.8735	13.498
	Elegeyo-marakwet	1986	July	7	25.9735	13.4627
	Elegeyo-marakwet	1986	August	8	27.7892	13.5735
	Elegeyo-marakwet	1986	September	9	28.0029	13.7676
	Elegeyo-marakwet	1986	October	10	29.0441	14.602
	Elegeyo-marakwet	1986	November	11	28.3539	14.1039
	Elegeyo-marakwet	1986	December	12	28.4794	13.8137
	Elegeyo-marakwet	1987	January	1	29.3431	12.7961
	Elegeyo-marakwet	1987	February	2	30.1127	13.9098
	Elegeyo-marakwet	1987	March	3	30.9627	15.3578
	Elegeyo-marakwet	1987	April	4	29.901	15.8843
	Elegeyo-marakwet	1987	May	5	27.9471	14.8088
	Elegeyo-marakwet	1987	June	6	26.5275	14.2039
	Elegeyo-marakwet	1987	July	7	27.5304	14.2735
	Elegeyo-marakwet	1987	August	8	28.2853	14.0804
	Elegeyo-marakwet	1987	September	9	29.7235	14.6941
	Elegeyo-marakwet	1987	October	10	29.8294	15.0343
	Elegeyo-marakwet	1987	November	11	28.5951	14.3088
	Elegeyo-marakwet	1987	December	12	29.9892	13.7363
	Elegeyo-marakwet	1988	January	1	29.9078	14.4559
	Elegeyo-marakwet	1988	February	2	30.8353	15.0373
	Elegeyo-marakwet	1988	March	3	31.3716	15.5128
	Elegeyo-marakwet	1988	April	4	28.9716	14.9598
	Elegeyo-marakwet	1988	May	5	28.1284	14.5618
	Elegeyo-marakwet	1988	June	6	28.6647	14.3294
	Elegeyo-marakwet	1988	July	7	25.9196	13.7402
	Elegeyo-marakwet	1988	August	8	27.1206	14.0637
	Elegeyo-marakwet	1988	September	9	27.7333	13.9069
	Elegeyo-marakwet	1988	October	10	28.4647	14.1539
	Elegeyo-marakwet	1988	November	11	28.1716	13.2539
	Elegeyo-marakwet	1988	December	12	28.6235	12.2735
	Elegeyo-marakwet	1989	January	1	28.3324	12.7902
	Elegeyo-marakwet	1989	February	2	28.4549	12.2716
	Elegeyo-marakwet	1989	March	3	29.8657	13.9245
	Elegeyo-marakwet	1989	April	4	27.6775	13.998
	Elegeyo-marakwet	1989	May	5	27.5069	13.8029
	Elegeyo-marakwet	1989	June	6	27.1686	12.9431
	Elegeyo-marakwet	1989	July	7	26.452	13.4078
	Elegeyo-marakwet	1989	August	8	27.2971	13.7804
	Elegeyo-marakwet	1989	September	9	28.3902	13.8461
	Elegeyo-marakwet	1989	October	10	28.7078	14.5716
	Elegeyo-marakwet	1989	November	11	27.9716	13.8824
	Elegeyo-marakwet	1989	December	12	27.701	13.9863
	Elegeyo-marakwet	1990	January	1	28.9667	12.3696
	Elegeyo-marakwet	1990	February	2	29.4637	14.4598
	Elegeyo-marakwet	1990	March	3	28.8804	14.1971
	Elegeyo-marakwet	1990	April	4	28.749	14.799
	Elegeyo-marakwet	1990	May	5	28.7333	15.0882
	Elegeyo-marakwet	1990	June	6	28.0225	13.2843
	Elegeyo-marakwet	1990	July	7	27.2392	13.2304
	Elegeyo-marakwet	1990	August	8	27.1137	14.0235
	Elegeyo-marakwet	1990	September	9	28.7745	13.1461
	Elegeyo-marakwet	1990	October	10	28.9372	14.0186
	Elegeyo-marakwet	1990	November	11	27.7294	13.9118
	Elegeyo-marakwet	1990	December	12	28.5951	13.6412
	Elegeyo-marakwet	1991	January	1	28.7275	12.7539
	Elegeyo-marakwet	1991	February	2	30.8853	13.9559
	Elegeyo-marakwet	1991	March	3	30.701	13.9882
	Elegeyo-marakwet	1991	April	4	29.4353	14.3892
	Elegeyo-marakwet	1991	May	5	28.1549	14.2127
	Elegeyo-marakwet	1991	June	6	28.3225	13.9549
	Elegeyo-marakwet	1991	July	7	26.9343	13.0118
	Elegeyo-marakwet	1991	August	8	27.3	12.6912
	Elegeyo-marakwet	1991	September	9	29.1382	13.0686
	Elegeyo-marakwet	1991	October	10	29.4941	13.9128
	Elegeyo-marakwet	1991	November	11	29.0245	12.4804
	Elegeyo-marakwet	1991	December	12	28.3686	11.8343
	Elegeyo-marakwet	1992	January	1	29.4353	11.6137
	Elegeyo-marakwet	1992	February	2	30.8902	13.7578
	Elegeyo-marakwet	1992	March	3	30.3873	14.5392
	Elegeyo-marakwet	1992	April	4	28.6471	15.9029
	Elegeyo-marakwet	1992	May	5	27.4539	14.4549
	Elegeyo-marakwet	1992	June	6	26.8549	14.7922
	Elegeyo-marakwet	1992	July	7	25.8324	14.3588
	Elegeyo-marakwet	1992	August	8	26.2255	12.7637
	Elegeyo-marakwet	1992	September	9	27.6304	14.0216
	Elegeyo-marakwet	1992	October	10	28.7	14.2196
	Elegeyo-marakwet	1992	November	11	27.398	13.5333
	Elegeyo-marakwet	1992	December	12	28.4245	13.0422
	Elegeyo-marakwet	1993	January	1	28.1323	11.7549
	Elegeyo-marakwet	1993	February	2	28.6284	12.2833
	Elegeyo-marakwet	1993	March	3	29.3892	13.351
	Elegeyo-marakwet	1993	April	4	29.1529	15.1971
	Elegeyo-marakwet	1993	May	5	28.1882	14.8461
	Elegeyo-marakwet	1993	June	6	27.8627	14.2078
	Elegeyo-marakwet	1993	July	7	26.6451	13.5784
	Elegeyo-marakwet	1993	August	8	27.8314	14.2333
	Elegeyo-marakwet	1993	September	9	28.298	13.4284
	Elegeyo-marakwet	1993	October	10	28.5843	13.9578
	Elegeyo-marakwet	1993	November	11	29.3128	15.2971
	Elegeyo-marakwet	1993	December	12	28.6373	13.0422
	Elegeyo-marakwet	1994	January	1	27.5657	10.9931
	Elegeyo-marakwet	1994	February	2	30.0441	13.6118
	Elegeyo-marakwet	1994	March	3	28.4814	12.7843
	Elegeyo-marakwet	1994	April	4	28.3892	14.4441
	Elegeyo-marakwet	1994	May	5	28.0029	14.75
	Elegeyo-marakwet	1994	June	6	27.3324	13.7765
	Elegeyo-marakwet	1994	July	7	26.6637	14.2912
	Elegeyo-marakwet	1994	August	8	26.899	14.0863
	Elegeyo-marakwet	1994	September	9	28.4	13.6804
	Elegeyo-marakwet	1994	October	10	28.4382	15.2971
	Elegeyo-marakwet	1994	November	11	27.1235	13.9323
	Elegeyo-marakwet	1994	December	12	27.8098	13.3539
	Elegeyo-marakwet	1995	January	1	29.5755	12.298
	Elegeyo-marakwet	1995	February	2	30.5137	13.4451
	Elegeyo-marakwet	1995	March	3	30.5843	13.2608
	Elegeyo-marakwet	1995	April	4	30.2039	15.0431
	Elegeyo-marakwet	1995	May	5	28.1529	14.9588
	Elegeyo-marakwet	1995	June	6	27.8333	15.4843
	Elegeyo-marakwet	1995	July	7	26.1765	14.3657
	Elegeyo-marakwet	1995	August	8	27.698	14.1941
	Elegeyo-marakwet	1995	September	9	28.3059	14.648
	Elegeyo-marakwet	1995	October	10	28.8186	15.1304
	Elegeyo-marakwet	1995	November	11	28.3294	14.8529
	Elegeyo-marakwet	1995	December	12	28.9265	13.6343
	Elegeyo-marakwet	1996	January	1	30.1775	13.8147
	Elegeyo-marakwet	1996	February	2	31.5059	13.8755
	Elegeyo-marakwet	1996	March	3	31.0284	14.2539
	Elegeyo-marakwet	1996	April	4	28.9951	15.0431
	Elegeyo-marakwet	1996	May	5	28.5275	15.2461
	Elegeyo-marakwet	1996	June	6	28.3627	13.499
	Elegeyo-marakwet	1996	July	7	26.7853	13.9049
	Elegeyo-marakwet	1996	August	8	27.5784	13.4373
	Elegeyo-marakwet	1996	September	9	29.198	13.3882
	Elegeyo-marakwet	1996	October	10	29.1539	14.5294
	Elegeyo-marakwet	1996	November	11	27.6	13.7382
	Elegeyo-marakwet	1996	December	12	28.6569	13.2598
	Elegeyo-marakwet	1997	January	1	29.9745	13.7088
	Elegeyo-marakwet	1997	February	2	30.3941	14.0922
	Elegeyo-marakwet	1997	March	3	30.3461	14.4441
	Elegeyo-marakwet	1997	April	4	28.9461	14.9971
	Elegeyo-marakwet	1997	May	5	28.5559	15.2235
	Elegeyo-marakwet	1997	June	6	27.6716	14.3902
	Elegeyo-marakwet	1997	July	7	27.2372	14.2569
	Elegeyo-marakwet	1997	August	8	27.6794	14.2294
	Elegeyo-marakwet	1997	September	9	29.9902	15.2774
	Elegeyo-marakwet	1997	October	10	29.3128	14.8265
	Elegeyo-marakwet	1997	November	11	29.0735	13.7902
	Elegeyo-marakwet	1997	December	12	30.4333	13.2588
	Elegeyo-marakwet	1998	January	1	30.2343	12.8931
	Elegeyo-marakwet	1998	February	2	31.4186	14.1451
	Elegeyo-marakwet	1998	March	3	30.8451	14.9441
	Elegeyo-marakwet	1998	April	4	28.4657	14.5098
	Elegeyo-marakwet	1998	May	5	27.3559	14.0157
	Elegeyo-marakwet	1998	June	6	27.7245	14.0108
	Elegeyo-marakwet	1998	July	7	27.1294	14.151
	Elegeyo-marakwet	1998	August	8	26.1226	14.0108
	Elegeyo-marakwet	1998	September	9	28.5363	13.8147
	Elegeyo-marakwet	1998	October	10	29.3696	15.3059
	Elegeyo-marakwet	1998	November	11	28.8588	14.7245
	Elegeyo-marakwet	1998	December	12	29.3274	13.3863
	Elegeyo-marakwet	1999	January	1	30.0128	13.9
	Elegeyo-marakwet	1999	February	2	30.6843	14.1412
	Elegeyo-marakwet	1999	March	3	30.5402	14.6353
	Elegeyo-marakwet	1999	April	4	30.2098	15.2951
	Elegeyo-marakwet	1999	May	5	28.499	13.2422
	Elegeyo-marakwet	1999	June	6	28.9716	14.4128
	Elegeyo-marakwet	1999	July	7	27.4167	13.7049
	Elegeyo-marakwet	1999	August	8	28.448	14.7029
	Elegeyo-marakwet	1999	September	9	29.7549	14.3539
	Elegeyo-marakwet	1999	October	10	28.2824	14.3588
	Elegeyo-marakwet	1999	November	11	28.0137	14.048
	Elegeyo-marakwet	1999	December	12	28.7667	12.952
	Elegeyo-marakwet	2000	January	1	28.8873	12.1039
	Elegeyo-marakwet	2000	February	2	30.8608	12.5647
	Elegeyo-marakwet	2000	March	3	31.2931	15.1823
	Elegeyo-marakwet	2000	April	4	30.9078	16.2941
	Elegeyo-marakwet	2000	May	5	29.9206	15.9353
	Elegeyo-marakwet	2000	June	6	28.1147	13.8069
	Elegeyo-marakwet	2000	July	7	28.0235	15.0069
	Elegeyo-marakwet	2000	August	8	29.3823	15.5235
	Elegeyo-marakwet	2000	September	9	28.9294	13.7039
	Elegeyo-marakwet	2000	October	10	29.252	14.0588
	Elegeyo-marakwet	2000	November	11	29.9618	15.6392
	Elegeyo-marakwet	2000	December	12	28.4902	13.2637
	Elegeyo-marakwet	2001	January	1	30.0343	13.952
	Elegeyo-marakwet	2001	February	2	32.2529	16.0118
	Elegeyo-marakwet	2001	March	3	31.4892	15.8824
	Elegeyo-marakwet	2001	April	4	29.2294	15.1755
	Elegeyo-marakwet	2001	May	5	28.5539	15.1274
	Elegeyo-marakwet	2001	June	6	27.502	13.9539
	Elegeyo-marakwet	2001	July	7	26.6872	13.8216
	Elegeyo-marakwet	2001	August	8	28.2294	14.7696
	Elegeyo-marakwet	2001	September	9	29.4951	14.8363
	Elegeyo-marakwet	2001	October	10	29.7108	15.2333
	Elegeyo-marakwet	2001	November	11	28.4147	14.3608
	Elegeyo-marakwet	2001	December	12	29.3774	13.4843
	Elegeyo-marakwet	2002	January	1	29.8912	13.6118
	Elegeyo-marakwet	2002	February	2	31.8971	15.6137
	Elegeyo-marakwet	2002	March	3	31.65	15.752
	Elegeyo-marakwet	2002	April	4	30.3157	16.3627
	Elegeyo-marakwet	2002	May	5	29.6627	16.3216
	Elegeyo-marakwet	2002	June	6	28.6373	15.0784
	Elegeyo-marakwet	2002	July	7	27.899	14.9245
	Elegeyo-marakwet	2002	August	8	28.7765	15.2696
	Elegeyo-marakwet	2002	September	9	30.7598	15.5872
	Elegeyo-marakwet	2002	October	10	30.0735	15.5412
	Elegeyo-marakwet	2002	November	11	29.3922	16.1098
	Elegeyo-marakwet	2002	December	12	30.1157	14.8363
	Elegeyo-marakwet	2003	January	1	30.4069	14.2412
	Elegeyo-marakwet	2003	February	2	30.601	14.1647
	Elegeyo-marakwet	2003	March	3	31.5186	15.6235
	Elegeyo-marakwet	2003	April	4	30.2392	16.7353
	Elegeyo-marakwet	2003	May	5	29.0637	16.4814
	Elegeyo-marakwet	2003	June	6	28.0765	14.8745
	Elegeyo-marakwet	2003	July	7	27.4343	14.6588
	Elegeyo-marakwet	2003	August	8	27.7118	14.251
	Elegeyo-marakwet	2003	September	9	28.6539	14.9461
	Elegeyo-marakwet	2003	October	10	29.9	15.1833
	Elegeyo-marakwet	2003	November	11	29.2157	15.7628
	Elegeyo-marakwet	2003	December	12	31.4088	15.6598
	Elegeyo-marakwet	2004	January	1	31.5402	15.6823
	Elegeyo-marakwet	2004	February	2	32.3304	15.5618
	Elegeyo-marakwet	2004	March	3	30.9402	14.948
	Elegeyo-marakwet	2004	April	4	28.5324	15.3461
	Elegeyo-marakwet	2004	May	5	28.9039	15.8225
	Elegeyo-marakwet	2004	June	6	28.1726	14.6628
	Elegeyo-marakwet	2004	July	7	27.751	14.6245
	Elegeyo-marakwet	2004	August	8	28.5343	14.6765
	Elegeyo-marakwet	2004	September	9	28.5961	13.8882
	Elegeyo-marakwet	2004	October	10	28.3029	13.8323
	Elegeyo-marakwet	2004	November	11	27.8559	14.1941
	Elegeyo-marakwet	2004	December	12	28.4127	13.3186
	Elegeyo-marakwet	2005	January	1	28.4676	11.8922
	Elegeyo-marakwet	2005	February	2	31.7402	15.0588
	Elegeyo-marakwet	2005	March	3	31.2863	15.9892
	Elegeyo-marakwet	2005	April	4	30.7549	16.4118
	Elegeyo-marakwet	2005	May	5	27.8069	14.9167
	Elegeyo-marakwet	2005	June	6	28.1098	14.6029
	Elegeyo-marakwet	2005	July	7	26.5078	13.8049
	Elegeyo-marakwet	2005	August	8	27.5578	14.202
	Elegeyo-marakwet	2005	September	9	29.3549	14.6392
	Elegeyo-marakwet	2005	October	10	28.8422	13.9225
	Elegeyo-marakwet	2005	November	11	28.9078	15.201
	Elegeyo-marakwet	2005	December	12	31.4971	15.0235
	Elegeyo-marakwet	2006	January	1	30.9392	13.1931
	Elegeyo-marakwet	2006	February	2	32.3049	14.752
	Elegeyo-marakwet	2006	March	3	30.7529	15.5588
	Elegeyo-marakwet	2006	April	4	29.6627	15.7912
	Elegeyo-marakwet	2006	May	5	28.8794	15.3804
	Elegeyo-marakwet	2006	June	6	29.2108	14.9029
	Elegeyo-marakwet	2006	July	7	28.45	14.8676
	Elegeyo-marakwet	2006	August	8	28.0412	14.3882
	Elegeyo-marakwet	2006	September	9	28.2451	13.2353
	Elegeyo-marakwet	2006	October	10	30.1196	15.0931
	Elegeyo-marakwet	2006	November	11	29.0176	15.6029
	Elegeyo-marakwet	2006	December	12	28.0588	15.1274
	Elegeyo-marakwet	2007	January	1	30.2569	14.4696
	Elegeyo-marakwet	2007	February	2	31.4578	15.1647
	Elegeyo-marakwet	2007	March	3	31.799	14.6245
	Elegeyo-marakwet	2007	April	4	29.8108	15.8971
	Elegeyo-marakwet	2007	May	5	29.3608	15.8284
	Elegeyo-marakwet	2007	June	6	26.848	13.7853
	Elegeyo-marakwet	2007	July	7	25.5275	12.4059
	Elegeyo-marakwet	2007	August	8	27.3549	13.9814
	Elegeyo-marakwet	2007	September	9	28.998	14.699
	Elegeyo-marakwet	2007	October	10	30.2078	14.6686
	Elegeyo-marakwet	2007	November	11	28.0618	13.8549
	Elegeyo-marakwet	2007	December	12	30.1441	14.7069
	Elegeyo-marakwet	2008	January	1	31.0892	13.6961
	Elegeyo-marakwet	2008	February	2	32.8951	14.7471
	Elegeyo-marakwet	2008	March	3	30.698	15.0451
	Elegeyo-marakwet	2008	April	4	30.1608	15.0549
	Elegeyo-marakwet	2008	May	5	28.7882	14.799
	Elegeyo-marakwet	2008	June	6	27.3961	14.101
	Elegeyo-marakwet	2008	July	7	27.5255	13.501
	Elegeyo-marakwet	2008	August	8	29.0922	14.6755
	Elegeyo-marakwet	2008	September	9	28.7471	14.8892
	Elegeyo-marakwet	2008	October	10	27.9735	14.052
	Elegeyo-marakwet	2008	November	11	26.5882	12.8029
	Elegeyo-marakwet	2008	December	12	28.3284	12.5814
	Elegeyo-marakwet	2009	January	1	29.3235	13.1931
	Elegeyo-marakwet	2009	February	2	31.7569	14.7814
	Elegeyo-marakwet	2009	March	3	31.3461	15.7059
	Elegeyo-marakwet	2009	April	4	29.9451	16.401
	Elegeyo-marakwet	2009	May	5	28.9098	15.2118
	Elegeyo-marakwet	2009	June	6	28.6284	14.2088
	Elegeyo-marakwet	2009	July	7	27.5216	14.2
	Elegeyo-marakwet	2009	August	8	29.5892	15.0637
	Elegeyo-marakwet	2009	September	9	29.7098	15.1412
	Elegeyo-marakwet	2009	October	10	29.9559	15.3647
	Elegeyo-marakwet	2009	November	11	29.0235	15.1657
	Elegeyo-marakwet	2009	December	12	31.1637	15.8882
	Elegeyo-marakwet	2010	January	1	31.1216	14.4373
	Elegeyo-marakwet	2010	February	2	30.6529	14.5157
	Elegeyo-marakwet	2010	March	3	31.4608	15.8069
	Elegeyo-marakwet	2010	April	4	30.3167	16.3745
	Elegeyo-marakwet	2010	May	5	28.7245	15.1843
	Elegeyo-marakwet	2010	June	6	28.1157	14.301
	Elegeyo-marakwet	2010	July	7	27.4088	13.9088
	Elegeyo-marakwet	2010	August	8	28.6931	14.8843
	Elegeyo-marakwet	2010	September	9	29.1863	14.3657
	Elegeyo-marakwet	2010	October	10	29.6578	14.9804
	Elegeyo-marakwet	2010	November	11	28.9333	14.7235
	Elegeyo-marakwet	2010	December	12	30.6588	15.3726
	Elegeyo-marakwet	2011	January	1	30.7471	14.5304
	Elegeyo-marakwet	2011	February	2	30.7716	14.4951
	Elegeyo-marakwet	2011	March	3	31.8088	15.9245
	Elegeyo-marakwet	2011	April	4	30.6294	16.6608
	Elegeyo-marakwet	2011	May	5	29.8912	16.2667
	Elegeyo-marakwet	2011	June	6	28.2196	14.5098
	Elegeyo-marakwet	2011	July	7	27.7304	14.551
	Elegeyo-marakwet	2011	August	8	26.8618	14.4657
	Elegeyo-marakwet	2011	September	9	28.5314	14.3608
	Elegeyo-marakwet	2011	October	10	29.2853	13.4539
	Elegeyo-marakwet	2011	November	11	27.8578	14.4539
	Elegeyo-marakwet	2011	December	12	28.752	13.5784
	Elegeyo-marakwet	2012	January	1	28.8716	11.8598
	Elegeyo-marakwet	2012	February	2	32.3618	13.0892
	Elegeyo-marakwet	2012	March	3	30.4971	14.0588
	Elegeyo-marakwet	2012	April	4	29.2628	15.1294
	Elegeyo-marakwet	2012	May	5	29.3059	15.9618
	Elegeyo-marakwet	2012	June	6	27.9137	14.3843
	Elegeyo-marakwet	2012	July	7	27.3206	14.5
	Elegeyo-marakwet	2012	August	8	26.8265	13.3637
	Elegeyo-marakwet	2012	September	9	28.6216	13.9696
	Elegeyo-marakwet	2012	October	10	29.8304	15.3539
	Elegeyo-marakwet	2012	November	11	28.4647	14.2843
	Elegeyo-marakwet	2012	December	12	30.1304	15.5922
	Elegeyo-marakwet	2013	January	1	29.5951	12.7098
	Elegeyo-marakwet	2013	February	2	31.0725	13.8804
	Elegeyo-marakwet	2013	March	3	32.3216	16.7833
	Elegeyo-marakwet	2013	April	4	27.5412	13.2833
	Elegeyo-marakwet	2013	May	5	29.2598	15.3618
	Elegeyo-marakwet	2013	June	6	27.5657	12.7882
	Elegeyo-marakwet	2013	July	7	29.1314	14.9069
	Elegeyo-marakwet	2013	August	8	27.3657	13.4147
	Elegeyo-marakwet	2013	September	9	30.3755	16.0745
	Elegeyo-marakwet	2013	October	10	28.5902	13.8637
	Elegeyo-marakwet	2013	November	11	29.0588	15.6422
	Elegeyo-marakwet	2013	December	12	29.9765	14.9245
	Garissa	1960	January	1	34.0565	22.233
	Garissa	1960	February	2	35.4673	22.7377
	Garissa	1960	March	3	34.5022	24.6619
	Garissa	1960	April	4	33.4237	23.6427
	Garissa	1960	May	5	32.9812	23.4703
	Garissa	1960	June	6	30.6836	20.2393
	Garissa	1960	July	7	30.8567	21.0553
	Garissa	1960	August	8	31.5194	20.5793
	Garissa	1960	September	9	32.5224	21.8743
	Garissa	1960	October	10	32.7318	22.3545
	Garissa	1960	November	11	33.1278	22.6147
	Garissa	1960	December	12	32.8662	22.6764
	Garissa	1961	January	1	34.9128	22.9337
	Garissa	1961	February	2	35.6024	23.6562
	Garissa	1961	March	3	35.6323	23.961
	Garissa	1961	April	4	34.5397	24.3268
	Garissa	1961	May	5	34.3586	24.3347
	Garissa	1961	June	6	32.437	21.9344
	Garissa	1961	July	7	31.5198	21.7885
	Garissa	1961	August	8	31.4045	21.6559
	Garissa	1961	September	9	31.7945	21.88
	Garissa	1961	October	10	32.1193	22.396
	Garissa	1961	November	11	31.3487	23.7514
	Garissa	1961	December	12	32.9236	23.6496
	Garissa	1962	January	1	32.3619	22.0204
	Garissa	1962	February	2	34.8886	22.5321
	Garissa	1962	March	3	35.2161	23.8769
	Garissa	1962	April	4	34.5746	23.6542
	Garissa	1962	May	5	32.4143	22.6425
	Garissa	1962	June	6	31.9912	21.3812
	Garissa	1962	July	7	31.04	20.8257
	Garissa	1962	August	8	31.8475	21.6634
	Garissa	1962	September	9	32.4097	22.0769
	Garissa	1962	October	10	33.5926	23.241
	Garissa	1962	November	11	34.0856	23.503
	Garissa	1962	December	12	32.8862	23.0969
	Garissa	1963	January	1	33.7111	22.8986
	Garissa	1963	February	2	34.8751	23.2918
	Garissa	1963	March	3	35.769	24.7315
	Garissa	1963	April	4	33.4946	23.9704
	Garissa	1963	May	5	31.6944	22.6641
	Garissa	1963	June	6	30.767	20.9088
	Garissa	1963	July	7	31.0604	20.5384
	Garissa	1963	August	8	31.1049	20.7432
	Garissa	1963	September	9	32.0789	21.0882
	Garissa	1963	October	10	33.9858	22.4862
	Garissa	1963	November	11	32.2103	23.8497
	Garissa	1963	December	12	31.9218	22.6331
	Garissa	1964	January	1	33.1136	21.7924
	Garissa	1964	February	2	35.1756	23.076
	Garissa	1964	March	3	36.1125	24.6855
	Garissa	1964	April	4	33.7691	23.9746
	Garissa	1964	May	5	32.374	22.1651
	Garissa	1964	June	6	31.5568	20.9399
	Garissa	1964	July	7	30.007	19.9852
	Garissa	1964	August	8	30.8176	20.0657
	Garissa	1964	September	9	31.7707	20.1564
	Garissa	1964	October	10	32.833	21.4932
	Garissa	1964	November	11	33.5201	22.3458
	Garissa	1964	December	12	31.8036	22.2966
	Garissa	1965	January	1	32.8565	21.5039
	Garissa	1965	February	2	35.2058	22.2011
	Garissa	1965	March	3	35.6251	23.2276
	Garissa	1965	April	4	34.1644	23.5866
	Garissa	1965	May	5	33.531	23.0211
	Garissa	1965	June	6	31.2046	20.3864
	Garissa	1965	July	7	30.6111	20.1663
	Garissa	1965	August	8	31.064	20.9258
	Garissa	1965	September	9	32.5397	21.533
	Garissa	1965	October	10	32.1865	22.193
	Garissa	1965	November	11	31.9585	22.6667
	Garissa	1965	December	12	33.5521	22.9923
	Garissa	1966	January	1	34.3539	22.4138
	Garissa	1966	February	2	36.0794	23.6602
	Garissa	1966	March	3	35.762	24.5682
	Garissa	1966	April	4	33.7551	23.9083
	Garissa	1966	May	5	33.3921	23.0701
	Garissa	1966	June	6	31.5236	21.3412
	Garissa	1966	July	7	31.3637	21.7732
	Garissa	1966	August	8	31.4643	20.9051
	Garissa	1966	September	9	33.0768	22.15
	Garissa	1966	October	10	33.265	21.7731
	Garissa	1966	November	11	32.9982	22.3885
	Garissa	1966	December	12	34.7563	22.4197
	Garissa	1967	January	1	34.4999	22.055
	Garissa	1967	February	2	35.0729	22.5635
	Garissa	1967	March	3	36.4509	24.0608
	Garissa	1967	April	4	34.3606	24.1697
	Garissa	1967	May	5	33.0627	23.4138
	Garissa	1967	June	6	31.8496	22.2852
	Garissa	1967	July	7	31.0786	21.4788
	Garissa	1967	August	8	31.2594	21.2716
	Garissa	1967	September	9	31.7883	20.9325
	Garissa	1967	October	10	32.8544	22.931
	Garissa	1967	November	11	31.7456	23.0603
	Garissa	1967	December	12	30.6508	20.9746
	Garissa	1968	January	1	32.8325	21.2919
	Garissa	1968	February	2	33.8275	22.7834
	Garissa	1968	March	3	34.2875	23.5734
	Garissa	1968	April	4	32.5807	23.3551
	Garissa	1968	May	5	32.0071	22.4775
	Garissa	1968	June	6	30.0707	20.238
	Garissa	1968	July	7	29.7451	20.3172
	Garissa	1968	August	8	30.665	20.691
	Garissa	1968	September	9	32.6685	21.5106
	Garissa	1968	October	10	33.0449	22.7315
	Garissa	1968	November	11	32.2261	22.9541
	Garissa	1968	December	12	31.7674	22.4672
	Garissa	1969	January	1	33.3269	22.7162
	Garissa	1969	February	2	34.343	23.1716
	Garissa	1969	March	3	35.3834	24.6664
	Garissa	1969	April	4	35.7507	25.0922
	Garissa	1969	May	5	33.3202	23.2291
	Garissa	1969	June	6	32.1149	21.865
	Garissa	1969	July	7	31.9582	22.194
	Garissa	1969	August	8	31.2758	21.4527
	Garissa	1969	September	9	32.6678	22.1029
	Garissa	1969	October	10	34.6102	24.0784
	Garissa	1969	November	11	33.972	24.2145
	Garissa	1969	December	12	33.6417	23.2112
	Garissa	1970	January	1	34.8575	24.3548
	Garissa	1970	February	2	35.7206	24.1112
	Garissa	1970	March	3	35.4811	25.6303
	Garissa	1970	April	4	33.3085	23.9182
	Garissa	1970	May	5	33.5081	24.0293
	Garissa	1970	June	6	32.3608	22.3346
	Garissa	1970	July	7	32.0606	21.945
	Garissa	1970	August	8	31.5145	22.0759
	Garissa	1970	September	9	32.3846	21.7366
	Garissa	1970	October	10	33.3536	23.2964
	Garissa	1970	November	11	34.6303	23.381
	Garissa	1970	December	12	34.3565	23.5119
	Garissa	1971	January	1	34.9481	23.0025
	Garissa	1971	February	2	35.1765	22.6741
	Garissa	1971	March	3	34.863	23.4815
	Garissa	1971	April	4	34.7685	24.7021
	Garissa	1971	May	5	32.4141	22.7336
	Garissa	1971	June	6	30.883	21.1724
	Garissa	1971	July	7	30.76	21.0769
	Garissa	1971	August	8	30.6104	20.8839
	Garissa	1971	September	9	32.1526	21.1062
	Garissa	1971	October	10	31.8907	21.7041
	Garissa	1971	November	11	33.4892	23.1385
	Garissa	1971	December	12	33.8402	22.4271
	Garissa	1972	January	1	34.7066	22.6925
	Garissa	1972	February	2	34.76	23.8021
	Garissa	1972	March	3	35.8408	23.8806
	Garissa	1972	April	4	35.6576	24.9799
	Garissa	1972	May	5	33.3806	24.1369
	Garissa	1972	June	6	32.5885	22.0599
	Garissa	1972	July	7	31.3655	21.4663
	Garissa	1972	August	8	32.2943	21.5143
	Garissa	1972	September	9	32.8771	22.328
	Garissa	1972	October	10	33.8451	23.8607
	Garissa	1972	November	11	33.3023	24.2789
	Garissa	1972	December	12	34.3286	23.9177
	Garissa	1973	January	1	35.0808	23.3504
	Garissa	1973	February	2	35.4886	23.3792
	Garissa	1973	March	3	37.0893	24.5877
	Garissa	1973	April	4	36.0852	25.5504
	Garissa	1973	May	5	33.7568	24.0916
	Garissa	1973	June	6	32.1725	22.2863
	Garissa	1973	July	7	31.8051	21.0439
	Garissa	1973	August	8	31.5603	22.264
	Garissa	1973	September	9	32.6473	21.4088
	Garissa	1973	October	10	34.3973	23.0189
	Garissa	1973	November	11	33.6402	23.0238
	Garissa	1973	December	12	33.7266	22.3684
	Garissa	1974	January	1	34.9673	22.1862
	Garissa	1974	February	2	35.6663	22.2512
	Garissa	1974	March	3	35.1098	23.8163
	Garissa	1974	April	4	34.4321	24.2133
	Garissa	1974	May	5	33.4753	23.8331
	Garissa	1974	June	6	32.4197	22.6274
	Garissa	1974	July	7	31.7654	21.8217
	Garissa	1974	August	8	32.0288	21.8082
	Garissa	1974	September	9	32.4073	21.8788
	Garissa	1974	October	10	33.5063	23.1952
	Garissa	1974	November	11	33.7499	23.0602
	Garissa	1974	December	12	33.8069	23.0531
	Garissa	1975	January	1	34.1989	22.2859
	Garissa	1975	February	2	35.4759	23.4677
	Garissa	1975	March	3	36.035	24.3367
	Garissa	1975	April	4	34.6844	24.7897
	Garissa	1975	May	5	33.1251	23.6432
	Garissa	1975	June	6	31.285	21.9508
	Garissa	1975	July	7	30.9279	21.2516
	Garissa	1975	August	8	30.9521	20.9613
	Garissa	1975	September	9	31.7852	21.1498
	Garissa	1975	October	10	33.0032	22.6809
	Garissa	1975	November	11	33.5958	22.6578
	Garissa	1975	December	12	34.1825	23.3798
	Garissa	1976	January	1	34.3228	22.6135
	Garissa	1976	February	2	35.3085	23.5766
	Garissa	1976	March	3	35.3673	24.0166
	Garissa	1976	April	4	34.1677	24.1436
	Garissa	1976	May	5	32.9892	23.5744
	Garissa	1976	June	6	32.2265	22.2276
	Garissa	1976	July	7	31.3415	21.068
	Garissa	1976	August	8	31.4279	21.19
	Garissa	1976	September	9	32.083	21.3224
	Garissa	1976	October	10	33.4204	23.1161
	Garissa	1976	November	11	34.577	23.7964
	Garissa	1976	December	12	34.3219	23.495
	Garissa	1977	January	1	34.3408	23.5499
	Garissa	1977	February	2	35.349	23.2548
	Garissa	1977	March	3	35.4151	24.4077
	Garissa	1977	April	4	34.3587	24.1103
	Garissa	1977	May	5	33.8336	23.1758
	Garissa	1977	June	6	32.4688	21.6234
	Garissa	1977	July	7	31.9683	21.6995
	Garissa	1977	August	8	31.1194	20.504
	Garissa	1977	September	9	32.3535	22.0962
	Garissa	1977	October	10	32.9918	23.6331
	Garissa	1977	November	11	32.1801	23.4551
	Garissa	1977	December	12	32.4246	22.788
	Garissa	1978	January	1	33.559	22.4064
	Garissa	1978	February	2	34.0622	23.3296
	Garissa	1978	March	3	34.3694	24.5559
	Garissa	1978	April	4	33.4302	23.4432
	Garissa	1978	May	5	32.0345	21.9695
	Garissa	1978	June	6	31.701	22.0166
	Garissa	1978	July	7	30.7207	21.3691
	Garissa	1978	August	8	31.6231	21.3001
	Garissa	1978	September	9	33.1407	22.0845
	Garissa	1978	October	10	33.4974	23.285
	Garissa	1978	November	11	32.8826	23.1285
	Garissa	1978	December	12	32.3183	22.2823
	Garissa	1979	January	1	33.7503	23.3218
	Garissa	1979	February	2	34.823	23.1793
	Garissa	1979	March	3	35.539	24.1648
	Garissa	1979	April	4	34.1035	23.5654
	Garissa	1979	May	5	32.0595	22.4597
	Garissa	1979	June	6	30.4363	20.4935
	Garissa	1979	July	7	30.4783	20.3432
	Garissa	1979	August	8	31.3627	20.676
	Garissa	1979	September	9	32.5104	21.5497
	Garissa	1979	October	10	34.1068	22.7628
	Garissa	1979	November	11	33.8357	23.0979
	Garissa	1979	December	12	34.2828	22.7221
	Garissa	1980	January	1	34.5316	22.1862
	Garissa	1980	February	2	36.0336	23.033
	Garissa	1980	March	3	36.5885	23.8739
	Garissa	1980	April	4	36.0167	25.0407
	Garissa	1980	May	5	34.2621	24.3187
	Garissa	1980	June	6	32.5224	21.4597
	Garissa	1980	July	7	31.5821	21.3026
	Garissa	1980	August	8	30.9031	21.0233
	Garissa	1980	September	9	32.9011	21.5301
	Garissa	1980	October	10	34.4664	22.6038
	Garissa	1980	November	11	34.4864	23.9316
	Garissa	1980	December	12	35.3635	23.8115
	Garissa	1981	January	1	36.0829	23.3568
	Garissa	1981	February	2	35.8267	23.2698
	Garissa	1981	March	3	34.8116	24.6784
	Garissa	1981	April	4	33.3954	23.8643
	Garissa	1981	May	5	32.054	22.3995
	Garissa	1981	June	6	31.9774	21.8215
	Garissa	1981	July	7	31.1321	21.1706
	Garissa	1981	August	8	31.9529	21.6165
	Garissa	1981	September	9	32.5345	21.8078
	Garissa	1981	October	10	34.0865	22.8
	Garissa	1981	November	11	34.3672	22.7209
	Garissa	1981	December	12	34.1194	23.0258
	Garissa	1982	January	1	34.916	22.9132
	Garissa	1982	February	2	35.7072	23.0231
	Garissa	1982	March	3	36.0914	23.4339
	Garissa	1982	April	4	33.1727	23.4152
	Garissa	1982	May	5	32.0557	22.5144
	Garissa	1982	June	6	30.7064	20.9058
	Garissa	1982	July	7	30.267	20.2487
	Garissa	1982	August	8	30.4286	19.8249
	Garissa	1982	September	9	31.4784	19.9227
	Garissa	1982	October	10	31.9781	21.8614
	Garissa	1982	November	11	33.1874	23.3354
	Garissa	1982	December	12	33.6739	22.9036
	Garissa	1983	January	1	35.2754	22.7665
	Garissa	1983	February	2	35.7302	24.0629
	Garissa	1983	March	3	36.5466	24.0431
	Garissa	1983	April	4	35.6915	25.7856
	Garissa	1983	May	5	33.0691	23.5215
	Garissa	1983	June	6	32.2161	22.7354
	Garissa	1983	July	7	32.2339	22.0559
	Garissa	1983	August	8	31.7885	22.2349
	Garissa	1983	September	9	32.6093	22.063
	Garissa	1983	October	10	34.2316	23.0677
	Garissa	1983	November	11	34.0604	22.7722
	Garissa	1983	December	12	34.4882	23.381
	Garissa	1984	January	1	35.2418	22.8896
	Garissa	1984	February	2	35.1963	22.2698
	Garissa	1984	March	3	36.0322	24.0987
	Garissa	1984	April	4	35.5887	25.0551
	Garissa	1984	May	5	33.2371	23.373
	Garissa	1984	June	6	30.7527	20.9352
	Garissa	1984	July	7	30.7846	21.1026
	Garissa	1984	August	8	30.9643	21.1118
	Garissa	1984	September	9	32.245	21.8123
	Garissa	1984	October	10	33.0343	22.2627
	Garissa	1984	November	11	31.711	22.5362
	Garissa	1984	December	12	32.1831	22.0561
	Garissa	1985	January	1	33.8419	22.469
	Garissa	1985	February	2	34.752	22.9334
	Garissa	1985	March	3	34.7456	22.989
	Garissa	1985	April	4	34.0975	24.126
	Garissa	1985	May	5	32.1484	23.2225
	Garissa	1985	June	6	31.1137	21.7251
	Garissa	1985	July	7	30.5906	21.0913
	Garissa	1985	August	8	31.087	21.3122
	Garissa	1985	September	9	31.9105	21.599
	Garissa	1985	October	10	32.9534	22.4093
	Garissa	1985	November	11	33.51	24.1677
	Garissa	1985	December	12	33.7961	23.2637
	Garissa	1986	January	1	34.8109	22.1755
	Garissa	1986	February	2	35.4434	22.7042
	Garissa	1986	March	3	36.2612	23.9902
	Garissa	1986	April	4	33.8285	23.8937
	Garissa	1986	May	5	31.6355	22.4697
	Garissa	1986	June	6	31.4208	22.32
	Garissa	1986	July	7	31.2108	21.1566
	Garissa	1986	August	8	31.716	20.3931
	Garissa	1986	September	9	32.6134	21.6095
	Garissa	1986	October	10	34.4897	22.9915
	Garissa	1986	November	11	34.009	23.7109
	Garissa	1986	December	12	32.6288	22.1682
	Garissa	1987	January	1	34.3297	22.1948
	Garissa	1987	February	2	35.2495	23.0726
	Garissa	1987	March	3	36.0101	24.219
	Garissa	1987	April	4	35.1369	24.4456
	Garissa	1987	May	5	32.9689	23.5112
	Garissa	1987	June	6	31.4996	21.9091
	Garissa	1987	July	7	31.7814	21.3922
	Garissa	1987	August	8	31.4446	21.3095
	Garissa	1987	September	9	33.4672	22.1273
	Garissa	1987	October	10	34.0657	23.1979
	Garissa	1987	November	11	34.5213	24.1615
	Garissa	1987	December	12	34.3815	23.6953
	Garissa	1988	January	1	35.856	24.1194
	Garissa	1988	February	2	36.3072	24.073
	Garissa	1988	March	3	36.5038	24.3838
	Garissa	1988	April	4	34.3307	24.4278
	Garissa	1988	May	5	33.9784	23.3496
	Garissa	1988	June	6	31.7568	21.5906
	Garissa	1988	July	7	31.6756	21.6135
	Garissa	1988	August	8	31.7122	21.7865
	Garissa	1988	September	9	32.118	21.5424
	Garissa	1988	October	10	33.9327	23.0394
	Garissa	1988	November	11	32.4604	21.9685
	Garissa	1988	December	12	33.2022	22.3684
	Garissa	1989	January	1	33.8337	22.0374
	Garissa	1989	February	2	34.8865	22.4016
	Garissa	1989	March	3	35.5858	23.897
	Garissa	1989	April	4	33.2274	23.0334
	Garissa	1989	May	5	32.4397	22.3133
	Garissa	1989	June	6	31.2872	21.4374
	Garissa	1989	July	7	31.1343	21.2596
	Garissa	1989	August	8	31.0213	20.8994
	Garissa	1989	September	9	32.7332	22.1058
	Garissa	1989	October	10	33.0688	22.5451
	Garissa	1989	November	11	32.0056	22.1786
	Garissa	1989	December	12	32.1842	22.4925
	Garissa	1990	January	1	33.6805	22.1936
	Garissa	1990	February	2	35.1902	23.6487
	Garissa	1990	March	3	34.5755	24.0472
	Garissa	1990	April	4	33.2072	23.0135
	Garissa	1990	May	5	33.3284	22.9638
	Garissa	1990	June	6	31.6038	21.0167
	Garissa	1990	July	7	31.3765	20.4892
	Garissa	1990	August	8	31.172	21.1179
	Garissa	1990	September	9	32.6747	21.1064
	Garissa	1990	October	10	34.2909	22.1529
	Garissa	1990	November	11	33.5427	23.0217
	Garissa	1990	December	12	32.3944	21.6229
	Garissa	1991	January	1	34.4749	22.6611
	Garissa	1991	February	2	35.6659	23.4272
	Garissa	1991	March	3	35.453	23.7759
	Garissa	1991	April	4	34.5435	23.997
	Garissa	1991	May	5	33.277	23.3692
	Garissa	1991	June	6	32.0144	21.9073
	Garissa	1991	July	7	31.3232	21.0879
	Garissa	1991	August	8	30.8299	20.3578
	Garissa	1991	September	9	32.4347	21.1107
	Garissa	1991	October	10	35.0817	24.1201
	Garissa	1991	November	11	33.7101	22.8858
	Garissa	1991	December	12	34.2645	23.3073
	Garissa	1992	January	1	32.8276	20.6137
	Garissa	1992	February	2	36.4344	24.2049
	Garissa	1992	March	3	36.0621	24.5831
	Garissa	1992	April	4	34.8892	25.2948
	Garissa	1992	May	5	33.3395	23.8103
	Garissa	1992	June	6	31.9966	22.8024
	Garissa	1992	July	7	30.5682	21.3477
	Garissa	1992	August	8	30.6313	20.6972
	Garissa	1992	September	9	32.0521	21.8412
	Garissa	1992	October	10	33.1036	22.447
	Garissa	1992	November	11	32.9914	22.9625
	Garissa	1992	December	12	33.1879	22.6757
	Garissa	1993	January	1	33.3841	21.7203
	Garissa	1993	February	2	34.7534	22.7698
	Garissa	1993	March	3	35.6713	24.2278
	Garissa	1993	April	4	35.3289	25.2979
	Garissa	1993	May	5	33.9093	24.1884
	Garissa	1993	June	6	31.662	21.6651
	Garissa	1993	July	7	30.9505	20.9413
	Garissa	1993	August	8	31.0163	20.8799
	Garissa	1993	September	9	31.97	21.0821
	Garissa	1993	October	10	33.8209	23.1381
	Garissa	1993	November	11	33.508	23.4366
	Garissa	1993	December	12	33.4872	22.8293
	Garissa	1994	January	1	35.0033	23.2669
	Garissa	1994	February	2	35.4368	23.4363
	Garissa	1994	March	3	35.8871	24.4564
	Garissa	1994	April	4	34.9781	24.8677
	Garissa	1994	May	5	33.1355	23.4617
	Garissa	1994	June	6	31.8702	21.8922
	Garissa	1994	July	7	30.384	21.4996
	Garissa	1994	August	8	31.1395	22.1192
	Garissa	1994	September	9	32.6046	21.794
	Garissa	1994	October	10	32.8667	24.4615
	Garissa	1994	November	11	31.8971	22.6357
	Garissa	1994	December	12	31.8167	23.4206
	Garissa	1995	January	1	34.3646	22.458
	Garissa	1995	February	2	35.6906	23.4496
	Garissa	1995	March	3	35.9804	24.0851
	Garissa	1995	April	4	34.9473	24.4283
	Garissa	1995	May	5	32.9569	23.3823
	Garissa	1995	June	6	31.9209	22.3389
	Garissa	1995	July	7	31.4143	21.9479
	Garissa	1995	August	8	31.4105	21.4059
	Garissa	1995	September	9	32.1848	21.7699
	Garissa	1995	October	10	32.6687	24.3718
	Garissa	1995	November	11	32.8702	24.5838
	Garissa	1995	December	12	33.3745	22.7607
	Garissa	1996	January	1	34.4178	22.7066
	Garissa	1996	February	2	36.1788	23.636
	Garissa	1996	March	3	36.2527	24.4406
	Garissa	1996	April	4	34.917	24.8538
	Garissa	1996	May	5	32.6822	23.0377
	Garissa	1996	June	6	32.3009	21.8846
	Garissa	1996	July	7	31.2853	21.3169
	Garissa	1996	August	8	30.5362	21.2146
	Garissa	1996	September	9	32.1865	20.884
	Garissa	1996	October	10	33.4126	22.814
	Garissa	1996	November	11	33.4958	23.3826
	Garissa	1996	December	12	33.301	22.7812
	Garissa	1997	January	1	34.4861	22.7791
	Garissa	1997	February	2	35.6032	23.5825
	Garissa	1997	March	3	35.8328	24.5127
	Garissa	1997	April	4	33.255	23.1872
	Garissa	1997	May	5	32.7976	23.0719
	Garissa	1997	June	6	30.9206	22.0816
	Garissa	1997	July	7	31.458	21.5224
	Garissa	1997	August	8	32.1592	21.9799
	Garissa	1997	September	9	33.2396	22.3533
	Garissa	1997	October	10	33.0313	22.4779
	Garissa	1997	November	11	32.0937	21.6437
	Garissa	1997	December	12	32.6903	21.6457
	Garissa	1998	January	1	34.8712	23.2535
	Garissa	1998	February	2	35.2405	22.8376
	Garissa	1998	March	3	36.0158	24.5546
	Garissa	1998	April	4	34.5807	24.5209
	Garissa	1998	May	5	33.4174	23.5745
	Garissa	1998	June	6	32.1788	22.192
	Garissa	1998	July	7	31.1214	21.1418
	Garissa	1998	August	8	30.7558	20.6533
	Garissa	1998	September	9	32.4252	21.7215
	Garissa	1998	October	10	34.7462	24.0877
	Garissa	1998	November	11	32.6229	22.4863
	Garissa	1998	December	12	34.163	23.5318
	Garissa	1999	January	1	34.7723	23.0246
	Garissa	1999	February	2	35.2035	23.1098
	Garissa	1999	March	3	36.8231	25.4034
	Garissa	1999	April	4	34.1128	23.672
	Garissa	1999	May	5	33.157	22.9669
	Garissa	1999	June	6	31.1746	21.3733
	Garissa	1999	July	7	30.9453	21.2803
	Garissa	1999	August	8	30.8865	20.7267
	Garissa	1999	September	9	32.614	21.8236
	Garissa	1999	October	10	32.5194	21.8045
	Garissa	1999	November	11	33.3014	23.1777
	Garissa	1999	December	12	33.3802	22.7162
	Garissa	2000	January	1	33.8447	21.9817
	Garissa	2000	February	2	35.2469	22.6909
	Garissa	2000	March	3	35.5388	24.2442
	Garissa	2000	April	4	34.3664	24.132
	Garissa	2000	May	5	32.6677	22.6113
	Garissa	2000	June	6	31.3902	21.2344
	Garissa	2000	July	7	32.6444	22.6082
	Garissa	2000	August	8	31.0419	20.8022
	Garissa	2000	September	9	32.0374	21.0873
	Garissa	2000	October	10	32.7504	21.8357
	Garissa	2000	November	11	35.0983	24.9875
	Garissa	2000	December	12	33.3227	22.8653
	Garissa	2001	January	1	34.6974	22.9508
	Garissa	2001	February	2	35.5067	23.4121
	Garissa	2001	March	3	36.9324	25.4063
	Garissa	2001	April	4	34.2566	24.1514
	Garissa	2001	May	5	32.9063	23.1405
	Garissa	2001	June	6	31.17	21.1714
	Garissa	2001	July	7	31.1113	21.1487
	Garissa	2001	August	8	30.0958	19.9574
	Garissa	2001	September	9	32.9136	22.0547
	Garissa	2001	October	10	34.2197	23.53
	Garissa	2001	November	11	33.3315	23.2103
	Garissa	2001	December	12	33.8059	23.1736
	Garissa	2002	January	1	34.7831	23.0171
	Garissa	2002	February	2	35.4287	23.3643
	Garissa	2002	March	3	36.4344	24.894
	Garissa	2002	April	4	35.438	25.3284
	Garissa	2002	May	5	33.9125	24.1417
	Garissa	2002	June	6	32.6427	22.6674
	Garissa	2002	July	7	31.1127	21.138
	Garissa	2002	August	8	32.3344	22.2431
	Garissa	2002	September	9	32.5733	21.7474
	Garissa	2002	October	10	33.5803	22.9118
	Garissa	2002	November	11	33.4085	23.352
	Garissa	2002	December	12	33.9956	23.4076
	Garissa	2003	January	1	34.952	23.2226
	Garissa	2003	February	2	35.6083	23.5357
	Garissa	2003	March	3	36.2101	24.6877
	Garissa	2003	April	4	35.7028	25.6031
	Garissa	2003	May	5	34.0856	24.3926
	Garissa	2003	June	6	32.0816	22.163
	Garissa	2003	July	7	31.7625	21.8258
	Garissa	2003	August	8	32.1261	21.992
	Garissa	2003	September	9	32.7229	21.9321
	Garissa	2003	October	10	34.3527	23.6433
	Garissa	2003	November	11	33.4261	23.3279
	Garissa	2003	December	12	33.5997	22.9922
	Garissa	2004	January	1	34.1587	22.4316
	Garissa	2004	February	2	35.5919	23.5085
	Garissa	2004	March	3	36.2037	24.6656
	Garissa	2004	April	4	34.8062	24.7356
	Garissa	2004	May	5	33.604	23.8358
	Garissa	2004	June	6	32.2967	22.3095
	Garissa	2004	July	7	31.767	21.8006
	Garissa	2004	August	8	32.1444	22.0042
	Garissa	2004	September	9	32.7588	21.9061
	Garissa	2004	October	10	32.6365	21.9573
	Garissa	2004	November	11	33.5886	23.4771
	Garissa	2004	December	12	33.508	22.9249
	Garissa	2005	January	1	33.9902	22.2168
	Garissa	2005	February	2	35.5083	23.4165
	Garissa	2005	March	3	36.5376	25.0151
	Garissa	2005	April	4	35.407	25.3008
	Garissa	2005	May	5	33.0238	23.2779
	Garissa	2005	June	6	32.2211	22.2304
	Garissa	2005	July	7	31.3051	21.3521
	Garissa	2005	August	8	31.8475	21.6677
	Garissa	2005	September	9	33.1706	22.3207
	Garissa	2005	October	10	33.6581	23.0751
	Garissa	2005	November	11	33.9105	23.6756
	Garissa	2005	December	12	33.0894	22.4975
	Garissa	2006	January	1	35.1214	22.9157
	Garissa	2006	February	2	36.0211	23.5229
	Garissa	2006	March	3	36.4729	24.9547
	Garissa	2006	April	4	34.4897	24.4099
	Garissa	2006	May	5	33.1596	23.4399
	Garissa	2006	June	6	32.0994	22.5273
	Garissa	2006	July	7	30.736	20.6824
	Garissa	2006	August	8	31.735	21.5609
	Garissa	2006	September	9	32.488	21.5857
	Garissa	2006	October	10	34.4173	23.5564
	Garissa	2006	November	11	33.8192	23.9586
	Garissa	2006	December	12	34.0793	24.1482
	Garissa	2007	January	1	34.8759	23.3569
	Garissa	2007	February	2	35.367	23.3573
	Garissa	2007	March	3	35.6303	23.8615
	Garissa	2007	April	4	34.6076	24.4447
	Garissa	2007	May	5	33.4834	23.6864
	Garissa	2007	June	6	31.9576	22.2217
	Garissa	2007	July	7	31.6848	21.78
	Garissa	2007	August	8	31.9317	21.765
	Garissa	2007	September	9	32.6593	21.9907
	Garissa	2007	October	10	33.6264	22.665
	Garissa	2007	November	11	33.6758	23.4157
	Garissa	2007	December	12	34.2881	23.7502
	Garissa	2008	January	1	34.9997	23.0501
	Garissa	2008	February	2	36.0642	23.635
	Garissa	2008	March	3	35.3322	23.9052
	Garissa	2008	April	4	33.834	23.4975
	Garissa	2008	May	5	32.7872	22.8108
	Garissa	2008	June	6	31.6903	21.7115
	Garissa	2008	July	7	31.3404	21.0858
	Garissa	2008	August	8	32.7815	22.4039
	Garissa	2008	September	9	33.2249	22.5468
	Garissa	2008	October	10	34.388	23.8536
	Garissa	2008	November	11	33.161	23.0185
	Garissa	2008	December	12	33.4561	22.736
	Garissa	2009	January	1	35.1423	23.1447
	Garissa	2009	February	2	35.4731	23.2964
	Garissa	2009	March	3	36.5409	25.0756
	Garissa	2009	April	4	35.3989	25.3039
	Garissa	2009	May	5	33.8912	24.0633
	Garissa	2009	June	6	32.5915	22.5449
	Garissa	2009	July	7	31.7942	21.7655
	Garissa	2009	August	8	33.0763	22.7722
	Garissa	2009	September	9	33.2135	22.4658
	Garissa	2009	October	10	33.4634	22.7974
	Garissa	2009	November	11	33.8471	23.9953
	Garissa	2009	December	12	35.1242	24.5771
	Garissa	2010	January	1	35.4014	23.7852
	Garissa	2010	February	2	35.5014	23.4529
	Garissa	2010	March	3	36.5155	24.9983
	Garissa	2010	April	4	35.5742	25.4632
	Garissa	2010	May	5	33.3738	23.5412
	Garissa	2010	June	6	32.1739	22.3368
	Garissa	2010	July	7	31.452	21.6533
	Garissa	2010	August	8	31.6927	21.6524
	Garissa	2010	September	9	32.7737	21.9618
	Garissa	2010	October	10	34.013	23.2313
	Garissa	2010	November	11	33.6083	23.5005
	Garissa	2010	December	12	34.4861	23.94
	Garissa	2011	January	1	35.2325	23.4474
	Garissa	2011	February	2	35.5744	23.5153
	Garissa	2011	March	3	35.8905	24.3652
	Garissa	2011	April	4	36.1615	26.0598
	Garissa	2011	May	5	33.8219	24.1419
	Garissa	2011	June	6	32.7147	22.6699
	Garissa	2011	July	7	32.0789	22.0302
	Garissa	2011	August	8	31.6652	21.8422
	Garissa	2011	September	9	33.3227	22.7811
	Garissa	2011	October	10	33.9731	23.0008
	Garissa	2011	November	11	33.7506	23.8274
	Garissa	2011	December	12	33.8763	23.4356
	Garissa	2012	January	1	34.8126	23.1987
	Garissa	2012	February	2	35.1311	22.4247
	Garissa	2012	March	3	36.0647	24.3845
	Garissa	2012	April	4	35.3481	25.4185
	Garissa	2012	May	5	34.06	24.1714
	Garissa	2012	June	6	31.8515	22.1036
	Garissa	2012	July	7	31.1747	21.2658
	Garissa	2012	August	8	31.4752	21.3394
	Garissa	2012	September	9	32.6024	21.756
	Garissa	2012	October	10	33.311	22.7956
	Garissa	2012	November	11	33.2557	23.162
	Garissa	2012	December	12	33.0756	22.6697
	Garissa	2013	January	1	34.5936	22.7336
	Garissa	2013	February	2	35.9614	23.687
	Garissa	2013	March	3	35.974	24.5595
	Garissa	2013	April	4	34.0442	23.9095
	Garissa	2013	May	5	34.4475	24.4672
	Garissa	2013	June	6	31.3631	21.056
	Garissa	2013	July	7	31.0949	20.6112
	Garissa	2013	August	8	31.9592	21.7395
	Garissa	2013	September	9	32.6259	21.9182
	Garissa	2013	October	10	33.6039	22.8672
	Garissa	2013	November	11	33.508	23.4422
	Garissa	2013	December	12	33.6848	23.2
	Isiolo	1960	January	1	33.3804	20.223
	Isiolo	1960	February	2	34.7016	21.4035
	Isiolo	1960	March	3	33.2899	23.0688
	Isiolo	1960	April	4	32.4028	22.0566
	Isiolo	1960	May	5	32.5055	22.1188
	Isiolo	1960	June	6	31.071	18.8965
	Isiolo	1960	July	7	30.7359	20.0206
	Isiolo	1960	August	8	31.5793	19.5248
	Isiolo	1960	September	9	32.6596	20.82
	Isiolo	1960	October	10	32.4749	21.4331
	Isiolo	1960	November	11	31.7854	21.2087
	Isiolo	1960	December	12	32.3329	21.0048
	Isiolo	1961	January	1	34.4629	20.6941
	Isiolo	1961	February	2	35.474	21.8881
	Isiolo	1961	March	3	35.3625	22.201
	Isiolo	1961	April	4	33.6885	22.5713
	Isiolo	1961	May	5	34.1775	22.5381
	Isiolo	1961	June	6	32.9389	20.0746
	Isiolo	1961	July	7	31.3869	20.1251
	Isiolo	1961	August	8	30.8833	19.8376
	Isiolo	1961	September	9	31.8619	20.789
	Isiolo	1961	October	10	31.569	21.1835
	Isiolo	1961	November	11	28.9008	22.0581
	Isiolo	1961	December	12	31.0252	20.9305
	Isiolo	1962	January	1	31.6743	19.8904
	Isiolo	1962	February	2	34.4293	20.3292
	Isiolo	1962	March	3	34.3523	21.8481
	Isiolo	1962	April	4	33.8839	21.7042
	Isiolo	1962	May	5	31.9163	20.8786
	Isiolo	1962	June	6	32.0954	19.8429
	Isiolo	1962	July	7	31.2522	19.4807
	Isiolo	1962	August	8	31.9061	20.2478
	Isiolo	1962	September	9	32.4761	21.0758
	Isiolo	1962	October	10	33.3065	21.9717
	Isiolo	1962	November	11	32.263	21.6708
	Isiolo	1962	December	12	31.7264	21.1978
	Isiolo	1963	January	1	33.03	21.3384
	Isiolo	1963	February	2	34.5	21.9623
	Isiolo	1963	March	3	35.4795	22.8058
	Isiolo	1963	April	4	32.3239	22.4969
	Isiolo	1963	May	5	31.1536	21.4237
	Isiolo	1963	June	6	31.1892	19.6381
	Isiolo	1963	July	7	31.2871	19.404
	Isiolo	1963	August	8	31.2494	19.3007
	Isiolo	1963	September	9	32.6593	19.7969
	Isiolo	1963	October	10	34.4018	21.3494
	Isiolo	1963	November	11	31.054	22.2958
	Isiolo	1963	December	12	30.3588	21.2517
	Isiolo	1964	January	1	32.5474	20.0398
	Isiolo	1964	February	2	35.007	21.6164
	Isiolo	1964	March	3	35.7859	22.8516
	Isiolo	1964	April	4	32.7841	22.5108
	Isiolo	1964	May	5	31.9019	20.8926
	Isiolo	1964	June	6	31.9413	19.3605
	Isiolo	1964	July	7	29.9855	18.7934
[truncated: 11,609 more rows]
