# Supplementary material for: Extreme Wildlife Declines and Concurrent Increase in Livestock Numbers in Kenya: What Are the Causes?
Source: PLoS One. 2016 Sep 27;11(9):e0163249. doi: 10.1371/journal.pone.0163249 (PMC5039022; doi:10.1371/journal.pone.0163249)
Supplement: S1 Table — Also shown are the percentage changes in both population size and population proportion between 1977–1980 and 2011–2013 for the common livestock (n = 4) and wildlife (n = 18) species for each county of the 21 rangeland counties. (XLSX) [file pone.0163249.s044.xlsx]

## Sheet: #LN01899
	Species	Species number	Name of County	County number	Average Population size in 1977-80	Average Population size in 2011-13	Change in Population size between 1977-80 and 2011-13 (%)	Average Population size across all counties in 1977-80	Average Population size across all counties in 2011-13	Proportion of population in County in 1977-80 (%)	Proportion of population in County in 2011-13 (%)	Change in Proportion of Population in County (%)
	Sheep and goats	1	Narok	1	450335	1.10053e+06	144.38	5.94161e+06	1.12318e+07	7.5793	9.7983	2.219
	Sheep and goats	1	Kajiado	2	688965	963585	39.86	5.94161e+06	1.12318e+07	11.5956	8.5791	-3.0165
	Sheep and goats	1	Machakos	3	212663	272423	28.1	5.94161e+06	1.12318e+07	3.5792	2.4255	-1.1538
	Sheep and goats	1	Kitui	4	286887	356711	24.34	5.94161e+06	1.12318e+07	4.8285	3.1759	-1.6525
	Sheep and goats	1	Taita Taveta	5	34503.6	77453.9	124.48	5.94161e+06	1.12318e+07	0.5807	0.6896	0.1089
	Sheep and goats	1	Kwale	6	119385	114833	-3.81	5.94161e+06	1.12318e+07	2.0093	1.0224	-0.9869
	Sheep and goats	1	Kilifi	7	84337.6	109770	30.16	5.94161e+06	1.12318e+07	1.4194	0.9773	-0.4421
	Sheep and goats	1	Tana River	8	265181	445227	67.9	5.94161e+06	1.12318e+07	4.4631	3.964	-0.4991
	Sheep and goats	1	Lamu	9	2802.14	20962.2	648.08	5.94161e+06	1.12318e+07	0.0472	0.1866	0.1395
	Sheep and goats	1	Baringo	10	173713	328923	89.35	5.94161e+06	1.12318e+07	2.9237	2.9285	0.0048
	Sheep and goats	1	Laikipia	11	128588	462431	259.62	5.94161e+06	1.12318e+07	2.1642	4.1172	1.953
	Sheep and goats	1	Samburu	12	206280	552187	167.69	5.94161e+06	1.12318e+07	3.4718	4.9163	1.4445
	Sheep and goats	1	Isiolo	13	367542	494979	34.67	5.94161e+06	1.12318e+07	6.1859	4.407	-1.7789
	Sheep and goats	1	Garissa	14	265328	666498	151.2	5.94161e+06	1.12318e+07	4.4656	5.934	1.4685
	Sheep and goats	1	Wajir	15	438644	1.13938e+06	159.75	5.94161e+06	1.12318e+07	7.3826	10.1443	2.7617
	Sheep and goats	1	Mandera	16	197293	596477	202.33	5.94161e+06	1.12318e+07	3.3205	5.3106	1.9901
	Sheep and goats	1	Marsabit	17	596717	1.50998e+06	153.05	5.94161e+06	1.12318e+07	10.043	13.4438	3.4008
	Sheep and goats	1	Turkana	18	1.20001e+06	1.85523e+06	54.6	5.94161e+06	1.12318e+07	20.1968	16.5177	-3.679
	Sheep and goats	1	West Pokot	19	124597	129366	3.83	5.94161e+06	1.12318e+07	2.097	1.1518	-0.9452
	Sheep and goats	1	Elgeyo Marakwet	20	97832.6	34822.7	-64.41	5.94161e+06	1.12318e+07	1.6466	0.31	-1.3365
	Camel	2	Kitui	4	1668.94	9180.7	450.09	574639	678585	0.2904	1.3529	1.0625
	Camel	2	Tana River	8	36529.3	48413.6	32.53	574639	678585	6.3569	7.1345	0.7776
	Camel	2	Baringo	10	1757.91	3840.81	118.49	574639	678585	0.3059	0.566	0.2601
	Camel	2	Laikipia	11	22.75	4093.91	17895.6	574639	678585	0.004	0.6033	0.5993
	Camel	2	Samburu	12	7463.99	14853.3	99	574639	678585	1.2989	2.1889	0.89
	Camel	2	Isiolo	13	50331.2	43184.9	-14.2	574639	678585	8.7588	6.364	-2.3948
	Camel	2	Garissa	14	49312.8	93300.6	89.2	574639	678585	8.5815	13.7493	5.1678
	Camel	2	Wajir	15	156800	187551	19.61	574639	678585	27.2867	27.6386	0.3519
	Camel	2	Mandera	16	92861.9	84223.8	-9.3	574639	678585	16.1601	12.4117	-3.7484
	Camel	2	Marsabit	17	92110.9	123855	34.46	574639	678585	16.0294	18.2519	2.2225
	Camel	2	Turkana	18	85221.3	60515.6	-28.99	574639	678585	14.8304	8.9179	-5.9125
	Camel	2	West Pokot	19	557.71	5571.45	898.98	574639	678585	0.0971	0.821	0.724
	Donkey	3	Narok	1	14845.6	10813.1	-27.16	113462	129157	13.0842	8.3721	-4.7122
	Donkey	3	Kajiado	2	19945	12613.7	-36.76	113462	129157	17.5786	9.7662	-7.8123
	Donkey	3	Machakos	3	2142.43	5470.18	155.33	113462	129157	1.8882	4.2353	2.3471
	Donkey	3	Kitui	4	5464.35	17108.8	213.1	113462	129157	4.816	13.2466	8.4305
	Donkey	3	Taita Taveta	5	28.66	528.06	1742.69	113462	129157	0.0253	0.4089	0.3836
	Donkey	3	Kwale	6	11.71	131.75	1025.42	113462	129157	0.0103	0.102	0.0917
	Donkey	3	Kilifi	7	98.77	350.34	254.71	113462	129157	0.0871	0.2713	0.1842
	Donkey	3	Tana River	8	2146.87	2612.14	21.67	113462	129157	1.8921	2.0225	0.1303
	Donkey	3	Lamu	9	442.64	160.56	-63.73	113462	129157	0.3901	0.1243	-0.2658
	Donkey	3	Baringo	10	2562.2	2336.85	-8.79	113462	129157	2.2582	1.8093	-0.4489
	Donkey	3	Laikipia	11	491.45	2138.1	335.06	113462	129157	0.4331	1.6554	1.2223
	Donkey	3	Samburu	12	5626.46	4252.94	-24.41	113462	129157	4.9589	3.2929	-1.666
	Donkey	3	Isiolo	13	4190.19	9168.6	118.81	113462	129157	3.693	7.0988	3.4058
	Donkey	3	Garissa	14	1855.27	6284.4	238.73	113462	129157	1.6351	4.8657	3.2306
	Donkey	3	Wajir	15	1860.51	10270.9	452.05	113462	129157	1.6398	7.9523	6.3125
	Donkey	3	Mandera	16	821.04	6561	699.11	113462	129157	0.7236	5.0799	4.3563
	Donkey	3	Marsabit	17	2908.48	11809.7	306.05	113462	129157	2.5634	9.1437	6.5803
	Donkey	3	Turkana	18	45332.4	23584.7	-47.97	113462	129157	39.9539	18.2606	-21.6933
	Donkey	3	West Pokot	19	1386.61	2623.74	89.22	113462	129157	1.2221	2.0314	0.8093
	Donkey	3	Elgeyo Marakwet	20	1301.3	336.89	-74.11	113462	129157	1.1469	0.2608	-0.8861
	Cattle	4	Narok	1	635384	615037	-3.2	4.02192e+06	3.14157e+06	15.798	19.5773	3.7793
	Cattle	4	Kajiado	2	490845	286191	-41.69	4.02192e+06	3.14157e+06	12.2042	9.1098	-3.0944
	Cattle	4	Machakos	3	330483	137277	-58.46	4.02192e+06	3.14157e+06	8.217	4.3697	-3.8473
	Cattle	4	Kitui	4	244823	138843	-43.29	4.02192e+06	3.14157e+06	6.0872	4.4196	-1.6677
	Cattle	4	Taita Taveta	5	78149.5	129331	65.49	4.02192e+06	3.14157e+06	1.9431	4.1168	2.1737
	Cattle	4	Kwale	6	110844	147183	32.78	4.02192e+06	3.14157e+06	2.756	4.685	1.929
	Cattle	4	Kilifi	7	113670	144865	27.44	4.02192e+06	3.14157e+06	2.8263	4.6112	1.785
	Cattle	4	Tana River	8	258768	236789	-8.49	4.02192e+06	3.14157e+06	6.4339	7.5373	1.1033
	Cattle	4	Lamu	9	18768.1	70940.6	277.98	4.02192e+06	3.14157e+06	0.4666	2.2581	1.7915
	Cattle	4	Baringo	10	115879	125122	7.98	4.02192e+06	3.14157e+06	2.8812	3.9828	1.1016
	Cattle	4	Laikipia	11	181500	194736	7.29	4.02192e+06	3.14157e+06	4.5128	6.1987	1.6859
	Cattle	4	Samburu	12	126073	93054.9	-26.19	4.02192e+06	3.14157e+06	3.1346	2.962	-0.1726
	Cattle	4	Isiolo	13	129065	115670	-10.38	4.02192e+06	3.14157e+06	3.209	3.6819	0.4729
	Cattle	4	Garissa	14	379401	163442	-56.92	4.02192e+06	3.14157e+06	9.4333	5.2025	-4.2308
	Cattle	4	Wajir	15	169985	157628	-7.27	4.02192e+06	3.14157e+06	4.2265	5.0175	0.791
	Cattle	4	Mandera	16	40989.7	40941.1	-0.12	4.02192e+06	3.14157e+06	1.0192	1.3032	0.284
	Cattle	4	Marsabit	17	153116	107650	-29.69	4.02192e+06	3.14157e+06	3.807	3.4266	-0.3804
	Cattle	4	Turkana	18	241570	97477.3	-59.65	4.02192e+06	3.14157e+06	6.0063	3.1028	-2.9035
	Cattle	4	West Pokot	19	133420	98321.1	-26.31	4.02192e+06	3.14157e+06	3.3173	3.1297	-0.1876
	Cattle	4	Elgeyo Marakwet	20	69189.6	41075.2	-40.63	4.02192e+06	3.14157e+06	1.7203	1.3075	-0.4128
	Burchell's zebra	5	Narok	1	68195.2	35506.2	-39.41	155980	109858	43.7204	32.3199	-11.4004
	Burchell's zebra	5	Kajiado	2	25101.7	25235.2	0.53	155980	109858	16.0928	22.9706	6.8778
	Burchell's zebra	5	Machakos	3	1186.23	2739.53	130.94	155980	109858	0.7605	2.4937	1.7332
	Burchell's zebra	5	Kitui	4	2070.78	305.64	-85.24	155980	109858	1.3276	0.2782	-1.0494
	Burchell's zebra	5	Taita Taveta	5	15050.8	10181.4	-32.35	155980	109858	9.6492	9.2678	-0.3814
	Burchell's zebra	5	Kwale	6	3248.74	359.96	-88.92	155980	109858	2.0828	0.3277	-1.7551
	Burchell's zebra	5	Kilifi	7	2013.32	388.19	-80.72	155980	109858	1.2908	0.3534	-0.9374
	Burchell's zebra	5	Tana River	8	8449.83	1210.65	-85.67	155980	109858	5.4172	1.102	-4.3152
	Burchell's zebra	5	Lamu	9	4185.03	430.56	-89.71	155980	109858	2.683	0.3919	-2.2911
	Burchell's zebra	5	Baringo	10	593.86	324.91	-45.29	155980	109858	0.3807	0.2958	-0.085
	Burchell's zebra	5	Laikipia	11	14309.8	28128.9	96.57	155980	109858	9.1741	25.6047	16.4306
	Burchell's zebra	5	Samburu	12	5933.39	4524.37	-23.75	155980	109858	3.8039	4.1184	0.3144
	Burchell's zebra	5	Isiolo	13	1061.83	155.93	-85.31	155980	109858	0.6807	0.1419	-0.5388
	Burchell's zebra	5	Garissa	14	3632.72	65.02	-98.21	155980	109858	2.329	0.0592	-2.2698
	Burchell's zebra	5	Marsabit	17	336.83	301.9	-10.37	155980	109858	0.2159	0.2748	0.0589
	Burchell's zebra	5	Turkana	18	610.46	0.08	-99.99	155980	109858	0.3914	0.0001	-0.3913
	Buffalo	6	Narok	1	33984.6	10809.3	-68.19	67170.6	53106.8	50.5945	20.3539	-30.2406
	Buffalo	6	Kajiado	2	2979.4	708.27	-76.23	67170.6	53106.8	4.4356	1.3337	-3.1019
	Buffalo	6	Machakos	3	10027.4	0.08	-100	67170.6	53106.8	14.9283	0.0001	-14.9282
	Buffalo	6	Kitui	4	342.1	693.54	102.73	67170.6	53106.8	0.5093	1.3059	0.7966
	Buffalo	6	Taita Taveta	5	2741.9	6587.33	140.25	67170.6	53106.8	4.082	12.4039	8.3219
	Buffalo	6	Kwale	6	86.88	665.93	666.46	67170.6	53106.8	0.1293	1.2539	1.1246
	Buffalo	6	Kilifi	7	1703	132.95	-92.19	67170.6	53106.8	2.5353	0.2504	-2.285
	Buffalo	6	Tana River	8	8234.92	842.22	-89.77	67170.6	53106.8	12.2597	1.5859	-10.6738
	Buffalo	6	Lamu	9	2462.72	9564.56	288.37	67170.6	53106.8	3.6664	18.01	14.3437
	Buffalo	6	Laikipia	11	1273.22	3421.2	168.7	67170.6	53106.8	1.8955	6.4421	4.5466
	Buffalo	6	Samburu	12	615.34	112.85	-81.66	67170.6	53106.8	0.9161	0.2125	-0.7036
	Buffalo	6	Isiolo	13	771.13	552.5	-28.35	67170.6	53106.8	1.148	1.0403	-0.1077
	Buffalo	6	Garissa	14	628.14	19001.8	2925.1	67170.6	53106.8	0.9351	35.7803	34.8452
	Buffalo	6	Marsabit	17	734.99	14.28	-98.06	67170.6	53106.8	1.0942	0.0269	-1.0673
	Buffalo	6	Turkana	18	584.79	0.05	-99.99	67170.6	53106.8	0.8706	0.0001	-0.8705
	Elephant	7	Narok	1	1792.02	2098.42	17.1	35490	23318.9	5.0494	8.9988	3.9494
	Elephant	7	Kajiado	2	624.67	1501.83	140.42	35490	23318.9	1.7601	6.4404	4.6803
	Elephant	7	Kitui	4	2496.47	388.69	-84.43	35490	23318.9	7.0343	1.6669	-5.3674
	Elephant	7	Taita Taveta	5	11691.4	12303.5	5.24	35490	23318.9	32.9429	52.7621	19.8193
	Elephant	7	Kwale	6	102.38	407.35	297.89	35490	23318.9	0.2885	1.7469	1.4584
	Elephant	7	Kilifi	7	383.42	70.05	-81.73	35490	23318.9	1.0804	0.3004	-0.78
	Elephant	7	Tana River	8	2728.41	703.44	-74.22	35490	23318.9	7.6878	3.0166	-4.6712
	Elephant	7	Lamu	9	6159.53	0.09	-100	35490	23318.9	17.3557	0.0004	-17.3553
	Elephant	7	Laikipia	11	890.33	4142.12	365.23	35490	23318.9	2.5087	17.763	15.2543
	Elephant	7	Samburu	12	952.88	1229.09	28.99	35490	23318.9	2.6849	5.2708	2.5859
	Elephant	7	Isiolo	13	529.08	248.94	-52.95	35490	23318.9	1.4908	1.0676	-0.4232
	Elephant	7	Garissa	14	5497.7	1.29	-99.98	35490	23318.9	15.4909	0.0055	-15.4853
	Elephant	7	Mandera	16	307.11	0	-100	35490	23318.9	0.8654	0	-0.8654
	Elephant	7	Marsabit	17	545.89	188.77	-65.42	35490	23318.9	1.5382	0.8095	-0.7286
	Elephant	7	Turkana	18	788.67	35.24	-95.53	35490	23318.9	2.2222	0.1511	-2.0711
	Ostrich	8	Narok	1	473.78	547.18	15.49	33639.3	20346	1.4084	2.6894	1.281
	Ostrich	8	Kajiado	2	4403.26	3054.22	-30.64	33639.3	20346	13.0896	15.0114	1.9218
	Ostrich	8	Machakos	3	682.05	71.63	-89.5	33639.3	20346	2.0275	0.3521	-1.6755
	Ostrich	8	Kitui	4	203.84	294	44.23	33639.3	20346	0.606	1.445	0.8391
	Ostrich	8	Taita Taveta	5	1547.5	518.29	-66.51	33639.3	20346	4.6003	2.5474	-2.0529
	Ostrich	8	Kwale	6	46.07	27.88	-39.48	33639.3	20346	0.1369	0.137	0.0001
	Ostrich	8	Kilifi	7	542.04	14.37	-97.35	33639.3	20346	1.6113	0.0706	-1.5407
	Ostrich	8	Tana River	8	2965.21	416.81	-85.94	33639.3	20346	8.8147	2.0486	-6.7661
	Ostrich	8	Lamu	9	450.67	34.74	-92.29	33639.3	20346	1.3397	0.1707	-1.169
	Ostrich	8	Baringo	10	58.14	129.85	123.36	33639.3	20346	0.1728	0.6382	0.4654
	Ostrich	8	Laikipia	11	1060.1	210.08	-80.18	33639.3	20346	3.1514	1.0325	-2.1189
	Ostrich	8	Samburu	12	746.57	523.99	-29.81	33639.3	20346	2.2193	2.5754	0.356
	Ostrich	8	Isiolo	13	5215.47	1422.19	-72.73	33639.3	20346	15.5041	6.99	-8.5141
	Ostrich	8	Garissa	14	2537.27	2693.3	6.15	33639.3	20346	7.5426	13.2375	5.695
	Ostrich	8	Wajir	15	4013.89	2354.09	-41.35	33639.3	20346	11.9321	11.5703	-0.3618
	Ostrich	8	Mandera	16	595.2	171.21	-71.23	33639.3	20346	1.7694	0.8415	-0.9279
	Ostrich	8	Marsabit	17	7302.81	7640.02	4.62	33639.3	20346	21.7091	37.5505	15.8414
	Ostrich	8	Turkana	18	795.47	222.14	-72.07	33639.3	20346	2.3647	1.0918	-1.2729
	Wildebeest	9	Narok	1	94976.4	38987.9	-50.22	145955	52810	65.0722	73.8267	8.7544
	Wildebeest	9	Kajiado	2	50276.1	9918.75	-80.27	145955	52810	34.4463	18.7819	-15.6643
	Wildebeest	9	Machakos	3	702.77	3903.38	455.43	145955	52810	0.4815	7.3914	6.9099
	Giraffe	10	Narok	1	8010.4	1882.52	-76.5	76158.9	23450.6	10.518	8.0276	-2.4904
	Giraffe	10	Kajiado	2	9562.8	4557.61	-52.34	76158.9	23450.6	12.5564	19.4349	6.8786
	Giraffe	10	Machakos	3	510.6	113.67	-77.74	76158.9	23450.6	0.6704	0.4847	-0.1857
	Giraffe	10	Kitui	4	3386.48	392.81	-88.4	76158.9	23450.6	4.4466	1.675	-2.7716
	Giraffe	10	Taita Taveta	5	2407.05	2281.87	-5.2	76158.9	23450.6	3.1606	9.7306	6.57
	Giraffe	10	Kwale	6	576.24	186.92	-67.56	76158.9	23450.6	0.7566	0.7971	0.0404
	Giraffe	10	Kilifi	7	1237.92	103.68	-91.62	76158.9	23450.6	1.6254	0.4421	-1.1833
	Giraffe	10	Tana River	8	5561.66	1082.19	-80.54	76158.9	23450.6	7.3027	4.6148	-2.6879
	Giraffe	10	Lamu	9	1013.42	520.47	-48.64	76158.9	23450.6	1.3307	2.2194	0.8888
	Giraffe	10	Laikipia	11	1936.42	1416.17	-26.87	76158.9	23450.6	2.5426	6.039	3.4964
	Giraffe	10	Samburu	12	8945.17	233.44	-97.39	76158.9	23450.6	11.7454	0.9955	-10.7499
	Giraffe	10	Isiolo	13	2653.95	1194.96	-54.97	76158.9	23450.6	3.4848	5.0956	1.6109
	Giraffe	10	Garissa	14	11969.1	3781.41	-68.41	76158.9	23450.6	15.7159	16.125	0.4091
	Giraffe	10	Wajir	15	8901.2	4497.54	-49.47	76158.9	23450.6	11.6877	19.1788	7.4911
	Giraffe	10	Mandera	16	2383.3	170.49	-92.85	76158.9	23450.6	3.1294	0.727	-2.4023
	Giraffe	10	Marsabit	17	6254.1	1034.23	-83.46	76158.9	23450.6	8.2119	4.4103	-3.8017
	Giraffe	10	Turkana	18	849.11	0.61	-99.93	76158.9	23450.6	1.1149	0.0026	-1.1123
	Gerenuk	11	Kajiado	2	598.98	152.46	-74.55	41657.2	14723	1.4379	1.0355	-0.4024
	Gerenuk	11	Kitui	4	800.5	52.28	-93.47	41657.2	14723	1.9216	0.3551	-1.5666
	Gerenuk	11	Taita Taveta	5	789.78	176.36	-77.67	41657.2	14723	1.8959	1.1978	-0.6981
	Gerenuk	11	Kwale	6	150.99	1.38	-99.09	41657.2	14723	0.3625	0.0094	-0.3531
	Gerenuk	11	Kilifi	7	168.44	70.35	-58.24	41657.2	14723	0.4044	0.4778	0.0734
	Gerenuk	11	Tana River	8	3542.81	1903.39	-46.27	41657.2	14723	8.5047	12.928	4.4233
	Gerenuk	11	Lamu	9	45.18	119.21	163.83	41657.2	14723	0.1085	0.8097	0.7012
	Gerenuk	11	Baringo	10	142.43	0.45	-99.68	41657.2	14723	0.3419	0.0031	-0.3388
	Gerenuk	11	Laikipia	11	158.2	161.74	2.23	41657.2	14723	0.3798	1.0985	0.7188
	Gerenuk	11	Samburu	12	2755.27	439.25	-84.06	41657.2	14723	6.6142	2.9834	-3.6308
	Gerenuk	11	Isiolo	13	4362.45	1377.43	-68.43	41657.2	14723	10.4723	9.3556	-1.1166
	Gerenuk	11	Garissa	14	8819.08	2721.87	-69.14	41657.2	14723	21.1706	18.4871	-2.6835
	Gerenuk	11	Wajir	15	10065	3757.41	-62.67	41657.2	14723	24.1614	25.5206	1.3592
	Gerenuk	11	Mandera	16	2112.27	785.65	-62.81	41657.2	14723	5.0706	5.3362	0.2656
	Gerenuk	11	Marsabit	17	6880.89	2785.42	-59.52	41657.2	14723	16.5179	18.9188	2.4008
	Gerenuk	11	Turkana	18	236.32	218.06	-7.73	41657.2	14723	0.5673	1.4811	0.9138
	Gerenuk	11	West Pokot	19	28.58	0.35	-98.78	41657.2	14723	0.0686	0.0024	-0.0662
	Grant's gazelle	12	Narok	1	23235.9	8364.19	-64	234483	74767.6	9.9094	11.1869	1.2775
	Grant's gazelle	12	Kajiado	2	31643.9	17570.8	-44.47	234483	74767.6	13.4952	23.5006	10.0054
	Grant's gazelle	12	Machakos	3	4010.11	583.82	-85.44	234483	74767.6	1.7102	0.7808	-0.9293
	Grant's gazelle	12	Kitui	4	929.05	167.97	-81.92	234483	74767.6	0.3962	0.2247	-0.1715
	Grant's gazelle	12	Taita Taveta	5	3578.74	2484	-30.59	234483	74767.6	1.5262	3.3223	1.7961
	Grant's gazelle	12	Kwale	6	527.97	5.85	-98.89	234483	74767.6	0.2252	0.0078	-0.2173
	Grant's gazelle	12	Kilifi	7	911.41	29.75	-96.74	234483	74767.6	0.3887	0.0398	-0.3489
	Grant's gazelle	12	Tana River	8	7172.5	1258.04	-82.46	234483	74767.6	3.0589	1.6826	-1.3763
	Grant's gazelle	12	Baringo	10	1330.23	16.67	-98.75	234483	74767.6	0.5673	0.0223	-0.545
	Grant's gazelle	12	Laikipia	11	4073.12	3812.36	-6.4	234483	74767.6	1.7371	5.0989	3.3619
	Grant's gazelle	12	Samburu	12	6460.17	1179.63	-81.74	234483	74767.6	2.7551	1.5777	-1.1773
	Grant's gazelle	12	Isiolo	13	31163.7	5512.34	-82.31	234483	74767.6	13.2904	7.3726	-5.9178
	Grant's gazelle	12	Garissa	14	11189.4	791.83	-92.92	234483	74767.6	4.7719	1.0591	-3.7129
	Grant's gazelle	12	Wajir	15	29438.8	8302.26	-71.8	234483	74767.6	12.5548	11.1041	-1.4507
	Grant's gazelle	12	Mandera	16	276.4	16.68	-93.97	234483	74767.6	0.1179	0.0223	-0.0956
	Grant's gazelle	12	Marsabit	17	45893.5	20108.9	-56.18	234483	74767.6	19.5722	26.8952	7.3229
	Grant's gazelle	12	Turkana	18	32282.8	4562.27	-85.87	234483	74767.6	13.7677	6.1019	-7.6657
	Grant's gazelle	12	West Pokot	19	365.16	0.21	-99.94	234483	74767.6	0.1557	0.0003	-0.1554
	Warthog	13	Narok	1	7488.25	1543.25	-79.39	30601.3	8497.12	24.4704	18.1621	-6.3083
	Warthog	13	Kajiado	2	1218.4	189.76	-84.43	30601.3	8497.12	3.9815	2.2332	-1.7483
	Warthog	13	Kitui	4	903.7	7.03	-99.22	30601.3	8497.12	2.9531	0.0827	-2.8704
	Warthog	13	Taita Taveta	5	1767.85	331.44	-81.25	30601.3	8497.12	5.777	3.9006	-1.8765
	Warthog	13	Kwale	6	3094.61	69.29	-97.76	30601.3	8497.12	10.1127	0.8154	-9.2973
	Warthog	13	Kilifi	7	2083.26	111.55	-94.65	30601.3	8497.12	6.8078	1.3128	-5.4949
	Warthog	13	Tana River	8	5383.36	935.64	-82.62	30601.3	8497.12	17.592	11.0112	-6.5807
	Warthog	13	Lamu	9	844.74	106.7	-87.37	30601.3	8497.12	2.7605	1.2557	-1.5048
	Warthog	13	Baringo	10	188.31	0.48	-99.74	30601.3	8497.12	0.6154	0.0057	-0.6097
	Warthog	13	Laikipia	11	1089.14	498.75	-54.21	30601.3	8497.12	3.5591	5.8696	2.3105
	Warthog	13	Samburu	12	1065.74	290.12	-72.78	30601.3	8497.12	3.4827	3.4143	-0.0683
	Warthog	13	Isiolo	13	328.53	264.8	-19.4	30601.3	8497.12	1.0736	3.1163	2.0428
	Warthog	13	Garissa	14	2827.14	3146.01	11.28	30601.3	8497.12	9.2386	37.0244	27.7858
	Warthog	13	Wajir	15	430.42	630.49	46.48	30601.3	8497.12	1.4065	7.4201	6.0135
	Warthog	13	Mandera	16	1112.95	216.39	-80.56	30601.3	8497.12	3.6369	2.5466	-1.0904
	Warthog	13	Marsabit	17	90.18	41.69	-53.76	30601.3	8497.12	0.2947	0.4907	0.196
	Warthog	13	Turkana	18	361	95.36	-73.58	30601.3	8497.12	1.1797	1.1223	-0.0574
	Warthog	13	West Pokot	19	323.71	18.36	-94.33	30601.3	8497.12	1.0578	0.2161	-0.8417
	Lesser kudu	14	Kajiado	2	312.1	117.84	-62.24	15675.2	5184.53	1.9911	2.2728	0.2818
	Lesser kudu	14	Kitui	4	2406.56	187.26	-92.22	15675.2	5184.53	15.3527	3.6119	-11.7409
	Lesser kudu	14	Taita Taveta	5	710.38	317.58	-55.29	15675.2	5184.53	4.5319	6.1256	1.5937
	Lesser kudu	14	Kwale	6	374.57	43.47	-88.4	15675.2	5184.53	2.3896	0.8384	-1.5512
	Lesser kudu	14	Kilifi	7	243.11	120.03	-50.63	15675.2	5184.53	1.5509	2.3152	0.7643
	Lesser kudu	14	Tana River	8	1798.68	868.48	-51.72	15675.2	5184.53	11.4747	16.7514	5.2767
	Lesser kudu	14	Lamu	9	139.82	15.63	-88.82	15675.2	5184.53	0.892	0.3015	-0.5905
	Lesser kudu	14	Baringo	10	134.1	20.15	-84.98	15675.2	5184.53	0.8555	0.3886	-0.467
	Lesser kudu	14	Samburu	12	386.23	153.82	-60.17	15675.2	5184.53	2.464	2.9668	0.5029
	Lesser kudu	14	Isiolo	13	241.56	100.06	-58.58	15675.2	5184.53	1.541	1.9299	0.3889
	Lesser kudu	14	Garissa	14	3390.05	1564.18	-53.86	15675.2	5184.53	21.6269	30.1701	8.5432
	Lesser kudu	14	Wajir	15	1926.32	729.52	-62.13	15675.2	5184.53	12.289	14.0711	1.7821
	Lesser kudu	14	Mandera	16	1541.32	86.58	-94.38	15675.2	5184.53	9.8329	1.6699	-8.1629
	Lesser kudu	14	Marsabit	17	763.3	202.46	-73.48	15675.2	5184.53	4.8695	3.905	-0.9645
	Lesser kudu	14	Turkana	18	831.3	655.33	-21.17	15675.2	5184.53	5.3033	12.6401	7.3368
	Lesser kudu	14	West Pokot	19	475.75	2.16	-99.55	15675.2	5184.53	3.0351	0.0416	-2.9935
	Thomson's gazelle	15	Narok	1	111343	26554.6	-76.15	147344	44424.1	75.5667	59.7752	-15.7915
	Thomson's gazelle	15	Kajiado	2	9782.48	4990.82	-48.98	147344	44424.1	6.6392	11.2345	4.5953
	Thomson's gazelle	15	Machakos	3	6766.38	173.37	-97.44	147344	44424.1	4.5922	0.3903	-4.202
	Thomson's gazelle	15	Kitui	4	52.63	7442.44	14042.3	147344	44424.1	0.0357	16.7531	16.7174
	Thomson's gazelle	15	Taita Taveta	5	987.91	702.07	-28.93	147344	44424.1	0.6705	1.5804	0.9099
	Thomson's gazelle	15	Kilifi	7	899.35	0.01	-100	147344	44424.1	0.6104	0	-0.6103
	Thomson's gazelle	15	Tana River	8	1102.74	1510.7	36.99	147344	44424.1	0.7484	3.4006	2.6522
	Thomson's gazelle	15	Laikipia	11	11239	3024.66	-73.09	147344	44424.1	7.6277	6.8086	-0.8191
	Thomson's gazelle	15	Samburu	12	5170.64	25.46	-99.51	147344	44424.1	3.5092	0.0573	-3.4519
	Eland	16	Narok	1	4853.27	2007.24	-58.64	43975.9	9760.72	11.0362	20.5645	9.5283
	Eland	16	Kajiado	2	8318.63	2674.71	-67.85	43975.9	9760.72	18.9163	27.4027	8.4864
	Eland	16	Machakos	3	2346.62	65.04	-97.23	43975.9	9760.72	5.3361	0.6663	-4.6699
	Eland	16	Kitui	4	867.26	126.5	-85.41	43975.9	9760.72	1.9721	1.296	-0.6761
	Eland	16	Taita Taveta	5	5013.54	2835.05	-43.45	43975.9	9760.72	11.4007	29.0455	17.6449
	Eland	16	Kwale	6	1189.77	173.42	-85.42	43975.9	9760.72	2.7055	1.7767	-0.9288
	Eland	16	Kilifi	7	929.37	45.25	-95.13	43975.9	9760.72	2.1134	0.4636	-1.6498
	Eland	16	Tana River	8	2927.83	53.81	-98.16	43975.9	9760.72	6.6578	0.5513	-6.1065
	Eland	16	Lamu	9	65.97	61.35	-7.01	43975.9	9760.72	0.15	0.6285	0.4785
	Eland	16	Baringo	10	523.46	0.22	-99.96	43975.9	9760.72	1.1903	0.0023	-1.1881
	Eland	16	Laikipia	11	7424.86	845.33	-88.61	43975.9	9760.72	16.8839	8.6605	-8.2234
	Eland	16	Samburu	12	1087.06	54.81	-94.96	43975.9	9760.72	2.4719	0.5615	-1.9104
	Eland	16	Isiolo	13	499.27	817.91	63.82	43975.9	9760.72	1.1353	8.3796	7.2443
	Eland	16	Garissa	14	1644.73	0.02	-100	43975.9	9760.72	3.7401	0.0002	-3.7398
	Eland	16	Turkana	18	6284.28	0.07	-100	43975.9	9760.72	14.2903	0.0007	-14.2896
	Oryx	17	Kajiado	2	3626.43	384.71	-89.39	63394.6	13467.8	5.7204	2.8565	-2.8639
	Oryx	17	Machakos	3	904.11	1.18	-99.87	63394.6	13467.8	1.4262	0.0087	-1.4174
	Oryx	17	Kitui	4	2283.77	138.24	-93.95	63394.6	13467.8	3.6025	1.0265	-2.576
	Oryx	17	Taita Taveta	5	5176.42	2253.82	-56.46	63394.6	13467.8	8.1654	16.7349	8.5695
	Oryx	17	Kwale	6	1444.94	3.44	-99.76	63394.6	13467.8	2.2793	0.0256	-2.2537
	Oryx	17	Kilifi	7	4803.39	26.06	-99.46	63394.6	13467.8	7.577	0.1935	-7.3835
	Oryx	17	Tana River	8	9245.01	653.89	-92.93	63394.6	13467.8	14.5833	4.8552	-9.7281
	Oryx	17	Baringo	10	203.87	0.23	-99.89	63394.6	13467.8	0.3216	0.0017	-0.3198
	Oryx	17	Laikipia	11	871.37	944.78	8.42	63394.6	13467.8	1.3745	7.0151	5.6406
	Oryx	17	Samburu	12	2315.92	302.84	-86.92	63394.6	13467.8	3.6532	2.2486	-1.4046
	Oryx	17	Isiolo	13	4177.82	1190.97	-71.49	63394.6	13467.8	6.5902	8.8431	2.2529
	Oryx	17	Garissa	14	4212.62	965.63	-77.08	63394.6	13467.8	6.6451	7.1699	0.5248
	Oryx	17	Wajir	15	5742.37	2159.21	-62.4	63394.6	13467.8	9.0581	16.0323	6.9742
	Oryx	17	Mandera	16	1242.69	392.28	-68.43	63394.6	13467.8	1.9602	2.9127	0.9525
	Oryx	17	Marsabit	17	14073.2	3898.86	-72.3	63394.6	13467.8	22.1994	28.9494	6.75
	Oryx	17	Turkana	18	3070.71	151.69	-95.06	63394.6	13467.8	4.8438	1.1263	-3.7175
	Topi	18	Narok	1	35897.8	9685.95	-73.02	153731	22175.4	23.351	43.6788	20.3279
	Topi	18	Tana River	8	14291.6	68.45	-99.52	153731	22175.4	9.2965	0.3087	-8.9878
	Topi	18	Lamu	9	80657.5	5522.45	-93.15	153731	22175.4	52.4665	24.9035	-27.563
	Topi	18	Garissa	14	19819.8	3690.62	-81.38	153731	22175.4	12.8925	16.6428	3.7504
	Topi	18	Marsabit	17	2753.7	3165.96	14.97	153731	22175.4	1.7912	14.2769	12.4857
	Topi	18	Turkana	18	299.23	15.35	-94.87	153731	22175.4	0.1946	0.0692	-0.1254
	Hartebeest	19	Narok	1	11039.3	1320.52	-88.04	44962	7858.14	24.5524	16.8045	-7.748
	Hartebeest	19	Kajiado	2	6096.89	729.67	-88.03	44962	7858.14	13.5601	9.2855	-4.2746
	Hartebeest	19	Machakos	3	5976.34	1758.6	-70.57	44962	7858.14	13.292	22.3793	9.0873
	Hartebeest	19	Kitui	4	65.26	28.15	-56.86	44962	7858.14	0.1451	0.3582	0.2131
	Hartebeest	19	Taita Taveta	5	12020.1	3459.12	-71.22	44962	7858.14	26.7339	44.0195	17.2856
	Hartebeest	19	Kwale	6	2865.73	137.2	-95.21	44962	7858.14	6.3737	1.7459	-4.6277
	Hartebeest	19	Kilifi	7	77.89	13.47	-82.7	44962	7858.14	0.1732	0.1714	-0.0018
	Hartebeest	19	Tana River	8	107.16	48.97	-54.3	44962	7858.14	0.2383	0.6232	0.3848
	Hartebeest	19	Lamu	9	67.8	0	-100	44962	7858.14	0.1508	0	-0.1508
	Hartebeest	19	Laikipia	11	4470.09	362.45	-91.89	44962	7858.14	9.9419	4.6124	-5.3295
	Hartebeest	19	Garissa	14	2175.48	0	-100	44962	7858.14	4.8385	0	-4.8385
	Impala	20	Narok	1	99189.9	23267.4	-76.54	169370	33548.6	58.5642	69.3545	10.7903
	Impala	20	Kajiado	2	24849.6	2441.21	-90.18	169370	33548.6	14.6718	7.2766	-7.3952
	Impala	20	Machakos	3	3833.93	164.94	-95.7	169370	33548.6	2.2636	0.4917	-1.772
	Impala	20	Kitui	4	1020.67	170.25	-83.32	169370	33548.6	0.6026	0.5075	-0.0952
	Impala	20	Taita Taveta	5	6789.77	747.44	-88.99	169370	33548.6	4.0088	2.2279	-1.7809
	Impala	20	Kwale	6	4556.27	143.78	-96.84	169370	33548.6	2.6901	0.4286	-2.2616
	Impala	20	Kilifi	7	1836.05	91.64	-95.01	169370	33548.6	1.084	0.2732	-0.8109
	Impala	20	Tana River	8	11373.7	0.53	-100	169370	33548.6	6.7153	0.0016	-6.7138
	Impala	20	Lamu	9	55.77	18.39	-67.02	169370	33548.6	0.0329	0.0548	0.0219
	Impala	20	Baringo	10	438.46	141.5	-67.73	169370	33548.6	0.2589	0.4218	0.1629
	Impala	20	Laikipia	11	9191.93	6116.46	-33.46	169370	33548.6	5.4271	18.2317	12.8045
	Impala	20	Samburu	12	2922.27	170.44	-94.17	169370	33548.6	1.7254	0.5081	-1.2173
	Impala	20	Isiolo	13	73.1	32.99	-54.88	169370	33548.6	0.0432	0.0983	0.0552
	Impala	20	Garissa	14	2006.21	0.18	-99.99	169370	33548.6	1.1845	0.0005	-1.184
	Impala	20	Marsabit	17	463.41	12.07	-97.4	169370	33548.6	0.2736	0.036	-0.2376
	Impala	20	Turkana	18	404.48	29.29	-92.76	169370	33548.6	0.2388	0.0873	-0.1515
	Impala	20	West Pokot	19	364	0.03	-99.99	169370	33548.6	0.2149	0.0001	-0.2148
	Grevy's zebra	21	Tana River	8	6654.48	0.58	-99.99	20080.2	1775.03	33.1394	0.0324	-33.107
	Grevy's zebra	21	Laikipia	11	282.05	834.03	195.7	20080.2	1775.03	1.4046	46.9869	45.5823
	Grevy's zebra	21	Samburu	12	2550.32	379.46	-85.12	20080.2	1775.03	12.7007	21.3775	8.6768
	Grevy's zebra	21	Isiolo	13	1992.53	371.49	-81.36	20080.2	1775.03	9.9228	20.9283	11.0055
	Grevy's zebra	21	Garissa	14	997.48	110.44	-88.93	20080.2	1775.03	4.9675	6.2218	1.2544
	Grevy's zebra	21	Wajir	15	209.54	21.71	-89.64	20080.2	1775.03	1.0435	1.2232	0.1797
	Grevy's zebra	21	Marsabit	17	7393.85	57.33	-99.22	20080.2	1775.03	36.8215	3.2298	-33.5917
	Waterbuck	22	Narok	1	3787.69	725.08	-80.86	16379.2	2380.81	23.125	30.4552	7.3302
	Waterbuck	22	Kajiado	2	500.59	68.85	-86.25	16379.2	2380.81	3.0562	2.892	-0.1642
	Waterbuck	22	Kitui	4	352.97	0.79	-99.78	16379.2	2380.81	2.155	0.0331	-2.1219
	Waterbuck	22	Taita Taveta	5	950.98	352.96	-62.88	16379.2	2380.81	5.806	14.8251	9.0191
	Waterbuck	22	Kilifi	7	536.17	10.05	-98.13	16379.2	2380.81	3.2735	0.4222	-2.8513
	Waterbuck	22	Tana River	8	5157.95	117.07	-97.73	16379.2	2380.81	31.4909	4.9174	-26.5735
	Waterbuck	22	Lamu	9	3793.82	391.38	-89.68	16379.2	2380.81	23.1625	16.4388	-6.7236
	Waterbuck	22	Baringo	10	126.56	0.18	-99.86	16379.2	2380.81	0.7727	0.0074	-0.7653
	Waterbuck	22	Laikipia	11	420.7	256.35	-39.06	16379.2	2380.81	2.5685	10.7675	8.199
	Waterbuck	22	Samburu	12	63.96	17.21	-73.1	16379.2	2380.81	0.3905	0.7228	0.3323
	Waterbuck	22	Isiolo	13	211.19	33.29	-84.24	16379.2	2380.81	1.2894	1.3981	0.1087
	Waterbuck	22	Garissa	14	476.59	407.6	-14.47	16379.2	2380.81	2.9097	17.1203	14.2106
