# Supplementary material for: Extreme Wildlife Declines and Concurrent Increase in Livestock Numbers in Kenya: What Are the Causes?
Source: PLoS One. 2016 Sep 27;11(9):e0163249. doi: 10.1371/journal.pone.0163249 (PMC5039022; doi:10.1371/journal.pone.0163249)
Supplement: S5 Table — (XLSX) [file pone.0163249.s048.xlsx]

## Sheet: #LN00808
	Species	Covariate	AICC Linear	AICC Quadratic	Selected Model	Species Number
	Burchell's zebra	Total annual rainfall in mm	4600.45	4601.35	Linear	5
	Burchell's zebra	Human population size / km2	-5599.23	-6090.67	Quadratic	5
	Burchell's zebra	Total livestock biomass /km2	-6916.88	-8459.97	Quadratic	5
	Burchell's zebra	Annual average maximum temperature	4424.2	4421.19	Quadratic	5
	Burchell's zebra	Proportion of County Protected	4749.74	4738.48	Quadratic	5
	Burchell's zebra	Annual average minimum temperature	4483.38	4476.43	Quadratic	5
	Buffalo	Total annual rainfall in mm	8679.97	8681.15	Linear	6
	Buffalo	Human population size / km2	-12252.3	-12602.2	Quadratic	6
	Buffalo	Total livestock biomass /km2	-12261.6	-12617.5	Quadratic	6
	Buffalo	Annual average maximum temperature	8619.06	8621.15	Linear	6
	Buffalo	Proportion of County Protected	8751.96	8718.13	Quadratic	6
	Buffalo	Annual average minimum temperature	8634.58	8605.55	Quadratic	6
	Elephant	Total annual rainfall in mm	17089.8	17083	Quadratic	7
	Elephant	Human population size / km2	-17009.8	-17345.8	Quadratic	7
	Elephant	Total livestock biomass /km2	-16623.6	-16704.5	Quadratic	7
	Elephant	Annual average maximum temperature	16994.3	16985.2	Quadratic	7
	Elephant	Proportion of County Protected	17120.5	17110.2	Quadratic	7
	Elephant	Annual average minimum temperature	16998.4	17000.3	Linear	7
	Ostrich	Total annual rainfall in mm	9070.95	9072.49	Linear	8
	Ostrich	Human population size / km2	-22623.1	-22640.5	Quadratic	8
	Ostrich	Total livestock biomass /km2	-21832.6	-22036.1	Quadratic	8
	Ostrich	Annual average maximum temperature	8996.9	8998.67	Linear	8
	Ostrich	Proportion of County Protected	9158.88	9152.54	Quadratic	8
	Ostrich	Annual average minimum temperature	8998.43	8993.38	Quadratic	8
	Wildebeest	Total annual rainfall in mm	1601.8	1603.75	Linear	9
	Wildebeest	Human population size / km2	2594.59	2434.21	Quadratic	9
	Wildebeest	Total livestock biomass /km2	2530.29	2112.31	Quadratic	9
	Wildebeest	Annual average maximum temperature	1501.08	1488.77	Quadratic	9
	Wildebeest	Proportion of County Protected	1630.97	1595	Quadratic	9
	Wildebeest	Annual average minimum temperature	1496.77	1477.51	Quadratic	9
	Giraffe	Total annual rainfall in mm	4208.24	4210.19	Linear	10
	Giraffe	Human population size / km2	-19330	-19571.2	Quadratic	10
	Giraffe	Total livestock biomass /km2	-18766	-19071	Quadratic	10
	Giraffe	Annual average maximum temperature	4099.95	4101.47	Linear	10
	Giraffe	Proportion of County Protected	4289.09	4291.1	Linear	10
	Giraffe	Annual average minimum temperature	4108.43	4109.42	Linear	10
	Gerenuk	Total annual rainfall in mm	3459.37	3460.94	Linear	11
	Gerenuk	Human population size / km2	-26073.4	-26072	Linear	11
	Gerenuk	Total livestock biomass /km2	-23696.1	-24032.6	Quadratic	11
	Gerenuk	Annual average maximum temperature	3397.61	3394.94	Quadratic	11
	Gerenuk	Proportion of County Protected	3555.93	3556.73	Linear	11
	Gerenuk	Annual average minimum temperature	3404.77	3381.96	Quadratic	11
	Grant's gazelle	Total annual rainfall in mm	403796	403795	Quadratic	12
	Grant's gazelle	Human population size / km2	-12089.7	-12167.3	Quadratic	12
	Grant's gazelle	Total livestock biomass /km2	-12308.4	-12959.4	Quadratic	12
	Grant's gazelle	Annual average maximum temperature	403665	403660	Quadratic	12
	Grant's gazelle	Proportion of County Protected	403868	403870	Linear	12
	Grant's gazelle	Annual average minimum temperature	403660	403659	Quadratic	12
	Warthog	Total annual rainfall in mm	3223.84	3225.57	Linear	13
	Warthog	Human population size / km2	-21465.7	-21603.4	Quadratic	13
	Warthog	Total livestock biomass /km2	-21267.6	-21363.2	Quadratic	13
	Warthog	Annual average maximum temperature	3157.75	3158.68	Linear	13
	Warthog	Proportion of County Protected	3329.9	3300.08	Quadratic	13
	Warthog	Annual average minimum temperature	3180.49	3141.22	Quadratic	13
	Lesser kudu	Total annual rainfall in mm	3588.98	3587.56	Quadratic	14
	Thomson's gazelle	Total annual rainfall in mm	2252.35	2254.29	Linear	14
	Lesser kudu	Human population size / km2	-29254.4	-29254.3	Linear	14
	Thomson's gazelle	Human population size / km2	-5513.44	-5777.21	Quadratic	14
	Lesser kudu	Total livestock biomass /km2	-28660	-28713.1	Quadratic	14
	Thomson's gazelle	Total livestock biomass /km2	-6447.5	-7589.37	Quadratic	14
	Lesser kudu	Annual average maximum temperature	3517	3500.7	Quadratic	14
	Thomson's gazelle	Annual average maximum temperature	2171	2169.28	Quadratic	14
	Lesser kudu	Proportion of County Protected	3629.93	3631.31	Linear	14
	Thomson's gazelle	Proportion of County Protected	2345.2	2325.18	Quadratic	14
	Lesser kudu	Annual average minimum temperature	3507.68	3479.93	Quadratic	14
	Thomson's gazelle	Annual average minimum temperature	2175.84	2175.3	Quadratic	14
	Eland	Total annual rainfall in mm	28269.3	28268.2	Quadratic	16
	Eland	Human population size / km2	-19143.9	-19581	Quadratic	16
	Eland	Total livestock biomass /km2	-18799.8	-18994.3	Quadratic	16
	Eland	Annual average maximum temperature	28159.1	28153.6	Quadratic	16
	Eland	Proportion of County Protected	28330.1	28326.9	Quadratic	16
	Eland	Annual average minimum temperature	28178.7	28172.2	Quadratic	16
	Oryx	Total annual rainfall in mm	42482.9	42480.1	Quadratic	17
	Oryx	Human population size / km2	-22330.4	-22346.5	Quadratic	17
	Oryx	Total livestock biomass /km2	-21355.4	-21370.3	Quadratic	17
	Oryx	Annual average maximum temperature	42412	42401.9	Quadratic	17
	Oryx	Proportion of County Protected	42526.6	42528.1	Linear	17
	Oryx	Annual average minimum temperature	42403.4	42384	Quadratic	17
	Impala	Total annual rainfall in mm	3733.71	3735.39	Linear	18
	Topi	Total annual rainfall in mm	6871.76	6872.65	Linear	18
	Impala	Human population size / km2	-5684.36	-6018.84	Quadratic	18
	Topi	Human population size / km2	-4331.15	-5223.21	Quadratic	18
	Impala	Total livestock biomass /km2	-6691	-8035.69	Quadratic	18
	Topi	Total livestock biomass /km2	-5282.06	-5284.97	Quadratic	18
	Impala	Annual average maximum temperature	3555.77	3557.33	Linear	18
	Topi	Annual average maximum temperature	6843.82	6845.13	Linear	18
	Impala	Proportion of County Protected	3857.62	3841.69	Quadratic	18
	Topi	Proportion of County Protected	6930.09	6867.48	Quadratic	18
	Impala	Annual average minimum temperature	3614.63	3615.91	Linear	18
	Topi	Annual average minimum temperature	6842.67	6775.56	Quadratic	18
	Hartebeest	Total annual rainfall in mm	2104.52	2106.01	Linear	19
	Hartebeest	Human population size / km2	-17691	-18059.3	Quadratic	19
	Hartebeest	Total livestock biomass /km2	-17295.6	-17315.9	Quadratic	19
	Hartebeest	Annual average maximum temperature	2018.3	2005.13	Quadratic	19
	Hartebeest	Proportion of County Protected	2140.85	2134.56	Quadratic	19
	Hartebeest	Annual average minimum temperature	2020.83	1999.22	Quadratic	19
	Grevy's zebra	Total annual rainfall in mm	1087.94	1087.87	Quadratic	21
	Grevy's zebra	Human population size / km2	-28593.8	-28624.3	Quadratic	21
	Grevy's zebra	Total livestock biomass /km2	-27706.4	-27720.7	Quadratic	21
	Grevy's zebra	Annual average maximum temperature	1084.78	1083.06	Quadratic	21
	Grevy's zebra	Proportion of County Protected	1100.19	1100.67	Linear	21
	Grevy's zebra	Annual average minimum temperature	1080.73	1082.81	Linear	21
	Waterbuck	Total annual rainfall in mm	2584.36	2585.15	Linear	22
	Waterbuck	Human population size / km2	-20377.9	-20793.2	Quadratic	22
	Waterbuck	Total livestock biomass /km2	-20507.6	-20533.5	Quadratic	22
	Waterbuck	Annual average maximum temperature	2560.8	2562.84	Linear	22
	Waterbuck	Proportion of County Protected	2623.94	2568.56	Quadratic	22
	Waterbuck	Annual average minimum temperature	2558.93	2508.4	Quadratic	22
