# Supplementary material for: Extreme Wildlife Declines and Concurrent Increase in Livestock Numbers in Kenya: What Are the Causes?
Source: PLoS One. 2016 Sep 27;11(9):e0163249. doi: 10.1371/journal.pone.0163249 (PMC5039022; doi:10.1371/journal.pone.0163249)
Supplement: S6 Table — (XLSX) [file pone.0163249.s049.xlsx]

## Sheet: S5Table
	Species	Covariate	Model	Effect	Estimate	SE	95%LCL	95%UCL	t Value	DF	Approx Pr >|t|	Species Number
	Burchell's zebra	Humanden	Linear	Intercept	-0.2167	0.185	-0.5818	0.1484	-1.17	173	0.2431	5
	Burchell's zebra	Humanden	Linear	Humanden	0.00355	0.00587	-0.00804	0.0151	0.6	173	0.5462	5
	Burchell's zebra	Humanden	Quadratic	Intercept	-1.6648	0.5244	-2.6998	-0.6298	-3.17	172	0.0018	5
	Burchell's zebra	Humanden	Quadratic	Humanden	0.1726	0.0464	0.0811	0.2641	3.72	172	0.0003	5
	Burchell's zebra	Humanden	Quadratic	Humanden*Humanden	-0.00329	0.000987	-0.00523	-0.00134	-3.33	172	0.0011	5
	Burchell's zebra	Livestock	Linear	Intercept	-1.1868	0.1841	-1.5498	-0.8238	-6.45	200	<0.0001	5
	Burchell's zebra	Livestock	Linear	Livestock	0.000291	2.5e-05	0.000241	0.000341	11.51	200	<0.0001	5
	Burchell's zebra	Livestock	Quadratic	Intercept	-6.8865	0.9066	-8.6743	-5.0986	-7.6	199	<0.0001	5
	Burchell's zebra	Livestock	Quadratic	Livestock	0.00234	0.000271	0.0018	0.00287	8.63	199	<0.0001	5
	Burchell's zebra	Livestock	Quadratic	Livestock*Livestock	-1.65e-07	2.003e-08	-2.05e-07	-1.26e-07	-8.25	199	<0.0001	5
	Burchell's zebra	Annualrain	Quadratic	Intercept	-4.3649	0.9372	-6.213	-2.5167	-4.66	198	<0.0001	5
	Burchell's zebra	Annualrain	Quadratic	Annualrain	0.00672	0.00256	0.00167	0.0118	2.62	198	0.0094	5
	Burchell's zebra	Annualrain	Quadratic	Annualrai*Annualrain	-1.97e-06	1.584e-06	-5.09e-06	1.154e-06	-1.24	198	0.2151	5
	Burchell's zebra	Maxtemp	Linear	Intercept	15.2041	1.116	13.0031	17.4051	13.62	195	<0.0001	5
	Burchell's zebra	Maxtemp	Linear	maxtemp	-0.5515	0.0372	-0.6248	-0.4782	-14.84	195	<0.0001	5
	Burchell's zebra	Maxtemp	Quadratic	Intercept	-12.6623	10.4679	-33.3078	7.9832	-1.21	194	0.2279	5
	Burchell's zebra	Maxtemp	Quadratic	maxtemp	1.3934	0.7289	-0.0442	2.8309	1.91	194	0.0574	5
	Burchell's zebra	Maxtemp	Quadratic	maxtemp*maxtemp	-0.0336	0.0126	-0.0584	-0.00879	-2.67	194	0.0082	5
	Burchell's zebra	Mintemp	Linear	Intercept	3.5278	0.4162	2.707	4.3485	8.48	195	<0.0001	5
	Burchell's zebra	Mintemp	Linear	mintemp	-0.2455	0.0222	-0.2893	-0.2018	-11.07	195	<0.0001	5
	Burchell's zebra	Mintemp	Quadratic	Intercept	8.943	1.5513	5.8834	12.0026	5.76	194	<0.0001	5
	Burchell's zebra	Mintemp	Quadratic	mintemp	-0.927	0.1864	-1.2946	-0.5594	-4.97	194	<0.0001	5
	Burchell's zebra	Mintemp	Quadratic	mintemp*mintemp	0.0198	0.00536	0.00925	0.0304	3.7	194	0.0003	5
	Burchell's zebra	Annualrain	Linear	Intercept	-3.2757	0.3221	-3.911	-2.6405	-10.17	199	<0.0001	5
	Burchell's zebra	Annualrain	Linear	Annualrain	0.0036	0.000417	0.00278	0.00442	8.63	199	<0.0001	5
	Burchell's zebra	Percect Protect	Linear	Intercept	-0.2117	0.174	-0.5547	0.1313	-1.22	204	0.2251	5
	Burchell's zebra	Percect Protect	Linear	Percent_protect	0.000567	0.00991	-0.019	0.0201	0.06	204	0.9545	5
	Burchell's zebra	Percect Protect	Quadratic	Intercept	-1.2644	0.2873	-1.8308	-0.698	-4.4	203	<0.0001	5
	Burchell's zebra	Percect Protect	Quadratic	Percent_protect	0.1863	0.0489	0.0899	0.2826	3.81	203	0.0002	5
	Burchell's zebra	Percect Protect	Quadratic	Percent_protect*Percent_protect	-0.0028	0.000734	-0.00425	-0.00135	-3.81	203	0.0002	5
	Buffalo	Humanden	Linear	Intercept	-1.334	0.2067	-1.742	-0.9259	-6.45	166	<0.0001	6
	Buffalo	Humanden	Linear	Humanden	-0.0029	0.00831	-0.0193	0.0135	-0.35	166	0.7277	6
	Buffalo	Humanden	Quadratic	Intercept	-3.4859	0.8335	-5.1315	-1.8402	-4.18	165	<0.0001	6
	Buffalo	Humanden	Quadratic	Humanden	0.391	0.1178	0.1583	0.6236	3.32	165	0.0011	6
	Buffalo	Humanden	Quadratic	Humanden*Humanden	-0.013	0.00402	-0.0209	-0.00507	-3.24	165	0.0015	6
	Buffalo	Livestock	Linear	Intercept	-2.3585	0.2697	-2.8905	-1.8265	-8.74	194	<0.0001	6
	Buffalo	Livestock	Linear	Livestock	0.00025	3.9e-05	0.000173	0.000327	6.39	194	<0.0001	6
	Buffalo	Livestock	Quadratic	Intercept	-19.9203	5.213	-30.2022	-9.6385	-3.82	193	0.0002	6
	Buffalo	Livestock	Quadratic	Livestock	0.00564	0.0015	0.00269	0.0086	3.77	193	0.0002	6
	Buffalo	Livestock	Quadratic	Livestock*Livestock	-3.98e-07	1.069e-07	-6.09e-07	-1.87e-07	-3.72	193	0.0003	6
	Buffalo	Annualrain	Quadratic	Intercept	-5.4931	0.8097	-7.0902	-3.896	-6.78	191	<0.0001	6
	Buffalo	Annualrain	Quadratic	Annualrain	0.00645	0.00213	0.00225	0.0106	3.03	191	0.0028	6
	Buffalo	Annualrain	Quadratic	Annualrai*Annualrain	-1.86e-06	1.278e-06	-4.38e-06	6.627e-07	-1.45	191	0.1476	6
	Buffalo	Maxtemp	Linear	Intercept	5.9887	1.7068	2.6216	9.3558	3.51	187	0.0006	6
	Buffalo	Maxtemp	Linear	maxtemp	-0.2604	0.0571	-0.373	-0.1478	-4.56	187	<0.0001	6
	Buffalo	Maxtemp	Quadratic	Intercept	5.831	19.191	-32.029	43.6911	0.3	186	0.7616	6
	Buffalo	Maxtemp	Quadratic	maxtemp	-0.2492	1.3596	-2.9314	2.433	-0.18	186	0.8548	6
	Buffalo	Maxtemp	Quadratic	maxtemp*maxtemp	-0.0002	0.0239	-0.0473	0.0469	-0.01	186	0.9934	6
	Buffalo	Mintemp	Linear	Intercept	-0.2078	0.4713	-1.1376	0.7219	-0.44	187	0.6597	6
	Buffalo	Mintemp	Linear	mintemp	-0.0754	0.0251	-0.1248	-0.0259	-3.01	187	0.003	6
	Buffalo	Mintemp	Quadratic	Intercept	12.5191	2.076	8.4236	16.6146	6.03	186	<0.0001	6
	Buffalo	Mintemp	Quadratic	mintemp	-1.755	0.2599	-2.2678	-1.2422	-6.75	186	<0.0001	6
	Buffalo	Mintemp	Quadratic	mintemp*mintemp	0.05	0.00775	0.0347	0.0653	6.45	186	<0.0001	6
	Buffalo	Annualrain	Linear	Intercept	-4.4148	0.3362	-5.0781	-3.7516	-13.13	192	<0.0001	6
	Buffalo	Annualrain	Linear	Annualrain	0.00344	0.00043	0.00259	0.00429	7.99	192	<0.0001	6
	Buffalo	Percect Protect	Linear	Intercept	-1.7249	0.2371	-2.1925	-1.2572	-7.27	194	<0.0001	6
	Buffalo	Percect Protect	Linear	Percent_protect	0.0227	0.0154	-0.00758	0.053	1.48	194	0.1409	6
	Buffalo	Percect Protect	Quadratic	Intercept	-4.1351	0.335	-4.7959	-3.4744	-12.34	193	<0.0001	6
	Buffalo	Percect Protect	Quadratic	Percent_protect	0.396	0.0554	0.2868	0.5052	7.15	193	<0.0001	6
	Buffalo	Percect Protect	Quadratic	Percent_protect*Percent_protect	-0.00558	0.000831	-0.00721	-0.00394	-6.71	193	<0.0001	6
	Elephant	Humanden	Linear	Intercept	-2.155	0.202	-2.5536	-1.7565	-10.67	180	<0.0001	7
	Elephant	Humanden	Linear	Humanden	-0.01	0.0105	-0.0307	0.0107	-0.96	180	0.3409	7
	Elephant	Humanden	Quadratic	Intercept	-4.2382	0.7654	-5.7485	-2.7278	-5.54	179	<0.0001	7
	Elephant	Humanden	Quadratic	Humanden	0.4793	0.1426	0.1979	0.7607	3.36	179	0.0009	7
	Elephant	Humanden	Quadratic	Humanden*Humanden	-0.0203	0.00643	-0.033	-0.00765	-3.16	179	0.0018	7
	Elephant	Livestock	Linear	Intercept	-0.8867	0.1878	-1.257	-0.5164	-4.72	207	<0.0001	7
	Elephant	Livestock	Linear	Livestock	-0.00088	0.000173	-0.00122	-0.00053	-5.05	207	<0.0001	7
	Elephant	Livestock	Quadratic	Intercept	-0.9101	0.193	-1.2905	-0.5297	-4.72	208	<0.0001	7
	Elephant	Livestock	Quadratic	Livestock	-0.00099	0.00019	-0.00136	-0.00061	-5.2	208	<0.0001	7
	Elephant	Livestock	Quadratic	Livestock*Livestock	9.655e-08	2.11e-08	5.495e-08	1.381e-07	4.58	208	<0.0001	7
	Elephant	Annualrain	Quadratic	Intercept	-6.92	0.9355	-8.7643	-5.0758	-7.4	207	<0.0001	7
	Elephant	Annualrain	Quadratic	Annualrain	0.0109	0.00246	0.00604	0.0158	4.42	207	<0.0001	7
	Elephant	Annualrain	Quadratic	Annualrai*Annualrain	-5.76e-06	1.467e-06	-8.65e-06	-2.86e-06	-3.92	207	0.0001	7
	Elephant	Maxtemp	Linear	Intercept	1.8183	2.2509	-2.6199	6.2564	0.81	203	0.4202	7
	Elephant	Maxtemp	Linear	maxtemp	-0.1417	0.0749	-0.2893	0.00603	-1.89	203	0.06	7
	Elephant	Maxtemp	Quadratic	Intercept	-55.1847	13.6498	-82.099	-28.2704	-4.04	202	<0.0001	7
	Elephant	Maxtemp	Quadratic	maxtemp	3.8549	0.9537	1.9745	5.7353	4.04	202	<0.0001	7
	Elephant	Maxtemp	Quadratic	maxtemp*maxtemp	-0.0694	0.0165	-0.102	-0.0369	-4.2	202	<0.0001	7
	Elephant	Mintemp	Linear	Intercept	-2.4333	0.607	-3.6301	-1.2364	-4.01	203	<0.0001	7
	Elephant	Mintemp	Linear	mintemp	0.00295	0.0326	-0.0613	0.0672	0.09	203	0.9281	7
	Elephant	Mintemp	Quadratic	Intercept	-1.472	2.2083	-5.8263	2.8823	-0.67	202	0.5058	7
	Elephant	Mintemp	Quadratic	mintemp	-0.1221	0.2774	-0.6692	0.4249	-0.44	202	0.6602	7
	Elephant	Mintemp	Quadratic	mintemp*mintemp	0.00377	0.0083	-0.0126	0.0201	0.45	202	0.6505	7
	Elephant	Annualrain	Linear	Intercept	-3.5654	0.4878	-4.5271	-2.6037	-7.31	208	<0.0001	7
	Elephant	Annualrain	Linear	Annualrain	0.0016	0.000656	0.000309	0.0029	2.44	208	0.0155	7
	Elephant	Percect Protect	Linear	Intercept	-3.3344	0.1779	-3.6851	-2.9837	-18.74	212	<0.0001	7
	Elephant	Percect Protect	Linear	Percent_protect	0.0506	0.0108	0.0294	0.0718	4.71	212	<0.0001	7
	Elephant	Percect Protect	Quadratic	Intercept	-4.1207	0.2513	-4.616	-3.6254	-16.4	211	<0.0001	7
	Elephant	Percect Protect	Quadratic	Percent_protect	0.1954	0.0424	0.1118	0.2791	4.61	211	<0.0001	7
	Elephant	Percect Protect	Quadratic	Percent_protect*Percent_protect	-0.00226	0.000646	-0.00353	-0.00098	-3.5	211	0.0006	7
	Ostrich	Humanden	Linear	Intercept	-2.4092	0.117	-2.6401	-2.1782	-20.58	176	<0.0001	8
	Ostrich	Humanden	Linear	Humanden	-0.0266	0.00924	-0.0449	-0.0084	-2.88	176	0.0044	8
	Ostrich	Humanden	Quadratic	Intercept	-2.5801	0.1844	-2.9441	-2.2162	-13.99	177	<0.0001	8
	Ostrich	Humanden	Quadratic	Humanden	0.0144	0.0333	-0.0514	0.0801	0.43	177	0.6666	8
	Ostrich	Humanden	Quadratic	Humanden*Humanden	-0.00134	0.00113	-0.00356	0.000886	-1.19	177	0.2366	8
	Ostrich	Livestock	Linear	Intercept	-2.9938	0.1485	-3.2865	-2.701	-20.16	205	<0.0001	8
	Ostrich	Livestock	Linear	Livestock	4e-05	3.6e-05	-3e-05	0.00011	1.11	205	0.2664	8
	Ostrich	Livestock	Quadratic	Intercept	-4.2894	0.3834	-5.0453	-3.5335	-11.19	204	<0.0001	8
	Ostrich	Livestock	Quadratic	Livestock	0.000853	0.000207	0.000445	0.00126	4.12	204	<0.0001	8
	Ostrich	Livestock	Quadratic	Livestock*Livestock	-9.12e-08	2.466e-08	-1.4e-07	-4.26e-08	-3.7	204	0.0003	8
	Ostrich	Annualrain	Quadratic	Intercept	-2.5523	0.5437	-3.6242	-1.4803	-4.69	203	<0.0001	8
	Ostrich	Annualrain	Quadratic	Annualrain	0.000104	0.00152	-0.0029	0.0031	0.07	203	0.9458	8
	Ostrich	Annualrain	Quadratic	Annualrai*Annualrain	-7.65e-07	0	.	.	.	203	<0.0001	8
	Ostrich	Maxtemp	Linear	Intercept	-1.4216	0.9569	-3.3086	0.4655	-1.49	199	0.139	8
	Ostrich	Maxtemp	Linear	maxtemp	-0.0485	0.0318	-0.1112	0.0142	-1.53	199	0.1286	8
	Ostrich	Maxtemp	Quadratic	Intercept	-7.9736	11.2946	-30.2467	14.2996	-0.71	198	0.481	8
	Ostrich	Maxtemp	Quadratic	maxtemp	0.4005	0.7725	-1.1229	1.9238	0.52	198	0.6047	8
	Ostrich	Maxtemp	Quadratic	maxtemp*maxtemp	-0.00762	0.0131	-0.0335	0.0182	-0.58	198	0.5616	8
	Ostrich	Mintemp	Linear	Intercept	-2.5092	0.4324	-3.3619	-1.6566	-5.8	199	<0.0001	8
	Ostrich	Mintemp	Linear	mintemp	-0.0198	0.0233	-0.0657	0.0261	-0.85	199	0.3958	8
	Ostrich	Mintemp	Quadratic	Intercept	-6.8865	1.4553	-9.7564	-4.0166	-4.73	198	<0.0001	8
	Ostrich	Mintemp	Quadratic	mintemp	0.52	0.1776	0.1698	0.8701	2.93	198	0.0038	8
	Ostrich	Mintemp	Quadratic	mintemp*mintemp	-0.0157	0.00516	-0.0259	-0.0055	-3.04	198	0.0027	8
	Ostrich	Annualrain	Linear	Intercept	-2.1591	0.2321	-2.6168	-1.7015	-9.3	204	<0.0001	8
	Ostrich	Annualrain	Linear	Annualrain	-0.00108	0.000308	-0.00168	-0.00047	-3.49	204	0.0006	8
	Ostrich	Percect Protect	Linear	Intercept	-2.8624	0.1012	-3.0618	-2.6629	-28.29	209	<0.0001	8
	Ostrich	Percect Protect	Linear	Percent_protect	-0.00217	0.00488	-0.0118	0.00744	-0.44	209	0.6571	8
	Ostrich	Percect Protect	Quadratic	Intercept	-2.5199	0.1594	-2.8342	-2.2056	-15.81	208	<0.0001	8
	Ostrich	Percect Protect	Quadratic	Percent_protect	-0.0811	0.0265	-0.1335	-0.0288	-3.06	208	0.0025	8
	Ostrich	Percect Protect	Quadratic	Percent_protect*Percent_protect	0.00123	0.000406	0.000427	0.00203	3.02	208	0.0028	8
	Wildebeest	Humanden	Linear	Intercept	1.7301	0.3882	0.9534	2.5069	4.46	59	<0.0001	9
	Wildebeest	Humanden	Linear	Humanden	-0.00052	0.0128	-0.0261	0.0251	-0.04	59	0.9676	9
	Wildebeest	Humanden	Quadratic	Intercept	0.1063	1.4514	-2.799	3.0115	0.07	58	0.9419	9
	Wildebeest	Humanden	Quadratic	Humanden	0.1301	0.1127	-0.0955	0.3558	1.15	58	0.253	9
	Wildebeest	Humanden	Quadratic	Humanden*Humanden	-0.00197	0.00204	-0.00605	0.0021	-0.97	58	0.3367	9
	Wildebeest	Livestock	Linear	Intercept	0.594	0.6571	-0.7162	1.9043	0.9	71	0.3691	9
	Wildebeest	Livestock	Linear	Livestock	0.00022	8.9e-05	4.3e-05	0.000398	2.48	71	0.0157	9
	Wildebeest	Livestock	Quadratic	Intercept	-9.8829	5.7172	-21.2855	1.5197	-1.73	70	0.0883	9
	Wildebeest	Livestock	Quadratic	Livestock	0.00349	0.00163	0.000235	0.00674	2.14	70	0.036	9
	Wildebeest	Livestock	Quadratic	Livestock*Livestock	-2.43e-07	1.153e-07	-4.73e-07	-1.28e-08	-2.11	70	0.0389	9
	Wildebeest	Annualrain	Quadratic	Intercept	-3.5902	1.711	-7.0044	-0.1759	-2.1	68	0.0396	9
	Wildebeest	Annualrain	Quadratic	Annualrain	0.00741	0.00431	-0.00119	0.016	1.72	68	0.0901	9
	Wildebeest	Annualrain	Quadratic	Annualrai*Annualrain	-1.88e-06	2.545e-06	-6.96e-06	3.194e-06	-0.74	68	0.4617	9
	Wildebeest	Maxtemp	Linear	Intercept	33.7366	2.7336	28.2788	39.1945	12.34	66	<0.0001	9
	Wildebeest	Maxtemp	Linear	maxtemp	-1.24	0.1021	-1.4438	-1.0362	-12.14	66	<0.0001	9
	Wildebeest	Maxtemp	Quadratic	Intercept	-129.2	34.4779	-198.1	-60.3693	-3.75	65	0.0004	9
	Wildebeest	Maxtemp	Quadratic	maxtemp	10.8556	2.54	5.783	15.9283	4.27	65	<0.0001	9
	Wildebeest	Maxtemp	Quadratic	maxtemp*maxtemp	-0.2236	0.0466	-0.3165	-0.1306	-4.8	65	<0.0001	9
	Wildebeest	Mintemp	Linear	Intercept	10.6376	0.7865	9.0673	12.2079	13.53	66	<0.0001	9
	Wildebeest	Mintemp	Linear	mintemp	-0.7329	0.0561	-0.8449	-0.621	-13.07	66	<0.0001	9
	Wildebeest	Mintemp	Quadratic	Intercept	-8.1885	3.5625	-15.3034	-1.0736	-2.3	65	0.0248	9
	Wildebeest	Mintemp	Quadratic	mintemp	2.0571	0.5104	1.0377	3.0765	4.03	65	0.0001	9
	Wildebeest	Mintemp	Quadratic	mintemp*mintemp	-0.0992	0.0174	-0.134	-0.0644	-5.7	65	<0.0001	9
	Wildebeest	Annualrain	Linear	Intercept	-2.4129	0.6717	-3.7528	-1.0729	-3.59	69	0.0006	9
	Wildebeest	Annualrain	Linear	Annualrain	0.00427	0.00074	0.0028	0.00575	5.78	69	<0.0001	9
	Wildebeest	Annualrain	Linear	Intercept	-1.1841	0.7922	-2.7645	0.3963	-1.49	69	0.1396	9
	Wildebeest	Annualrain	Linear	Annualrain	0.00304	0.000723	0.0016	0.00449	4.21	69	<0.0001	9
	Wildebeest	Percect Protect	Linear	Intercept	2.9269	0.2759	2.3768	3.4769	10.61	71	<0.0001	9
	Wildebeest	Percect Protect	Linear	Percent_protect	-0.1214	0.0108	-0.1431	-0.0998	-11.19	71	<0.0001	9
	Wildebeest	Percect Protect	Quadratic	Intercept	-0.6489	0.3779	-1.4026	0.1047	-1.72	70	0.0904	9
	Wildebeest	Percect Protect	Quadratic	Percent_protect	0.4356	0.0659	0.3042	0.567	6.61	70	<0.0001	9
	Wildebeest	Percect Protect	Quadratic	Percent_protect*Percent_protect	-0.00809	0.000983	-0.01	-0.00613	-8.23	70	<0.0001	9
	Giraffe	Humanden	Linear	Intercept	-1.7844	0.0988	-1.9793	-1.5895	-18.06	182	<0.0001	10
	Giraffe	Humanden	Linear	Humanden	-0.0159	0.006	-0.0277	-0.00408	-2.65	182	0.0087	10
	Giraffe	Humanden	Quadratic	Intercept	-2.3937	0.2006	-2.7896	-1.9978	-11.93	181	<0.0001	10
	Giraffe	Humanden	Quadratic	Humanden	0.1223	0.0347	0.0538	0.1907	3.53	181	0.0005	10
	Giraffe	Humanden	Quadratic	Humanden*Humanden	-0.00473	0.00129	-0.00729	-0.00218	-3.66	181	0.0003	10
	Giraffe	Livestock	Linear	Intercept	-2.4674	0.1247	-2.7132	-2.2216	-19.79	211	<0.0001	10
	Giraffe	Livestock	Linear	Livestock	0.00011	2.5e-05	6.2e-05	0.000158	4.48	211	<0.0001	10
	Giraffe	Livestock	Quadratic	Intercept	-3.923	0.323	-4.5598	-3.2862	-12.14	210	<0.0001	10
	Giraffe	Livestock	Quadratic	Livestock	0.000863	0.000144	0.000579	0.00115	5.98	210	<0.0001	10
	Giraffe	Livestock	Quadratic	Livestock*Livestock	-7.37e-08	1.471e-08	-1.03e-07	-4.47e-08	-5.01	210	<0.0001	10
	Giraffe	Annualrain	Quadratic	Intercept	-2.2252	0.4732	-3.1581	-1.2923	-4.7	209	<0.0001	10
	Giraffe	Annualrain	Quadratic	Annualrain	-0.00017	0.00128	-0.0027	0.00237	-0.13	209	0.8969	10
	Giraffe	Annualrain	Quadratic	Annualrai*Annualrain	3.847e-07	0	.	.	.	209	<0.0001	10
	Giraffe	Maxtemp	Linear	Intercept	2.0863	0.7198	0.6672	3.5055	2.9	205	0.0042	10
	Giraffe	Maxtemp	Linear	maxtemp	-0.1428	0.0239	-0.1899	-0.0957	-5.97	205	<0.0001	10
	Giraffe	Maxtemp	Quadratic	Intercept	10.5384	8.0689	-5.3707	26.4476	1.31	204	0.193	10
	Giraffe	Maxtemp	Quadratic	maxtemp	-0.7276	0.556	-1.8239	0.3686	-1.31	204	0.1921	10
	Giraffe	Maxtemp	Quadratic	maxtemp*maxtemp	0.01	0.00951	-0.00873	0.0288	1.05	204	0.2934	10
	Giraffe	Mintemp	Linear	Intercept	-0.9074	0.2785	-1.4565	-0.3584	-3.26	205	0.0013	10
	Giraffe	Mintemp	Linear	mintemp	-0.0685	0.0149	-0.0979	-0.0392	-4.6	205	<0.0001	10
	Giraffe	Mintemp	Quadratic	Intercept	0.8106	1.1921	-1.5399	3.1611	0.68	204	0.4973	10
	Giraffe	Mintemp	Quadratic	mintemp	-0.2827	0.1437	-0.566	0.000616	-1.97	204	0.0505	10
	Giraffe	Mintemp	Quadratic	mintemp*mintemp	0.00623	0.00414	-0.00194	0.0144	1.5	204	0.1341	10
	Giraffe	Annualrain	Linear	Intercept	-2.4343	0.193	-2.8147	-2.0539	-12.61	210	<0.0001	10
	Giraffe	Annualrain	Linear	Annualrain	0.000445	0.00025	-5e-05	0.000938	1.78	210	0.0772	10
	Giraffe	Percect Protect	Linear	Intercept	-2.13	0.1175	-2.3616	-1.8984	-18.13	215	<0.0001	10
	Giraffe	Percect Protect	Linear	Percent_protect	0.000404	0.00615	-0.0117	0.0125	0.07	215	0.9477	10
	Giraffe	Percect Protect	Quadratic	Intercept	-2.1638	0.1732	-2.5051	-1.8225	-12.5	214	<0.0001	10
	Giraffe	Percect Protect	Quadratic	Percent_protect	0.00777	0.0286	-0.0487	0.0642	0.27	214	0.7865	10
	Giraffe	Percect Protect	Quadratic	Percent_protect*Percent_protect	-0.00012	0.000442	-0.00099	0.000754	-0.26	214	0.7925	10
	Gerenuk	Humanden	Linear	Intercept	-1.8877	0.0987	-2.0825	-1.6928	-19.12	173	<0.0001	11
	Gerenuk	Humanden	Linear	Humanden	-0.1651	0.0248	-0.2141	-0.1161	-6.65	173	<0.0001	11
	Gerenuk	Humanden	Quadratic	Intercept	-1.8451	0.1031	-2.0487	-1.6416	-17.89	172	<0.0001	11
	Gerenuk	Humanden	Quadratic	Humanden	-0.187	0.0284	-0.2432	-0.1309	-6.57	172	<0.0001	11
	Gerenuk	Humanden	Quadratic	Humanden*Humanden	0.0019	0.000663	0.000591	0.00321	2.86	172	0.0047	11
	Gerenuk	Livestock	Linear	Intercept	-2.9371	0.165	-3.2624	-2.6118	-17.81	198	<0.0001	11
	Gerenuk	Livestock	Linear	Livestock	-0.00014	6.9e-05	-0.00027	-2.29e-06	-2.01	198	0.0463	11
	Gerenuk	Livestock	Quadratic	Intercept	-5.8676	0.904	-7.6504	-4.0848	-6.49	197	<0.0001	11
	Gerenuk	Livestock	Quadratic	Livestock	0.00275	0.00085	0.00107	0.00443	3.24	197	0.0014	11
	Gerenuk	Livestock	Quadratic	Livestock*Livestock	-6.03e-07	1.941e-07	-9.86e-07	-2.21e-07	-3.11	197	0.0022	11
	Gerenuk	Annualrain	Quadratic	Intercept	-1.524	0.6518	-2.8094	-0.2385	-2.34	198	0.0204	11
	Gerenuk	Annualrain	Quadratic	Annualrain	-0.00238	0.00177	-0.00587	0.0011	-1.35	198	0.1793	11
	Gerenuk	Annualrain	Quadratic	Annualrai*Annualrain	-9.54e-07	1.09e-06	-3.1e-06	1.196e-06	-0.88	198	0.3824	11
	Gerenuk	Maxtemp	Linear	Intercept	-16.9604	1.2729	-19.4708	-14.4501	-13.32	195	<0.0001	11
	Gerenuk	Maxtemp	Linear	maxtemp	0.4385	0.042	0.3557	0.5213	10.45	195	<0.0001	11
	Gerenuk	Maxtemp	Quadratic	Intercept	-52.0943	12.9247	-77.5853	-26.6033	-4.03	194	<0.0001	11
	Gerenuk	Maxtemp	Quadratic	maxtemp	2.8396	0.8842	1.0957	4.5835	3.21	194	0.0015	11
	Gerenuk	Maxtemp	Quadratic	maxtemp*maxtemp	-0.0407	0.015	-0.0703	-0.0111	-2.71	194	0.0073	11
	Gerenuk	Mintemp	Linear	Intercept	-9.4479	0.6391	-10.7083	-8.1876	-14.78	195	<0.0001	11
	Gerenuk	Mintemp	Linear	mintemp	0.3137	0.0341	0.2463	0.381	9.18	195	<0.0001	11
	Gerenuk	Mintemp	Quadratic	Intercept	-21.0747	1.8051	-24.6348	-17.5146	-11.68	194	<0.0001	11
	Gerenuk	Mintemp	Quadratic	mintemp	1.7148	0.2216	1.2776	2.1519	7.74	194	<0.0001	11
	Gerenuk	Mintemp	Quadratic	mintemp*mintemp	-0.0403	0.00651	-0.0532	-0.0275	-6.19	194	<0.0001	11
	Gerenuk	Annualrain	Linear	Intercept	-1.0058	0.2805	-1.5589	-0.4528	-3.59	199	0.0004	11
	Gerenuk	Annualrain	Linear	Annualrain	-0.00389	0.000379	-0.00464	-0.00315	-10.27	199	<0.0001	11
	Gerenuk	Percect Protect	Linear	Intercept	-3.1948	0.1522	-3.495	-2.8946	-20.99	202	<0.0001	11
	Gerenuk	Percect Protect	Linear	Percent_protect	-0.0116	0.00738	-0.0261	0.003	-1.57	202	0.1191	11
	Gerenuk	Percect Protect	Quadratic	Intercept	-3.0267	0.2168	-3.4542	-2.5992	-13.96	201	<0.0001	11
	Gerenuk	Percect Protect	Quadratic	Percent_protect	-0.0512	0.0349	-0.12	0.0176	-1.47	201	0.144	11
	Gerenuk	Percect Protect	Quadratic	Percent_protect*Percent_protect	0.000629	0.000543	-0.00044	0.0017	1.16	201	0.2481	11
	Grant's gazelle	Humanden	Linear	Intercept	-0.726	0.1195	-0.9617	-0.4902	-6.08	178	<0.0001	12
	Grant's gazelle	Humanden	Linear	Humanden	-0.0116	0.00664	-0.0247	0.00147	-1.75	178	0.0814	12
	Grant's gazelle	Humanden	Quadratic	Intercept	-1.0221	0.196	-1.4089	-0.6353	-5.22	177	<0.0001	12
	Grant's gazelle	Humanden	Quadratic	Humanden	0.0409	0.0265	-0.0114	0.0931	1.54	177	0.1243	12
	Grant's gazelle	Humanden	Quadratic	Humanden*Humanden	-0.00128	0.00072	-0.0027	0.000138	-1.78	177	0.0766	12
	Grant's gazelle	Livestock	Linear	Intercept	-1.5836	0.1392	-1.8579	-1.3092	-11.38	206	<0.0001	12
	Grant's gazelle	Livestock	Linear	Livestock	0.000183	2.3e-05	0.000138	0.000228	8	206	<0.0001	12
	Grant's gazelle	Livestock	Quadratic	Intercept	-3.4296	0.3579	-4.1353	-2.7239	-9.58	205	<0.0001	12
	Grant's gazelle	Livestock	Quadratic	Livestock	0.0011	0.000142	0.000818	0.00138	7.72	205	<0.0001	12
	Grant's gazelle	Livestock	Quadratic	Livestock*Livestock	-8.8e-08	1.343e-08	-1.14e-07	-6.15e-08	-6.55	205	<0.0001	12
	Grant's gazelle	Annualrain	Quadratic	Intercept	-0.2846	0.5964	-1.4605	0.8914	-0.48	205	0.6338	12
	Grant's gazelle	Annualrain	Quadratic	Annualrain	-0.00284	0.00166	-0.00611	0.000441	-1.71	205	0.0894	12
	Grant's gazelle	Annualrain	Quadratic	Annualrai*Annualrain	2.197e-06	1.054e-06	1.181e-07	4.275e-06	2.08	205	0.0384	12
	Grant's gazelle	Maxtemp	Linear	Intercept	4.398	0.8115	2.7979	5.9981	5.42	201	<0.0001	12
	Grant's gazelle	Maxtemp	Linear	maxtemp	-0.1854	0.0269	-0.2384	-0.1324	-6.89	201	<0.0001	12
	Grant's gazelle	Maxtemp	Quadratic	Intercept	39.977	11.2567	17.78	62.174	3.55	200	0.0005	12
	Grant's gazelle	Maxtemp	Quadratic	maxtemp	-2.63	0.7684	-4.1451	-1.1149	-3.42	200	0.0008	12
	Grant's gazelle	Maxtemp	Quadratic	maxtemp*maxtemp	0.0415	0.013	0.0159	0.0672	3.19	200	0.0016	12
	Grant's gazelle	Mintemp	Linear	Intercept	1.6598	0.4237	0.8243	2.4953	3.92	201	0.0001	12
	Grant's gazelle	Mintemp	Linear	mintemp	-0.1573	0.0228	-0.2023	-0.1124	-6.9	201	<0.0001	12
	Grant's gazelle	Mintemp	Quadratic	Intercept	-1.5365	1.7438	-4.9751	1.9021	-0.88	200	0.3793	12
	Grant's gazelle	Mintemp	Quadratic	mintemp	0.2541	0.2219	-0.1834	0.6915	1.15	200	0.2535	12
	Grant's gazelle	Mintemp	Quadratic	mintemp*mintemp	-0.0124	0.00666	-0.0255	0.000783	-1.85	200	0.0652	12
	Grant's gazelle	Annualrain	Linear	Intercept	-1.4287	0.2073	-1.8375	-1.02	-6.89	206	<0.0001	12
	Grant's gazelle	Annualrain	Linear	Annualrain	0.000598	0.000271	6.4e-05	0.00113	2.21	206	0.0282	12
	Grant's gazelle	Percect Protect	Linear	Intercept	-0.8898	0.1286	-1.1433	-0.6363	-6.92	210	<0.0001	12
	Grant's gazelle	Percect Protect	Linear	Percent_protect	-0.0125	0.00645	-0.0252	0.000186	-1.94	210	0.0534	12
	Grant's gazelle	Percect Protect	Quadratic	Intercept	-0.7119	0.2246	-1.1546	-0.2692	-3.17	209	0.0018	12
	Grant's gazelle	Percect Protect	Quadratic	Percent_protect	-0.0518	0.0396	-0.1299	0.0264	-1.31	209	0.1932	12
	Grant's gazelle	Percect Protect	Quadratic	Percent_protect*Percent_protect	0.000602	0.0006	-0.00058	0.00178	1	209	0.3162	12
	Warthog	Humanden	Linear	Intercept	-2.7731	0.143	-3.0552	-2.491	-19.4	179	<0.0001	13
	Warthog	Humanden	Linear	Humanden	0.00101	0.00507	-0.00901	0.011	0.2	179	0.8432	13
	Warthog	Humanden	Quadratic	Intercept	-3.1846	0.2424	-3.663	-2.7062	-13.14	178	<0.0001	13
	Warthog	Humanden	Quadratic	Humanden	0.0461	0.02	0.00661	0.0856	2.3	178	0.0224	13
	Warthog	Humanden	Quadratic	Humanden*Humanden	-0.00068	0.000356	-0.00138	2.2e-05	-1.91	178	0.0576	13
	Warthog	Livestock	Linear	Intercept	-3.4138	0.1779	-3.7646	-3.063	-19.19	206	<0.0001	13
	Warthog	Livestock	Linear	Livestock	0.00017	3e-05	0.000111	0.00023	5.68	206	<0.0001	13
	Warthog	Livestock	Quadratic	Intercept	-4.6589	0.458	-5.5618	-3.7559	-10.17	205	<0.0001	13
	Warthog	Livestock	Quadratic	Livestock	0.000732	0.000182	0.000374	0.00109	4.03	205	<0.0001	13
	Warthog	Livestock	Quadratic	Livestock*Livestock	-5.01e-08	1.663e-08	-8.29e-08	-1.73e-08	-3.01	205	0.0029	13
	Warthog	Annualrain	Quadratic	Intercept	-4.3467	0.4488	-5.2315	-3.462	-9.69	205	<0.0001	13
	Warthog	Annualrain	Quadratic	Annualrain	0.00134	0.00127	-0.00117	0.00384	1.05	205	0.2937	13
	Warthog	Annualrain	Quadratic	Annualrai*Annualrain	5.827e-07	0	.	.		205	<0.0001	13
	Warthog	Maxtemp	Linear	Intercept	2.3935	0.908	0.603	4.1839	2.64	201	0.009	13
	Warthog	Maxtemp	Linear	maxtemp	-0.1793	0.0301	-0.2387	-0.1199	-5.95	201	<0.0001	13
	Warthog	Maxtemp	Quadratic	Intercept	12.7462	9.3001	-5.5927	31.085	1.37	200	0.1721	13
	Warthog	Maxtemp	Quadratic	maxtemp	-0.9061	0.65	-2.1877	0.3755	-1.39	200	0.1648	13
	Warthog	Maxtemp	Quadratic	maxtemp*maxtemp	0.0126	0.0113	-0.0096	0.0348	1.12	200	0.2643	13
	Warthog	Mintemp	Linear	Intercept	-1.8159	0.3355	-2.4775	-1.1543	-5.41	201	<0.0001	13
	Warthog	Mintemp	Linear	mintemp	-0.0588	0.0178	-0.0938	-0.0238	-3.31	201	0.0011	13
	Warthog	Mintemp	Quadratic	Intercept	8.025	1.4778	5.1109	10.939	5.43	200	<0.0001	13
	Warthog	Mintemp	Quadratic	mintemp	-1.359	0.1855	-1.7247	-0.9933	-7.33	200	<0.0001	13
	Warthog	Mintemp	Quadratic	mintemp*mintemp	0.0391	0.00552	0.0282	0.05	7.08	200	<0.0001	13
	Warthog	Annualrain	Linear	Intercept	-4.6276	0.1992	-5.0204	-4.2348	-23.23	206	<0.0001	13
	Warthog	Annualrain	Linear	Annualrain	0.00221	0.000259	0.0017	0.00272	8.53	206	<0.0001	13
	Warthog	Percect Protect	Linear	Intercept	-2.8777	0.1248	-3.1238	-2.6316	-23.05	210	<0.0001	13
	Warthog	Percect Protect	Linear	Percent_protect	0.00263	0.00749	-0.0121	0.0174	0.35	210	0.7261	13
	Warthog	Percect Protect	Quadratic	Intercept	-3.9153	0.1878	-4.2855	-3.5452	-20.85	209	<0.0001	13
	Warthog	Percect Protect	Quadratic	Percent_protect	0.1932	0.0332	0.1278	0.2586	5.82	209	<0.0001	13
	Warthog	Percect Protect	Quadratic	Percent_protect*Percent_protect	-0.00291	0.000502	-0.0039	-0.00192	-5.81	209	<0.0001	13
	Lesser kudu	Humanden	Linear	Intercept	-3.6545	0.115	-3.8816	-3.4275	-31.77	176	<0.0001	14
	Lesser kudu	Humanden	Linear	Humanden	-0.0181	0.00752	-0.0329	-0.00321	-2.4	176	0.0174	14
	Lesser kudu	Humanden	Quadratic	Intercept	-3.6314	0.1354	-3.8986	-3.3643	-26.83	175	<0.0001	14
	Lesser kudu	Humanden	Quadratic	Humanden	-0.0223	0.0145	-0.051	0.00637	-1.54	175	0.1265	14
	Lesser kudu	Humanden	Quadratic	Humanden*Humanden	9.4e-05	0.000239	-0.00038	0.000566	0.39	175	0.694	14
	Lesser kudu	Livestock	Linear	Intercept	-3.5978	0.143	-3.8798	-3.3158	-25.15	201	<0.0001	14
	Lesser kudu	Livestock	Linear	Livestock	-0.00018	6.4e-05	-0.00031	-5e-05	-2.8	201	0.0056	14
	Lesser kudu	Livestock	Quadratic	Intercept	-4.0043	0.2802	-4.5569	-3.4518	-14.29	200	<0.0001	14
	Lesser kudu	Livestock	Quadratic	Livestock	0.000204	0.000237	-0.00026	0.000672	0.86	200	0.3906	14
	Lesser kudu	Livestock	Quadratic	Livestock*Livestock	-6.43e-08	4.53e-08	-1.54e-07	2.503e-08	-1.42	200	0.1574	14
	Lesser kudu	Annualrain	Quadratic	Intercept	-4.6979	0.6133	-5.9073	-3.4885	-7.66	201	<0.0001	14
	Lesser kudu	Annualrain	Quadratic	Annualrain	0.003	0.00174	-0.00043	0.00643	1.72	201	0.0866	14
	Lesser kudu	Annualrain	Quadratic	Annualrai*Annualrain	-2.61e-06	1.124e-06	-4.83e-06	-3.95e-07	-2.32	201	0.0212	14
	Thomson's gazelle	Annualrain	Quadratic	Intercept	-7.1065	1.2992	-9.6716	-4.5415	-5.47	167	<0.0001	14
	Thomson's gazelle	Annualrain	Quadratic	Annualrain	0.00856	0.00368	0.0013	0.0158	2.33	167	0.0212	14
	Thomson's gazelle	Annualrain	Quadratic	Annualrai*Annualrain	-1.41e-06	2.358e-06	-6.07e-06	3.243e-06	-0.6	167	0.5499	14
	Lesser kudu	Maxtemp	Linear	Intercept	-13.6529	1.2641	-16.1456	-11.1601	-10.8	199	<0.0001	14
	Lesser kudu	Maxtemp	Linear	maxtemp	0.313	0.0418	0.2305	0.3954	7.48	199	<0.0001	14
	Thomson's gazelle	Maxtemp	Linear	Intercept	18.3523	2.3751	13.6629	23.0418	7.73	165	<0.0001	14
	Thomson's gazelle	Maxtemp	Linear	maxtemp	-0.7063	0.0797	-0.8636	-0.5489	-8.86	165	<0.0001	14
	Lesser kudu	Maxtemp	Quadratic	Intercept	-66.6573	9.3087	-85.0143	-48.3004	-7.16	198	<0.0001	14
	Lesser kudu	Maxtemp	Quadratic	maxtemp	3.9401	0.6383	2.6814	5.1987	6.17	198	<0.0001	14
	Lesser kudu	Maxtemp	Quadratic	maxtemp*maxtemp	-0.0616	0.0109	-0.0831	-0.0402	-5.67	198	<0.0001	14
	Thomson's gazelle	Maxtemp	Quadratic	Intercept	69.733	31.6416	7.2556	132.2	2.2	164	0.0289	14
	Thomson's gazelle	Maxtemp	Quadratic	maxtemp	-4.2929	2.198	-8.6329	0.0471	-1.95	164	0.0525	14
	Thomson's gazelle	Maxtemp	Quadratic	maxtemp*maxtemp	0.0618	0.0378	-0.0129	0.1366	1.63	164	0.1042	14
	Lesser kudu	Mintemp	Linear	Intercept	-8.6411	0.5033	-9.6335	-7.6486	-17.17	199	<0.0001	14
	Lesser kudu	Mintemp	Linear	mintemp	0.2378	0.027	0.1846	0.291	8.82	199	<0.0001	14
	Thomson's gazelle	Mintemp	Linear	Intercept	5.9783	0.8475	4.3049	7.6516	7.05	165	<0.0001	14
	Thomson's gazelle	Mintemp	Linear	mintemp	-0.4858	0.0472	-0.5789	-0.3926	-10.3	165	<0.0001	14
	Lesser kudu	Mintemp	Quadratic	Intercept	-19.4783	1.4911	-22.4188	-16.5378	-13.06	198	<0.0001	14
	Lesser kudu	Mintemp	Quadratic	mintemp	1.5384	0.1809	1.1818	1.8951	8.51	198	<0.0001	14
	Lesser kudu	Mintemp	Quadratic	mintemp*mintemp	-0.0373	0.00526	-0.0477	-0.0269	-7.09	198	<0.0001	14
	Thomson's gazelle	Mintemp	Quadratic	Intercept	11.9828	3.7311	4.6156	19.3501	3.21	164	0.0016	14
	Thomson's gazelle	Mintemp	Quadratic	mintemp	-1.2665	0.4659	-2.1864	-0.3465	-2.72	164	0.0073	14
	Thomson's gazelle	Mintemp	Quadratic	mintemp*mintemp	0.0235	0.0139	-0.00393	0.051	1.69	164	0.0925	14
	Lesser kudu	Annualrain	Linear	Intercept	-3.4051	0.2747	-3.9468	-2.8634	-12.39	202	<0.0001	14
	Lesser kudu	Annualrain	Linear	Annualrain	-0.00093	0.00037	-0.00166	-0.0002	-2.52	202	0.0123	14
	Thomson's gazelle	Annualrain	Linear	Intercept	-6.3804	0.4527	-7.2741	-5.4867	-14.09	168	<0.0001	14
	Thomson's gazelle	Annualrain	Linear	Annualrain	0.0064	0.000586	0.00524	0.00755	10.92	168	<0.0001	14
	Thomson's gazelle	Annualrain	Linear	Intercept	-5.2024	0.3513	-5.8959	-4.5088	-14.81	168	<0.0001	14
	Thomson's gazelle	Annualrain	Linear	Annualrain	0.00522	0.000312	0.0046	0.00584	16.73	168	<0.0001	14
	Lesser kudu	Percect Protect	Linear	Intercept	-4.2217	0.1314	-4.4807	-3.9627	-32.14	205	<0.0001	14
	Lesser kudu	Percect Protect	Linear	Percent_protect	0.0146	0.0071	0.000624	0.0286	2.06	205	0.0407	14
	Thomson's gazelle	Percect Protect	Linear	Intercept	0.034	0.3671	-0.6907	0.7586	0.09	171	0.9264	14
	Thomson's gazelle	Percect Protect	Linear	Percent_protect	-0.0494	0.0241	-0.097	-0.00177	-2.05	171	0.0422	14
	Lesser kudu	Percect Protect	Quadratic	Intercept	-4.3038	0.1616	-4.6224	-3.9851	-26.63	204	<0.0001	14
	Lesser kudu	Percect Protect	Quadratic	Percent_protect	0.0339	0.0246	-0.0145	0.0824	1.38	204	0.1687	14
	Lesser kudu	Percect Protect	Quadratic	Percent_protect*Percent_protect	-0.00033	0.000398	-0.00111	0.000455	-0.83	204	0.4087	14
	Thomson's gazelle	Percect Protect	Quadratic	Intercept	-2.9157	0.4839	-3.8708	-1.9605	-6.03	170	<0.0001	14
	Thomson's gazelle	Percect Protect	Quadratic	Percent_protect	0.4347	0.0884	0.2603	0.6091	4.92	170	<0.0001	14
	Thomson's gazelle	Percect Protect	Quadratic	Percent_protect*Percent_protect	-0.00723	0.00134	-0.00988	-0.00459	-5.4	170	<0.0001	14
	Thomson's gazelle	Humanden	Linear	Intercept	-0.3887	0.2782	-0.9386	0.1612	-1.4	145	0.1645	15
	Thomson's gazelle	Humanden	Linear	Humanden	0.0024	0.00912	-0.0156	0.0204	0.26	145	0.793	15
	Thomson's gazelle	Humanden	Quadratic	Intercept	-1.996	0.9343	-3.8427	-0.1494	-2.14	144	0.0343	15
	Thomson's gazelle	Humanden	Quadratic	Humanden	0.2152	0.0939	0.0296	0.4008	2.29	144	0.0234	15
	Thomson's gazelle	Humanden	Quadratic	Humanden*Humanden	-0.00486	0.00228	-0.00937	-0.00034	-2.13	144	0.0351	15
	Thomson's gazelle	Livestock	Linear	Intercept	-1.5231	0.3098	-2.1347	-0.9116	-4.92	167	<0.0001	15
	Thomson's gazelle	Livestock	Linear	Livestock	0.00031	4.1e-05	0.000229	0.000392	7.54	167	<0.0001	15
	Thomson's gazelle	Livestock	Quadratic	Intercept	-9.8534	1.9823	-13.7672	-5.9397	-4.97	167	<0.0001	15
	Thomson's gazelle	Livestock	Quadratic	Livestock	0.00317	0.000581	0.00202	0.00431	5.46	166	<0.0001	15
	Thomson's gazelle	Livestock	Quadratic	Livestock*Livestock	-2.25e-07	4.214e-08	-3.08e-07	-1.42e-07	-5.34	166	<0.0001	15
	Eland	Humanden	Linear	Intercept	-2.2827	0.1675	-2.6136	-1.9518	-13.62	160	<0.0001	16
	Eland	Humanden	Linear	Humanden	-0.00457	0.00716	-0.0187	0.00957	-0.64	160	0.5241	16
	Eland	Humanden	Quadratic	Intercept	-4.991	0.8489	-6.6676	-3.3144	-5.88	159	<0.0001	16
	Eland	Humanden	Quadratic	Humanden	0.5677	0.1466	0.2782	0.8571	3.87	159	0.0002	16
	Eland	Humanden	Quadratic	Humanden*Humanden	-0.0231	0.0062	-0.0353	-0.0108	-3.72	159	0.0003	16
	Eland	Livestock	Linear	Intercept	-2.8521	0.1983	-3.2432	-2.461	-14.39	185	<0.0001	16
	Eland	Livestock	Linear	Livestock	0.000128	3.6e-05	5.7e-05	0.000199	3.56	185	0.0005	16
	Eland	Livestock	Quadratic	Intercept	-4.5791	0.5569	-5.6778	-3.4805	-8.22	184	<0.0001	16
	Eland	Livestock	Quadratic	Livestock	0.00101	0.000237	0.000546	0.00148	4.28	184	<0.0001	16
	Eland	Livestock	Quadratic	Livestock*Livestock	-8.71e-08	2.366e-08	-1.34e-07	-4.04e-08	-3.68	184	0.0003	16
	Eland	Annualrain	Quadratic	Intercept	-5.4079	0.9047	-7.1929	-3.6229	-5.98	184	<0.0001	16
	Eland	Annualrain	Quadratic	Annualrain	0.00646	0.00229	0.00195	0.011	2.82	184	0.0053	16
	Eland	Annualrain	Quadratic	Annualrai*Annualrain	-3.02e-06	1.312e-06	-5.61e-06	-4.33e-07	-2.3	184	0.0224	16
	Eland	Maxtemp	Linear	Intercept	7.7023	1.4891	4.7639	10.6407	5.17	180	<0.0001	16
	Eland	Maxtemp	Linear	maxtemp	-0.3529	0.05	-0.4515	-0.2543	-7.06	180	<0.0001	16
	Eland	Maxtemp	Quadratic	Intercept	-30.5013	11.0425	-52.2917	-8.711	-2.76	179	0.0063	16
	Eland	Maxtemp	Quadratic	maxtemp	2.2729	0.7583	0.7765	3.7693	3	179	0.0031	16
	Eland	Maxtemp	Quadratic	maxtemp*maxtemp	-0.0448	0.0129	-0.0703	-0.0192	-3.46	179	0.0007	16
	Eland	Mintemp	Linear	Intercept	0.1776	0.609	-1.024	1.3793	0.29	180	0.7709	16
	Eland	Mintemp	Linear	mintemp	-0.156	0.0334	-0.222	-0.09	-4.67	180	<0.0001	16
	Eland	Mintemp	Quadratic	Intercept	-6.5318	1.6839	-9.8546	-3.2091	-3.88	179	0.0001	16
	Eland	Mintemp	Quadratic	mintemp	0.7009	0.2127	0.2813	1.1206	3.3	179	0.0012	16
	Eland	Mintemp	Quadratic	mintemp*mintemp	-0.0257	0.00636	-0.0382	-0.0131	-4.04	179	<0.0001	16
	Eland	Annualrain	Linear	Intercept	-3.4905	0.3711	-4.2227	-2.7583	-9.41	185	<0.0001	16
	Eland	Annualrain	Linear	Annualrain	0.00136	0.00048	0.000412	0.0023	2.83	185	0.0052	16
	Eland	Percect Protect	Linear	Intercept	-2.678	0.1629	-2.9992	-2.3567	-16.44	189	<0.0001	16
	Eland	Percect Protect	Linear	Percent_protect	0.0156	0.00742	0.000959	0.0302	2.1	189	0.0369	16
	Eland	Percect Protect	Quadratic	Intercept	-2.208	0.2715	-2.7436	-1.6723	-8.13	188	<0.0001	16
	Eland	Percect Protect	Quadratic	Percent_protect	-0.0854	0.0427	-0.1697	-0.00117	-2	188	0.0469	16
	Eland	Percect Protect	Quadratic	Percent_protect*Percent_protect	0.00156	0.000648	0.000278	0.00283	2.4	188	0.0173	16
	Oryx	Humanden	Linear	Intercept	-2.0827	0.1161	-2.3117	-1.8536	-17.95	176	<0.0001	17
	Oryx	Humanden	Linear	Humanden	-0.0575	0.0145	-0.086	-0.029	-3.98	176	0.0001	17
	Oryx	Humanden	Quadratic	Intercept	-2.0422	0.1235	-2.2859	-1.7985	-16.54	175	<0.0001	17
	Oryx	Humanden	Quadratic	Humanden	-0.0696	0.0187	-0.1065	-0.0326	-3.72	175	0.0003	17
	Oryx	Humanden	Quadratic	Humanden*Humanden	0.000495	0.000292	-8e-05	0.00107	1.7	175	0.0916	17
	Oryx	Livestock	Linear	Intercept	-2.3987	0.1589	-2.7119	-2.0855	-15.1	202	<0.0001	17
	Oryx	Livestock	Linear	Livestock	-0.00017	7e-05	-0.00031	-3e-05	-2.47	202	0.0145	17
	Oryx	Livestock	Quadratic	Intercept	-2.5843	0.2716	-3.1198	-2.0488	-9.52	201	<0.0001	17
	Oryx	Livestock	Quadratic	Livestock	2.813e-06	0.000216	-0.00042	0.000429	0.01	201	0.9896	17
	Oryx	Livestock	Quadratic	Livestock*Livestock	-2.84e-08	3.649e-08	-1e-07	4.358e-08	-0.78	201	0.4379	17
	Oryx	Annualrain	Quadratic	Intercept	-3.6269	0.695	-4.9972	-2.2566	-5.22	202	<0.0001	17
	Oryx	Annualrain	Quadratic	Annualrain	0.00388	0.0019	0.000133	0.00762	2.04	202	0.0425	17
	Oryx	Annualrain	Quadratic	Annualrai*Annualrain	-3.6e-06	1.192e-06	-5.95e-06	-1.25e-06	-3.02	202	0.0028	17
	Oryx	Maxtemp	Linear	Intercept	-6.8795	1.5598	-9.9554	-3.8037	-4.41	199	<0.0001	17
	Oryx	Maxtemp	Linear	maxtemp	0.133	0.0516	0.0311	0.2348	2.58	199	0.0107	17
	Oryx	Maxtemp	Quadratic	Intercept	-77.183	15.7289	-108.2	-46.1653	-4.91	198	<0.0001	17
	Oryx	Maxtemp	Quadratic	maxtemp	4.9049	1.0709	2.7931	7.0167	4.58	198	<0.0001	17
	Oryx	Maxtemp	Quadratic	maxtemp*maxtemp	-0.0804	0.0181	-0.1161	-0.0447	-4.44	198	<0.0001	17
	Oryx	Mintemp	Linear	Intercept	-6.1567	0.7538	-7.6431	-4.6703	-8.17	199	<0.0001	17
	Oryx	Mintemp	Linear	mintemp	0.1747	0.0406	0.0946	0.2548	4.3	199	<0.0001	17
	Oryx	Mintemp	Quadratic	Intercept	-19.024	2.2327	-23.4269	-14.6211	-8.52	198	<0.0001	17
	Oryx	Mintemp	Quadratic	mintemp	1.7403	0.279	1.19	2.2906	6.24	198	<0.0001	17
	Oryx	Mintemp	Quadratic	mintemp*mintemp	-0.0455	0.00832	-0.0619	-0.0291	-5.47	198	<0.0001	17
	Oryx	Annualrain	Linear	Intercept	-1.8023	0.3736	-2.5391	-1.0656	-4.82	203	<0.0001	17
	Oryx	Annualrain	Linear	Annualrain	-0.00157	0.000514	-0.00258	-0.00056	-3.05	203	0.0026	17
	Oryx	Percect Protect	Linear	Intercept	-3.0643	0.1602	-3.3802	-2.7484	-19.12	206	<0.0001	17
	Oryx	Percect Protect	Linear	Percent_protect	0.0166	0.00796	0.000871	0.0323	2.08	206	0.0387	17
	Oryx	Percect Protect	Quadratic	Intercept	-2.9476	0.2293	-3.3996	-2.4955	-12.86	205	<0.0001	17
	Oryx	Percect Protect	Quadratic	Percent_protect	-0.0112	0.0383	-0.0868	0.0643	-0.29	205	0.7695	17
	Oryx	Percect Protect	Quadratic	Percent_protect*Percent_protect	0.000442	0.000597	-0.00074	0.00162	0.74	205	0.4606	17
	Topi	Humanden	Linear	Intercept	0.0743	0.2971	-0.5132	0.6617	0.25	137	0.803	18
	Topi	Humanden	Linear	Humanden	-0.0177	0.0195	-0.0564	0.0209	-0.91	137	0.3658	18
	Topi	Humanden	Quadratic	Intercept	-11.706	4.0225	-19.6608	-3.7512	-2.91	136	0.0042	18
	Topi	Humanden	Quadratic	Humanden	3.0888	0.9518	1.2066	4.9711	3.25	136	0.0015	18
	Topi	Humanden	Quadratic	Humanden*Humanden	-0.181	0.0557	-0.2911	-0.0708	-3.25	136	0.0015	18
	Topi	Livestock	Linear	Intercept	2.1229	0.1408	1.8449	2.401	15.08	157	<0.0001	18
	Topi	Livestock	Linear	Livestock	-0.00198	0.000304	-0.00258	-0.00138	-6.5	157	<0.0001	18
	Topi	Livestock	Quadratic	Intercept	2.1553	0.1435	1.8719	2.4387	15.02	156	<0.0001	18
	Topi	Livestock	Quadratic	Livestock	-0.00222	0.000327	-0.00287	-0.00158	-6.8	156	<0.0001	18
	Topi	Livestock	Quadratic	Livestock*Livestock	2.147e-07	3.701e-08	1.416e-07	2.878e-07	5.8	156	<0.0001	18
	Impala	Annualrain	Quadratic	Intercept	-5.8109	1.1136	-8.0078	-3.614	-5.22	187	<0.0001	18
	Impala	Annualrain	Quadratic	Annualrain	0.00723	0.00304	0.00123	0.0132	2.38	187	0.0185	18
	Impala	Annualrain	Quadratic	Annualrai*Annualrain	-1.38e-06	1.894e-06	-5.11e-06	2.359e-06	-0.73	187	0.468	18
	Topi	Annualrain	Quadratic	Intercept	-6.8579	1.1699	-9.1686	-4.5472	-5.86	158	<0.0001	18
	Topi	Annualrain	Quadratic	Annualrain	0.0113	0.00358	0.00427	0.0184	3.17	158	0.0018	18
	Topi	Annualrain	Quadratic	Annualrai*Annualrain	-4.11e-06	2.505e-06	-9.05e-06	8.421e-07	-1.64	158	0.1032	18
	Impala	Maxtemp	Linear	Intercept	19.2278	1.0212	17.2131	21.2425	18.83	184	<0.0001	18
	Impala	Maxtemp	Linear	maxtemp	-0.723	0.0342	-0.7904	-0.6556	-21.16	184	<0.0001	18
	Topi	Maxtemp	Linear	Intercept	0.2437	2.3499	-4.3981	4.8855	0.1	156	0.9175	18
	Topi	Maxtemp	Linear	maxtemp	-0.0189	0.0788	-0.1745	0.1367	-0.24	156	0.8108	18
	Impala	Maxtemp	Quadratic	Intercept	10.2793	9.151	-7.7757	28.3344	1.12	183	0.2628	18
	Impala	Maxtemp	Quadratic	maxtemp	-0.102	0.6325	-1.35	1.146	-0.16	183	0.872	18
	Impala	Maxtemp	Quadratic	maxtemp*maxtemp	-0.0107	0.0109	-0.0321	0.0107	-0.98	183	0.3269	18
	Topi	Maxtemp	Quadratic	Intercept	-41.5356	31.1063	-103	19.9114	-1.34	155	0.1837	18
	Topi	Maxtemp	Quadratic	maxtemp	2.9922	2.2333	-1.4195	7.4039	1.34	155	0.1823	18
	Topi	Maxtemp	Quadratic	maxtemp*maxtemp	-0.0535	0.0396	-0.1317	0.0247	-1.35	155	0.1782	18
	Impala	Mintemp	Linear	Intercept	4.8165	0.4971	3.8358	5.7972	9.69	184	<0.0001	18
	Impala	Mintemp	Linear	mintemp	-0.3703	0.027	-0.4235	-0.317	-13.72	184	<0.0001	18
	Topi	Mintemp	Linear	Intercept	-1.2947	0.5433	-2.3679	-0.2216	-2.38	156	0.0184	18
	Topi	Mintemp	Linear	mintemp	0.0511	0.0282	-0.00462	0.1068	1.81	156	0.072	18
	Impala	Mintemp	Quadratic	Intercept	7.0284	2.1939	2.6998	11.357	3.2	183	0.0016	18
	Impala	Mintemp	Quadratic	mintemp	-0.6631	0.2824	-1.2202	-0.106	-2.35	183	0.0199	18
	Impala	Mintemp	Quadratic	mintemp*mintemp	0.00893	0.00856	-0.00796	0.0258	1.04	183	0.2982	18
	Topi	Mintemp	Quadratic	Intercept	41.2632	3.4786	34.3915	48.1348	11.86	155	<0.0001	18
	Topi	Mintemp	Quadratic	mintemp	-5.6767	0.4438	-6.5534	-4.8	-12.79	155	<0.0001	18
	Topi	Mintemp	Quadratic	mintemp*mintemp	0.1686	0.0133	0.1424	0.1948	12.72	155	<0.0001	18
	Impala	Annualrain	Linear	Intercept	-5.0566	0.4021	-5.8499	-4.2634	-12.58	188	<0.0001	18
	Impala	Annualrain	Linear	Annualrain	0.00505	0.000512	0.00405	0.00606	9.88	188	<0.0001	18
	Topi	Annualrain	Linear	Intercept	-5.256	0.6836	-6.6061	-3.9059	-7.69	159	<0.0001	18
	Topi	Annualrain	Linear	Annualrain	0.00577	0.000897	0.004	0.00754	6.43	159	<0.0001	18
	Topi	Annualrain	Linear	Intercept	-4.0125	0.6934	-5.3821	-2.643	-5.79	159	<0.0001	18
	Topi	Annualrain	Linear	Annualrain	0.00359	0.000686	0.00223	0.00494	5.23	159	<0.0001	18
	Impala	Percect Protect	Linear	Intercept	-0.2888	0.2196	-0.722	0.1444	-1.31	191	0.1901	18
	Impala	Percect Protect	Linear	Percent_protect	-0.0154	0.0124	-0.0398	0.00906	-1.24	191	0.2162	18
	Topi	Percect Protect	Linear	Intercept	0.2408	0.6062	-0.9563	1.4378	0.4	161	0.6918	18
	Topi	Percect Protect	Linear	Percent_protect	-0.0511	0.0452	-0.1402	0.0381	-1.13	161	0.2599	18
	Impala	Percect Protect	Quadratic	Intercept	-2.0956	0.3727	-2.8308	-1.3604	-5.62	190	<0.0001	18
	Impala	Percect Protect	Quadratic	Percent_protect	0.282	0.0625	0.1586	0.4053	4.51	190	<0.0001	18
	Impala	Percect Protect	Quadratic	Percent_protect*Percent_protect	-0.00441	0.000934	-0.00625	-0.00257	-4.72	190	<0.0001	18
	Topi	Percect Protect	Quadratic	Intercept	-7.8328	0.52	-8.8598	-6.8058	-15.06	160	<0.0001	18
	Topi	Percect Protect	Quadratic	Percent_protect	0.9519	0.0784	0.797	1.1067	12.14	160	<0.0001	18
	Topi	Percect Protect	Quadratic	Percent_protect*Percent_protect	-0.0145	0.00117	-0.0168	-0.0122	-12.43	160	<0.0001	18
	Hartebeest	Humanden	Linear	Intercept	-1.7496	0.1731	-2.0924	-1.4067	-10.11	118	<0.0001	19
	Hartebeest	Humanden	Linear	Humanden	-0.00337	0.00636	-0.016	0.00923	-0.53	118	0.5977	19
	Hartebeest	Humanden	Quadratic	Intercept	-3.616	0.7663	-5.1337	-2.0983	-4.72	117	<0.0001	19
	Hartebeest	Humanden	Quadratic	Humanden	0.3401	0.1123	0.1177	0.5625	3.03	117	0.003	19
	Hartebeest	Humanden	Quadratic	Humanden*Humanden	-0.0119	0.004	-0.0198	-0.00398	-2.97	117	0.0036	19
	Hartebeest	Livestock	Linear	Intercept	-2.1511	0.2078	-2.562	-1.7402	-10.35	134	<0.0001	19
	Hartebeest	Livestock	Linear	Livestock	7.2e-05	4e-05	-6.76e-06	0.00015	1.81	134	0.0729	19
	Hartebeest	Livestock	Quadratic	Intercept	-2.4984	0.3686	-3.2275	-1.7693	-6.78	133	<0.0001	19
	Hartebeest	Livestock	Quadratic	Livestock	0.000274	0.000183	-9e-05	0.000635	1.5	133	0.1366	19
	Hartebeest	Livestock	Quadratic	Livestock*Livestock	-2.03e-08	1.913e-08	-5.81e-08	1.756e-08	-1.06	133	0.291	19
	Hartebeest	Annualrain	Quadratic	Intercept	-4.6191	1.2993	-7.1886	-2.0496	-3.56	135	0.0005	19
	Hartebeest	Annualrain	Quadratic	Annualrain	0.00522	0.00312	-0.00096	0.0114	1.67	135	0.0972	19
	Hartebeest	Annualrain	Quadratic	Annualrai*Annualrain	-2.14e-06	1.719e-06	-5.53e-06	1.264e-06	-1.24	135	0.2163	19
	Hartebeest	Maxtemp	Linear	Intercept	7.2077	2.327	2.6044	11.811	3.1	131	0.0024	19
	Hartebeest	Maxtemp	Linear	maxtemp	-0.3224	0.08	-0.4808	-0.164	-4.03	131	<0.0001	19
	Hartebeest	Maxtemp	Quadratic	Intercept	-70.3337	12.9482	-95.9501	-44.7172	-5.43	130	<0.0001	19
	Hartebeest	Maxtemp	Quadratic	maxtemp	5.2324	0.9146	3.4231	7.0418	5.72	130	<0.0001	19
	Hartebeest	Maxtemp	Quadratic	maxtemp*maxtemp	-0.0987	0.016	-0.1304	-0.067	-6.16	130	<0.0001	19
	Hartebeest	Mintemp	Linear	Intercept	0.8185	0.7639	-0.6926	2.3296	1.07	131	0.2859	19
	Hartebeest	Mintemp	Linear	mintemp	-0.1643	0.0423	-0.2479	-0.0808	-3.89	131	0.0002	19
	Hartebeest	Mintemp	Quadratic	Intercept	-15.0402	2.4192	-19.8262	-10.2541	-6.22	130	<0.0001	19
	Hartebeest	Mintemp	Quadratic	mintemp	2.023	0.3301	1.3699	2.676	6.13	130	<0.0001	19
	Hartebeest	Mintemp	Quadratic	mintemp*mintemp	-0.0691	0.0103	-0.0895	-0.0488	-6.72	130	<0.0001	19
	Hartebeest	Annualrain	Linear	Intercept	-3.0962	0.4004	-3.888	-2.3045	-7.73	136	<0.0001	19
	Hartebeest	Annualrain	Linear	Annualrain	0.00142	0.000489	0.000452	0.00238	2.9	136	0.0043	19
	Hartebeest	Percect Protect	Linear	Intercept	-2.3134	0.2285	-2.7652	-1.8616	-10.12	138	<0.0001	19
	Hartebeest	Percect Protect	Linear	Percent_protect	0.0199	0.00914	0.00186	0.038	2.18	138	0.0308	19
	Hartebeest	Percect Protect	Quadratic	Intercept	-0.9256	0.6267	-2.1649	0.3137	-1.48	137	0.142	19
	Hartebeest	Percect Protect	Quadratic	Percent_protect	-0.2176	0.0894	-0.3944	-0.0408	-2.43	137	0.0162	19
	Hartebeest	Percect Protect	Quadratic	Percent_protect*Percent_protect	0.00351	0.0013	0.000948	0.00607	2.71	137	0.0076	19
	Impala	Humanden	Linear	Intercept	-0.3814	0.2396	-0.8545	0.0917	-1.59	163	0.1134	20
	Impala	Humanden	Linear	Humanden	0.00146	0.00777	-0.0139	0.0168	0.19	163	0.8511	20
	Impala	Humanden	Quadratic	Intercept	-1.8536	0.7019	-3.2398	-0.4675	-2.64	162	0.0091	20
	Impala	Humanden	Quadratic	Humanden	0.1799	0.0644	0.0528	0.307	2.79	162	0.0058	20
	Impala	Humanden	Quadratic	Humanden*Humanden	-0.00359	0.00142	-0.00639	-0.00079	-2.53	162	0.0123	20
	Impala	Livestock	Linear	Intercept	-1.4723	0.2619	-1.989	-0.9556	-5.62	187	<0.0001	20
	Impala	Livestock	Linear	Livestock	0.000303	3.5e-05	0.000233	0.000373	8.59	187	<0.0001	20
	Impala	Livestock	Quadratic	Intercept	-10.1736	1.7389	-13.604	-6.7432	-5.85	186	<0.0001	20
	Impala	Livestock	Quadratic	Livestock	0.00327	0.000512	0.00226	0.00428	6.4	186	<0.0001	20
	Impala	Livestock	Quadratic	Livestock*Livestock	-2.34e-07	3.729e-08	-3.07e-07	-1.6e-07	-6.26	186	<0.0001	20
	Grevy's zebra	Humanden	Linear	Intercept	-3.0442	0.2841	-3.6095	-2.4789	-10.72	81	<0.0001	21
	Grevy's zebra	Humanden	Linear	Humanden	-0.1346	0.0726	-0.279	0.00989	-1.85	81	0.0675	21
	Grevy's zebra	Humanden	Quadratic	Intercept	-3.6016	0.6527	-4.9006	-2.3026	-5.52	80	<0.0001	21
	Grevy's zebra	Humanden	Quadratic	Humanden	0.1385	0.3098	-0.4779	0.755	0.45	80	0.6559	21
	Grevy's zebra	Humanden	Quadratic	Humanden*Humanden	-0.0237	0.0314	-0.0862	0.0389	-0.75	80	0.4536	21
	Grevy's zebra	Livestock	Linear	Intercept	-4.1666	0.4439	-5.0482	-3.2849	-9.39	92	<0.0001	21
	Grevy's zebra	Livestock	Linear	Livestock	0.000182	0.000223	-0.00026	0.000625	0.81	92	0.4173	21
	Grevy's zebra	Livestock	Quadratic	Intercept	-4.6673	0.9673	-6.5887	-2.746	-4.83	91	<0.0001	21
	Grevy's zebra	Livestock	Quadratic	Livestock	0.00083	0.00103	-0.00121	0.00287	0.81	91	0.4203	21
	Grevy's zebra	Livestock	Quadratic	Livestock*Livestock	-1.75e-07	2.645e-07	-7e-07	3.504e-07	-0.66	91	0.51	21
	Grevy's zebra	Annualrain	Quadratic	Intercept	-6.2674	1.3531	-8.9543	-3.5804	-4.63	93	<0.0001	21
	Grevy's zebra	Annualrain	Quadratic	Annualrain	0.0105	0.00503	0.000512	0.0205	2.09	93	0.0396	21
	Grevy's zebra	Annualrain	Quadratic	Annualrai*Annualrain	-1e-05	4.35e-06	-2e-05	-1.47e-06	-2.32	93	0.0224	21
	Grevy's zebra	Maxtemp	Linear	Intercept	3.9316	4.4222	-4.85	12.7132	0.89	93	0.3763	21
	Grevy's zebra	Maxtemp	Linear	maxtemp	-0.2449	0.1383	-0.5195	0.0297	-1.77	93	0.0798	21
	Grevy's zebra	Maxtemp	Quadratic	Intercept	-493.4	160.6	-812.3	-174.5	-3.07	92	0.0028	21
	Grevy's zebra	Maxtemp	Quadratic	maxtemp	30.8825	10.0457	10.9309	50.8341	3.07	92	0.0028	21
	Grevy's zebra	Maxtemp	Quadratic	maxtemp*maxtemp	-0.4863	0.1569	-0.7978	-0.1748	-3.1	92	0.0026	21
	Grevy's zebra	Mintemp	Linear	Intercept	2.7111	1.9672	-1.1954	6.6176	1.38	93	0.1715	21
	Grevy's zebra	Mintemp	Linear	mintemp	-0.3247	0.0941	-0.5116	-0.1377	-3.45	93	0.0008	21
	Grevy's zebra	Mintemp	Quadratic	Intercept	-8.0813	21.3291	-50.4428	34.2801	-0.38	92	0.7056	21
	Grevy's zebra	Mintemp	Quadratic	mintemp	0.7566	2.1307	-3.4751	4.9883	0.36	92	0.7233	21
	Grevy's zebra	Mintemp	Quadratic	mintemp*mintemp	-0.0268	0.0528	-0.1317	0.0781	-0.51	92	0.6127	21
	Grevy's zebra	Annualrain	Linear	Intercept	-3.3182	0.71	-4.728	-1.9085	-4.67	94	<0.0001	21
	Grevy's zebra	Annualrain	Linear	Annualrain	-0.00101	0.00123	-0.00345	0.00143	-0.82	94	0.4134	21
	Grevy's zebra	Percect Protect	Linear	Intercept	-3.374	0.3057	-3.9808	-2.7671	-11.04	96	<0.0001	21
	Grevy's zebra	Percect Protect	Linear	Percent_protect	-0.0712	0.0118	-0.0946	-0.0477	-6.02	96	<0.0001	21
	Grevy's zebra	Percect Protect	Quadratic	Intercept	-2.9414	0.4618	-3.8581	-2.0247	-6.37	95	<0.0001	21
	Grevy's zebra	Percect Protect	Quadratic	Percent_protect	-0.1629	0.0663	-0.2945	-0.0312	-2.46	95	0.0159	21
	Grevy's zebra	Percect Protect	Quadratic	Percent_protect*Percent_protect	0.00141	0.00101	-0.00059	0.00341	1.4	95	0.1647	21
	Waterbuck	Humanden	Linear	Intercept	-2.4831	0.2543	-2.9854	-1.9808	-9.76	156	<0.0001	22
	Waterbuck	Humanden	Linear	Humanden	-0.0306	0.0187	-0.0676	0.00643	-1.63	156	0.1047	22
	Waterbuck	Humanden	Quadratic	Intercept	-6.7608	1.6128	-9.9468	-3.5749	-4.19	155	<0.0001	22
	Waterbuck	Humanden	Quadratic	Humanden	1.1181	0.3708	0.3856	1.8506	3.02	155	0.003	22
	Waterbuck	Humanden	Quadratic	Humanden*Humanden	-0.0628	0.0208	-0.1039	-0.0216	-3.01	155	0.003	22
	Waterbuck	Livestock	Linear	Intercept	-0.9736	0.1577	-1.2849	-0.6624	-6.17	177	<0.0001	22
	Waterbuck	Livestock	Linear	Livestock	-0.00156	0.000257	-0.00207	-0.00105	-6.07	177	<0.0001	22
	Waterbuck	Livestock	Quadratic	Intercept	-0.9698	0.1606	-1.2868	-0.6529	-6.04	176	<0.0001	22
	Waterbuck	Livestock	Quadratic	Livestock	-0.00172	0.000268	-0.00225	-0.00119	-6.42	176	<0.0001	22
	Waterbuck	Livestock	Quadratic	Livestock*Livestock	1.656e-07	3.034e-08	1.057e-07	2.254e-07	5.46	176	<0.0001	22
	Waterbuck	Annualrain	Quadratic	Intercept	-6.7882	1.0328	-8.8264	-4.7501	-6.57	179	<0.0001	22
	Waterbuck	Annualrain	Quadratic	Annualrain	0.00623	0.00273	0.000839	0.0116	2.28	179	0.0238	22
	Waterbuck	Annualrain	Quadratic	Annualrai*Annualrain	-2.05e-06	1.712e-06	-5.43e-06	1.324e-06	-1.2	179	0.2316	22
	Waterbuck	Maxtemp	Linear	Intercept	-1.8152	2.04	-5.8411	2.2106	-0.89	177	0.3748	22
	Waterbuck	Maxtemp	Linear	maxtemp	-0.0437	0.0684	-0.1787	0.0912	-0.64	177	0.5234	22
	Waterbuck	Maxtemp	Quadratic	Intercept	-7.5466	29.3446	-65.4592	50.3659	-0.26	176	0.7973	22
	Waterbuck	Maxtemp	Quadratic	maxtemp	0.3686	2.1069	-3.7895	4.5266	0.17	176	0.8613	22
	Waterbuck	Maxtemp	Quadratic	maxtemp*maxtemp	-0.00732	0.0374	-0.0811	0.0664	-0.2	176	0.845	22
	Waterbuck	Mintemp	Linear	Intercept	-3.9037	0.5075	-4.9052	-2.9022	-7.69	177	<0.0001	22
	Waterbuck	Mintemp	Linear	mintemp	0.043	0.027	-0.0103	0.0963	1.59	177	0.113	22
	Waterbuck	Mintemp	Quadratic	Intercept	12.4366	2.0321	8.4261	16.4471	6.12	176	<0.0001	22
	Waterbuck	Mintemp	Quadratic	mintemp	-2.0986	0.2469	-2.5859	-1.6113	-8.5	176	<0.0001	22
	Waterbuck	Mintemp	Quadratic	mintemp*mintemp	0.063	0.00716	0.0489	0.0771	8.8	176	<0.0001	22
	Waterbuck	Annualrain	Linear	Intercept	-5.7045	0.5503	-6.7903	-4.6187	-10.37	180	<0.0001	22
	Waterbuck	Annualrain	Linear	Annualrain	0.00307	0.000696	0.0017	0.00445	4.42	180	<0.0001	22
	Waterbuck	Percect Protect	Linear	Intercept	-3.3461	0.2707	-3.8803	-2.812	-12.36	181	<0.0001	22
	Waterbuck	Percect Protect	Linear	Percent_protect	0.0193	0.0191	-0.0184	0.0571	1.01	181	0.3135	22
	Waterbuck	Percect Protect	Quadratic	Intercept	-5.8678	0.276	-6.4124	-5.3232	-21.26	180	<0.0001	22
	Waterbuck	Percect Protect	Quadratic	Percent_protect	0.3862	0.044	0.2995	0.473	8.79	180	<0.0001	22
	Waterbuck	Percect Protect	Quadratic	Percent_protect*Percent_protect	-0.0056	0.000664	-0.00691	-0.00429	-8.44	180	<0.0001	22
	Total wildlife biomass	Livestock	Quadratic	Intercept	-0.509	0.326	-1.1481	0.1302	-1.56	3234	0.1185	0
	Total wildlife biomass	Livestock	Quadratic	Livestock	0.0025	9.7e-05	0.00231	0.00269	25.81	3234	<0.0001	0
	Total wildlife biomass	Livestock	Quadratic	Livestock*Livestock	-1.77e-07	7.114e-09	-1.91e-07	-1.63e-07	-24.86	3234	<0.0001	0
	Total wildlife biomass	Humanden	Quadratic	Intercept	6.1396	0.0845	5.974	6.3052	72.7	2764	<0.0001	0
	Total wildlife biomass	Humanden	Quadratic	Humanden	0.1145	0.00851	0.0978	0.1312	13.45	2764	<0.0001	0
	Total wildlife biomass	Humanden	Quadratic	Humanden*Humanden	-0.00236	0.000197	-0.00275	-0.00198	-11.98	2764	<0.0001	0
	Total wildlife biomass	Percent Protect	Quadratic	Intercept	6.6568	0.0445	6.5695	6.744	149.64	3234	<0.0001	0
	Total wildlife biomass	Percent Protect	Quadratic	Percent_protect	0.0552	0.00534	0.0448	0.0657	10.35	3234	<0.0001	0
	Total wildlife biomass	Percent Protect	Quadratic	Percent_protect*Percent_protect	-0.00077	8.2e-05	-0.00093	-0.00061	-9.41	3234	<0.0001	0
	Total wildlife biomass	Annualrain	Quadratic	Intercept	4.1844	0.2566	3.6812	4.6875	16.3	3177	<0.0001	0
	Total wildlife biomass	Annualrain	Quadratic	Annualrain	0.00412	0.000505	0.00313	0.00511	8.15	3177	<0.0001	0
	Total wildlife biomass	Annualrain	Quadratic	Annualrain*Annualrain	-8.29e-07	2.429e-07	-1.31e-06	-3.53e-07	-3.41	3177	0.0006	0
	Total wildlife biomass	MaxTemp	Quadratic	Intercept	10.175	2.3727	5.5228	14.8272	4.29	3105	<0.0001	0
	Total wildlife biomass	MaxTemp	Quadratic	Maxtemp	0.1205	0.1764	-0.2254	0.4665	0.68	3105	0.4946	0
	Total wildlife biomass	MaxTemp	Quadratic	Maxtemp*Maxtemp	-0.00818	0.00326	-0.0146	-0.00179	-2.51	3105	0.0121	0
	Total wildlife biomass	MinTemp	Quadratic	Intercept	15.5351	0.2849	14.9764	16.0937	54.53	3105	<0.0001	0
	Total wildlife biomass	MinTemp	Quadratic	Mintemp	-0.9615	0.0402	-1.0404	-0.8826	-23.89	3105	<0.0001	0
	Total wildlife biomass	MinTemp	Quadratic	Mintemp*Mintemp	0.0247	0.00127	0.0222	0.0271	19.46	3105	<0.0001	0
