# Supplementary material for: Extreme Wildlife Declines and Concurrent Increase in Livestock Numbers in Kenya: What Are the Causes?
Source: PLoS One. 2016 Sep 27;11(9):e0163249. doi: 10.1371/journal.pone.0163249 (PMC5039022; doi:10.1371/journal.pone.0163249)
Supplement: S7 Table — (XLSX) [file pone.0163249.s050.xlsx]

## Sheet: #LN00318
	Species	Step	Effect entered in model	Effects In	Chi-Square	Pr > ChiSq	-2 Log Likelihood	AIC (smaller is	AICC (smaller is	BIC (smaller is	Number	Order
				Model				better)	better)	better)
	Burchell's zebra	0	Initial Model	1	_	_	3381.03	3385.03	3385.11	3391.33	5	11
	Burchell's zebra	1	maxtemp	2	84.1889	<0.0001	3253.21	3259.21	3259.35	3268.65	5	12
	Burchell's zebra	2	Percent_Protect	3	18.3663	<0.0001	3239.78	3247.78	3248.02	3260.37	5	13
	Burchell's zebra	3	mintemp	4	13.9287	0.0002	3225.02	3235.02	3235.39	3250.76	5	14
	Burchell's zebra	4	Humanden	5	7.578	0.0059	3211.22	3223.22	3223.73	3242.11	5	15
	Buffalo	0	Initial Model	1	_	_	2708.28	2712.28	2712.35	2718.52	6	1
	Buffalo	1	Annualrain	2	28.1481	<0.0001	2678.55	2684.55	2684.7	2693.92	6	2
	Buffalo	2	Percent_Protect	3	22.5026	<0.0001	2664.61	2672.61	2672.85	2685.1	6	3
	Buffalo	3	maxtemp	4	5.8488	0.0156	2660.05	2670.05	2670.42	2685.67	6	4
	Buffalo	4	Percent_Protect*Percent_Protect	5	10.7834	0.001	2635.89	2647.89	2648.41	2666.64	6	5
	Buffalo	5	mintemp	6	8.9698	0.0027	2621.88	2635.88	2636.58	2657.74	6	6
	Buffalo	6	maxtemp*mintemp	7	9.6292	0.0019	2604.88	2620.88	2621.78	2645.87	6	7
	Buffalo	7	Humanden	8	5.6998	0.017	2595.12	2613.12	2614.26	2641.24	6	8
	Buffalo	8	maxtemp*maxtemp	9	5.5933	0.018	2586.32	2606.32	2607.72	2637.56	6	9
	Buffalo	9	Humanden*maxtemp	10	4.2082	0.0402	2582.59	2604.59	2606.28	2638.95	6	10
	Elephant	0	Initial Model	1	_	_	2635.78	2639.78	2639.84	2646.15	7	19
	Elephant	1	Percent_Protect	2	64.5028	<0.0001	2601.89	2607.89	2608.03	2617.46	7	20
	Elephant	2	Annualrain	3	14.0418	0.0002	2586.46	2594.46	2594.69	2607.21	7	21
	Elephant	3	Humanden	4	3.867	0.0492	2581.16	2591.16	2591.51	2607.1	7	22
	Ostrich	0	Initial Model	1	_	_	2836.12	2840.12	2840.19	2846.46	8	66
	Ostrich	1	Humanden	2	11.903	0.0006	2818.27	2824.27	2824.41	2833.78	8	67
	Ostrich	2	maxtemp	3	10.5739	0.0011	2806.88	2814.88	2815.11	2827.56	8	68
	Ostrich	3	Humanden*Humanden	4	24.1454	<0.0001	2785.79	2795.79	2796.14	2811.64	8	69
	Ostrich	4	Annualrain	5	15.1134	0.0001	2770.82	2782.82	2783.32	2801.85	8	70
	Ostrich	5	mintemp	6	7.4003	0.0065	2761.82	2775.82	2776.49	2798.01	8	71
	Ostrich	6	Humanden*mintemp	7	7.1563	0.0075	2754.58	2770.58	2771.44	2795.94	8	72
	Wildebeest	0	Initial Model	1	_	_	1371.21	1375.21	1375.42	1379.44	9	92
	Wildebeest	1	mintemp	2	9.9478	0.0016	1328.44	1334.44	1334.86	1340.77	9	93
	Wildebeest	2	mintemp*mintemp	3	12.1904	0.0005	1310.41	1318.41	1319.12	1326.85	9	94
	Giraffe	0	Initial Model	1	_	_	3122.13	3126.13	3126.19	3132.52	10	34
	Giraffe	1	maxtemp	2	16.6627	<0.0001	3107.77	3113.77	3113.91	3123.37	10	35
	Giraffe	2	Humanden	3	15.8945	<0.0001	3076.99	3084.99	3085.22	3097.79	10	36
	Giraffe	3	mintemp	4	11.6397	0.0006	3057.02	3067.02	3067.36	3083.01	10	37
	Giraffe	4	Humanden*Humanden	5	8.5949	0.0034	3046.9	3058.9	3059.38	3078.09	10	38
	Giraffe	5	Annualrain	6	6.6971	0.0097	3039.51	3053.51	3054.16	3075.9	10	39
	Giraffe	6	maxtemp*mintemp	7	4.4724	0.0344	3035.17	3051.17	3052.01	3076.76	10	40
	Gerenuk	0	Initial Model	1	_	_	2439.89	2443.89	2443.96	2450.19	11	23
	Gerenuk	1	Annualrain	2	24.9995	<0.0001	2392.89	2398.89	2399.03	2408.33	11	24
	Gerenuk	2	maxtemp	3	15.3111	<0.0001	2371.6	2379.6	2379.84	2392.19	11	25
	Gerenuk	3	Humanden	4	17.4282	<0.0001	2350.2	2360.2	2360.56	2375.93	11	26
	Gerenuk	4	Humanden*Humanden	5	22.5761	<0.0001	2336.84	2348.84	2349.35	2367.72	11	27
	Gerenuk	5	Humanden*maxtemp	6	11.7225	0.0006	2299.28	2313.28	2313.96	2335.31	11	28
	Gerenuk	6	mintemp	7	3.9687	0.0464	2293.97	2309.97	2310.85	2335.15	11	29
	Gerenuk	7	mintemp*mintemp	8	5.2093	0.0225	2289.02	2307.02	2308.13	2335.35	11	30
	Gerenuk	8	Percent_Protect	9	4.0048	0.0454	2283.85	2303.85	2305.22	2335.33	11	31
	Gerenuk	9	maxtemp*mintemp	10	4.0109	0.0452	2277.43	2299.43	2301.08	2334.05	11	32
	Gerenuk	10	Humanden*Percent_Protect	11	4.009	0.0453	2273.57	2297.57	2299.53	2335.34	11	33
	Grant's gazelle	0	Initial Model	1	_	_	3426.42	3430.42	3430.49	3436.78	12	41
	Grant's gazelle	1	Livestock	2	33.447	<0.0001	3393.59	3399.59	3399.73	3409.12	12	42
	Grant's gazelle	2	Humanden	3	16.1259	<0.0001	3369.96	3377.96	3378.19	3390.66	12	43
	Grant's gazelle	3	Humanden*Humanden	4	27.3038	<0.0001	3350.37	3360.37	3360.72	3376.25	12	44
	Grant's gazelle	4	maxtemp	5	18.7746	<0.0001	3330.01	3342.01	3342.5	3361.07	12	45
	Grant's gazelle	5	Annualrain	6	11.4062	0.0007	3318.64	3332.64	3333.31	3354.88	12	46
	Warthog	0	Initial Model	1	_	_	2830.87	2834.87	2834.94	2841.24	13	81
	Warthog	1	Annualrain	2	45.0961	<0.0001	2787.68	2793.68	2793.82	2803.22	13	82
	Lesser kudu	0	Initial Model	1	_	_	2345.47	2349.47	2349.54	2355.8	14	56
	Lesser kudu	1	mintemp	2	16.866	<0.0001	2304.16	2310.16	2310.3	2319.66	14	57
	Lesser kudu	2	mintemp*mintemp	3	20.0712	<0.0001	2273.85	2281.85	2282.09	2294.51	14	58
	Thomson's gazelle	0	Initial Model	1	_	_	1939.52	1943.52	1943.6	1949.45	14	73
	Thomson's gazelle	1	maxtemp	2	29.0422	<0.0001	1858.06	1864.06	1864.23	1872.97	14	74
	Thomson's gazelle	2	Humanden	3	3.9173	0.0478	1852.29	1860.29	1860.58	1872.17	14	75
	Thomson's gazelle	3	Humanden*maxtemp	4	8.0271	0.0046	1843.37	1853.37	1853.8	1868.22	14	76
	Eland	0	Initial Model	1	_	_	2486.34	2490.34	2490.41	2496.48	16	16
	Eland	1	maxtemp	2	21.6433	<0.0001	2453.32	2459.32	2459.48	2468.53	16	17
	Eland	2	Percent_Protect	3	42.4171	<0.0001	2432.57	2440.57	2440.84	2452.85	16	18
	Oryx	0	Initial Model	1	_	_	2595.17	2599.17	2599.24	2605.5	17	59
	Oryx	1	Humanden	2	7.5357	0.006	2583.38	2589.38	2589.53	2598.88	17	60
	Oryx	2	mintemp	3	8.1957	0.0042	2566.37	2574.37	2574.61	2587.03	17	61
	Oryx	3	maxtemp	4	10.3527	0.0013	2552.11	2562.11	2562.46	2577.93	17	62
	Oryx	4	mintemp*mintemp	5	16.1245	<0.0001	2529.65	2541.65	2542.15	2560.64	17	63
	Oryx	5	Humanden*Humanden	6	8.026	0.0046	2524.47	2538.47	2539.14	2560.62	17	64
	Oryx	6	Humanden*mintemp	7	7.8634	0.005	2513.82	2529.82	2530.69	2555.14	17	65
	Impala	0	Initial Model	1	_	_	2890.98	2894.98	2895.06	2901.16	18	53
	Impala	1	maxtemp	2	77.4131	<0.0001	2732.52	2738.52	2738.67	2747.78	18	54
	Impala	2	Percent_Protect	3	11.3813	0.0007	2725.33	2733.33	2733.58	2745.68	18	55
	Topi	0	Initial Model	1	_	_	1753.38	1757.38	1757.47	1763.21	18	77
	Topi	1	Annualrain	2	6.1353	0.0133	1739.25	1745.25	1745.43	1753.99	18	78
	Topi	2	mintemp	3	12.045	0.0005	1728.28	1736.28	1736.59	1747.93	18	79
	Topi	3	mintemp*mintemp	4	12.4634	0.0004	1694.25	1704.25	1704.71	1718.81	18	80
	Hartebeest	0	Initial Model	1	_	_	1838.12	1842.12	1842.23	1847.65	19	49
	Hartebeest	1	Percent_Protect	2	9.6845	0.0019	1832.85	1838.85	1839.06	1847.13	19	50
	Hartebeest	2	maxtemp	3	16.318	<0.0001	1800.74	1808.74	1809.09	1819.79	19	51
	Hartebeest	3	Percent_Protect*Percent_Protect	4	11.4167	0.0007	1776.59	1786.59	1787.12	1800.4	19	52
	Grevy's zebra	0	Initial Model	1	_	_	920.938	924.938	925.094	929.702	21	47
	Grevy's zebra	1	mintemp	2	4.446	0.035	916.727	922.727	923.043	929.874	21	48
	Waterbuck	0	Initial Model	1	_	_	2094.92	2098.92	2099	2105.01	22	83
	Waterbuck	1	Annualrain	2	16.2518	<0.0001	2074.04	2080.04	2080.2	2089.17	22	84
	Waterbuck	2	mintemp	3	25.4966	<0.0001	2055.59	2063.59	2063.86	2075.76	22	85
	Waterbuck	3	mintemp*mintemp	4	14.506	0.0001	2033.91	2043.91	2044.31	2059.12	22	86
	Waterbuck	4	Percent_Protect	5	19.602	<0.0001	2020.19	2032.19	2032.75	2050.45	22	87
	Waterbuck	5	Percent_Protect*mintemp	6	18.9995	<0.0001	1996.24	2010.24	2011	2031.54	22	88
	Waterbuck	6	maxtemp	7	5.5507	0.0185	1990.16	2006.16	2007.15	2030.51	22	89
	Waterbuck	7	Annualrai*Annualrain	8	8.8419	0.0029	1983.68	2001.68	2002.92	2029.07	22	90
	Waterbuck	8	Humanden	9	6.0503	0.0139	1973.47	1993.47	1995	2023.91	22	91
