# Supplementary material for: Extreme Wildlife Declines and Concurrent Increase in Livestock Numbers in Kenya: What Are the Causes?
Source: PLoS One. 2016 Sep 27;11(9):e0163249. doi: 10.1371/journal.pone.0163249 (PMC5039022; doi:10.1371/journal.pone.0163249)
Supplement: S8 Table — (XLSX) [file pone.0163249.s051.xlsx]

## Sheet: #LN00316
	Species	Effect	Parameter	Estimate	DF	Standard Error	Chi-Square	Pr > Chi-Square	Species Number
	Burchell's zebra	Intercept	Intercept	24.013	1	1.97848	147.309	<0.0001	5
	Burchell's zebra	Humanden	Humanden	-0.025818	1	0.006095	17.942	<0.0001	5
	Burchell's zebra	Percent_Protect	Percent_protect	0.01413	1	0.006553	4.65	0.0311	5
	Burchell's zebra	maxtemp	maxtemp	-0.988757	1	0.089654	121.63	<0.0001	5
	Burchell's zebra	mintemp	mintemp	0.242052	1	0.051536	22.0597	<0.0001	5
	Burchell's zebra	Dispersion	Dispersion	1.73697	1	0.16971	.	.	5
	Buffalo	Intercept	Intercept	-78.7909	1	43.1606	3.3326	0.0679	6
	Buffalo	Humanden	Humanden	0.182916	1	0.11033	2.7486	0.0973	6
	Buffalo	Percent_Protect	Percent_protect	-0.028755	1	0.042591	0.4558	0.4996	6
	Buffalo	Annualrain	Annualrain	-0.000774	1	0.000682	1.2887	0.2563	6
	Buffalo	maxtemp	maxtemp	9.97217	1	3.90412	6.5243	0.0106	6
	Buffalo	Humanden*maxtemp	Humanden*maxtemp	-0.0074	1	0.003831	3.7315	0.0534	6
	Buffalo	mintemp	mintemp	-7.09465	1	1.88905	14.1051	0.0002	6
	Buffalo	maxtemp*mintemp	maxtemp*mintemp	0.258009	1	0.06217	17.2231	<0.0001	6
	Buffalo	Perc_prot*Perc_prote	Percent_prot*Percent_protect	0.000917	1	0.000674	1.8509	0.1737	6
	Buffalo	maxtemp*maxtemp	maxtemp*maxtemp	-0.260628	1	0.082124	10.0716	0.0015	6
	Buffalo	Dispersion	Dispersion	2.70441	1	0.286263	.	.	6
	Elephant	Intercept	Intercept	-5.01492	1	0.437501	131.392	<0.0001	7
	Elephant	Humanden	Humanden	-0.019876	1	0.007588	6.861	0.0088	7
	Elephant	Percent_Protect	Percent_protect	0.046945	1	0.00944	24.732	<0.0001	7
	Elephant	Annualrain	Annualrain	0.002697	1	0.000597	20.3833	<0.0001	7
	Elephant	Dispersion	Dispersion	3.74206	1	0.373017	.	.	7
	Ostrich	Intercept	Intercept	11.3673	1	1.75715	41.8501	<0.0001	8
	Ostrich	Humanden	Humanden	0.011157	1	0.033786	0.1091	0.7412	8
	Ostrich	Annualrain	Annualrain	-0.002292	1	0.000435	27.7694	<0.0001	8
	Ostrich	maxtemp	maxtemp	-0.570405	1	0.07838	52.9604	<0.0001	8
	Ostrich	mintemp	mintemp	0.271031	1	0.065565	17.0879	<0.0001	8
	Ostrich	Humanden*mintemp	Humanden*mintemp	-0.003817	1	0.001402	7.4072	0.0065	8
	Ostrich	Humanden*Humanden	Humanden*Humanden	0.000366	1	0.000178	4.2051	0.0403	8
	Ostrich	Dispersion	Dispersion	1.06891	1	0.106791	.	.	8
	Wildebeest	Intercept	Intercept	-7.02858	1	3.89546	3.2555	0.0712	9
	Wildebeest	mintemp	mintemp	1.87665	1	0.558259	11.3004	0.0008	9
	Wildebeest	mintemp*mintemp	mintemp*mintemp	-0.092843	1	0.019056	23.7377	<0.0001	9
	Wildebeest	Dispersion	Dispersion	2.10049	1	0.359085	.	.	9
	Giraffe	Intercept	Intercept	29.9367	1	5.3352	31.4852	<0.0001	10
	Giraffe	Humanden	Humanden	-0.084707	1	0.016221	27.2693	<0.0001	10
	Giraffe	Annualrain	Annualrain	-0.001598	1	0.000483	10.948	0.0009	10
	Giraffe	maxtemp	maxtemp	-1.26518	1	0.197463	41.0518	<0.0001	10
	Giraffe	mintemp	mintemp	-0.160846	1	0.274444	0.3435	0.5578	10
	Giraffe	maxtemp*mintemp	maxtemp*mintemp	0.019332	1	0.009328	4.2949	0.0382	10
	Giraffe	Humanden*Humanden	Humanden*Humanden	0.000544	1	0.000192	8.0373	0.0046	10
	Giraffe	Dispersion	Dispersion	1.3749	1	0.139515	.	.	10
	Gerenuk	Intercept	Intercept	30.8236	1	13.0382	5.5889	0.0181	11
	Gerenuk	Humanden	Humanden	-0.971705	1	0.201826	23.18	<0.0001	11
	Gerenuk	Percent_Protect	Percent_protect	0.0213	1	0.021419	0.9889	0.32	11
	Gerenuk	Humanden*Percent_Protect	Humanden*Perc_protec	-0.003251	1	0.00166	3.8335	0.0502	11
	Gerenuk	Annualrain	Annualrain	-0.000102	1	0.000639	0.0254	0.8733	11
	Gerenuk	maxtemp	maxtemp	-2.26964	1	0.694638	10.6757	0.0011	11
	Gerenuk	Humanden*maxtemp	Humanden*maxtemp	0.030135	1	0.006945	18.8281	<0.0001	11
	Gerenuk	mintemp	mintemp	0.47714	1	0.421281	1.2828	0.2574	11
	Gerenuk	maxtemp*mintemp	maxtemp*mintemp	0.105128	1	0.0366	8.2503	0.0041	11
	Gerenuk	Humanden*Humanden	Humanden*Humanden	0.000484	1	0.000357	1.8359	0.1754	11
	Gerenuk	mintemp*mintemp	mintemp*mintemp	-0.093382	1	0.025666	13.2378	0.0003	11
	Gerenuk	Dispersion	Dispersion	1.39805	1	0.155764	.	.	11
	Grant's gazelle	Intercept	Intercept	10.27	1	2.11029	23.6843	<0.0001	12
	Grant's gazelle	Humanden	Humanden	-0.099013	1	0.014412	47.1998	<0.0001	12
	Grant's gazelle	Livestock	Livestock	0.000267	1	6.7232e-05	15.8172	<0.0001	12
	Grant's gazelle	Annualrain	Annualrain	-0.001709	1	0.000505	11.4478	0.0007	12
	Grant's gazelle	maxtemp	maxtemp	-0.335666	1	0.060457	30.8267	<0.0001	12
	Grant's gazelle	Humanden*Humanden	Humanden*Humanden	0.000745	1	0.000162	21.0686	<0.0001	12
	Grant's gazelle	Dispersion	Dispersion	1.46581	1	0.143386	.	.	12
	Warthog	Intercept	Intercept	-4.551	1	0.251889	326.433	<0.0001	13
	Warthog	Annualrain	Annualrain	0.002224	1	0.000326	46.4963	<0.0001	13
	Warthog	Dispersion	Dispersion	1.55777	1	0.147903	.	.	13
	Lesser kudu	Intercept	Intercept	-19.2285	1	1.68363	130.436	<0.0001	14
	Lesser kudu	mintemp	mintemp	1.52169	1	0.204306	55.4743	<0.0001	14
	Lesser kudu	mintemp*mintemp	mintemp*mintemp	-0.036875	1	0.005947	38.4438	<0.0001	14
	Lesser kudu	Dispersion	Dispersion	1.56225	1	0.165238	.	.	14
	Thomson's gazelle	Intercept	Intercept	20.1145	1	3.56101	31.9058	<0.0001	14
	Thomson's gazelle	Humanden	Humanden	0.423649	1	0.149628	8.0165	0.0046	14
	Thomson's gazelle	maxtemp	maxtemp	-0.774503	1	0.118605	42.6419	<0.0001	14
	Thomson's gazelle	Humanden*maxtemp	Humanden*maxtemp	-0.015975	1	0.00517	9.5471	0.002	14
	Thomson's gazelle	Dispersion	Dispersion	6.20195	1	0.783103	.	.	14
	Eland	Intercept	Intercept	8.23885	1	1.48386	30.828	<0.0001	16
	Eland	Percent_Protect	Percent_protect	0.026905	1	0.0068	15.655	<0.0001	16
	Eland	maxtemp	maxtemp	-0.386043	1	0.050247	59.0268	<0.0001	16
	Eland	Dispersion	Dispersion	2.56859	1	0.264598	.	.	16
	Oryx	Intercept	Intercept	-3.55795	1	3.31584	1.1514	0.2833	17
	Oryx	Humanden	Humanden	-0.273216	1	0.06583	17.2251	<0.0001	17
	Oryx	maxtemp	maxtemp	-0.404443	1	0.135315	8.9335	0.0028	17
	Oryx	mintemp	mintemp	1.42096	1	0.387625	13.4381	0.0002	17
	Oryx	Humanden*mintemp	Humanden*mintemp	0.009198	1	0.002997	9.4203	0.0021	17
	Oryx	Humanden*Humanden	Humanden*Humanden	0.000787	1	0.00022	12.81	0.0003	17
	Oryx	mintemp*mintemp	mintemp*mintemp	-0.03479	1	0.009444	13.5716	0.0002	17
	Oryx	Dispersion	Dispersion	2.46881	1	0.262888	.	.	17
	Impala	Intercept	Intercept	18.9921	1	1.2789	220.534	<0.0001	18
	Impala	Percent_Protect	Percent_protect	0.016472	1	0.006813	5.8458	0.0156	18
	Impala	maxtemp	maxtemp	-0.720674	1	0.04302	280.63	<0.0001	18
	Impala	Dispersion	Dispersion	2.30386	1	0.236848	.	.	18
	Topi	Intercept	Intercept	47.5729	1	10.0913	22.2243	<0.0001	18
	Topi	Annualrain	Annualrain	-0.001043	1	0.001733	0.3623	0.5473	18
	Topi	mintemp	mintemp	-6.39589	1	1.10226	33.6694	<0.0001	18
	Topi	mintemp*mintemp	mintemp*mintemp	0.190013	1	0.031629	36.0895	<0.0001	18
	Topi	Dispersion	Dispersion	9.08818	1	1.21168	.	.	18
	Hartebeest	Intercept	Intercept	12.2119	1	1.63147	56.0285	<0.0001	19
	Hartebeest	Percent_Protect	Percent_protect	-0.254909	1	0.048628	27.479	<0.0001	19
	Hartebeest	maxtemp	maxtemp	-0.47731	1	0.056782	70.6599	<0.0001	19
	Hartebeest	Perc_prot*Perc_prote	Percent_prot*Percent_protect	0.004445	1	0.000726	37.4949	<0.0001	19
	Hartebeest	Dispersion	Dispersion	2.99942	1	0.380953	.	.	19
	Grevy's zebra	Intercept	Intercept	2.67515	1	3.3396	0.6417	0.4231	21
	Grevy's zebra	mintemp	mintemp	-0.319414	1	0.160518	3.9597	0.0466	21
	Grevy's zebra	Dispersion	Dispersion	7.0736	1	1.16335	.	.	21
	Waterbuck	Intercept	Intercept	27.9925	1	4.22988	43.795	<0.0001	22
	Waterbuck	Humanden	Humanden	-0.028211	1	0.007806	13.0613	0.0003	22
	Waterbuck	Percent_Protect	Percent_protect	-0.718288	1	0.201954	12.6501	0.0004	22
	Waterbuck	Annualrain	Annualrain	-0.003025	1	0.002582	1.372	0.2415	22
	Waterbuck	maxtemp	maxtemp	-0.482467	1	0.118356	16.617	<0.0001	22
	Waterbuck	mintemp	mintemp	-2.09201	1	0.455043	21.136	<0.0001	22
	Waterbuck	Percent_Protect*mintemp	Percent_protect*mintemp	0.039134	1	0.010706	13.3615	0.0003	22
	Waterbuck	Annualrai*Annualrain	Annualrai*Annualrain	2.681e-06	0	.	.	.	22
	Waterbuck	mintemp*mintemp	mintemp*mintemp	0.060293	1	0.010731	31.5666	<0.0001	22
	Waterbuck	Dispersion	Dispersion	2.13684	1	0.244164	.	.	22
